# Supplementary material for: Circadian Rhythm and Nitrogen Metabolism Participate in the Response of Boron Deficiency in the Root of Brassica napus
Source: Int J Mol Sci. 2024 Jul 30;25(15):8319. doi: 10.3390/ijms25158319 (PMC11313459; doi:10.3390/ijms25158319)
Supplement: Supplementary file 1 [file ijms-25-08319-s001.zip]

Archive with 3 entries (3 files):
- ijms-3124879-supplementary.pdf
- Supplementary excel 1(primer list) .xlsx
- Supplementary excel 2(GO enrich) .xls
