# Supplementary material for: Circadian Rhythm and Nitrogen Metabolism Participate in the Response of Boron Deficiency in the Root of Brassica napus
Source: Int J Mol Sci. 2024 Jul 30;25(15):8319. doi: 10.3390/ijms25158319 (PMC11313459; doi:10.3390/ijms25158319)
Supplement: Supplementary file 1 [file ijms-25-08319-s001.zip › Supplementary excel 1(primer list) .xlsx]

## Sheet: Sheet1
qRT-PCR Primer	Sequence
BnaA07G0366800ZS-F	GTGATGTTGTGGTTACAGGGATG
BnaA07G0366800ZS-R	GAGAACGGCACTGTGTGAGTGATG
BnaC08G0172900ZS-F	CACGCAGCACAAATCTTCATAT
BnaC08G0172900ZS-R	ATACATCCTGCAACACTCCCCA
BnaC06G0023900ZS-F	ATGAAGAAGATGGTGGTGGTGAAG
BnaC06G0023900ZS-R	CTAAATTGAGAGTTAATCTTGATC
BnaC03G0552800ZS-F	CGATGAGATCTCGATAGTCAATG
BnaC03G0552800ZS-R	AGAGAGCATCCCTCGACCAAACT
BnaA09G0388000ZS-F	AAAGGAGTACACGGTGGTACTC
BnaA09G0388000ZS-R	TAGGGGGAGATGAACTGGAATTA
BnaC09G0489400ZS-F	TGAATGGCCAGACGTCATGT
BnaC09G0489400ZS-R	GAGTAGCTTGCAACTAACATCGC
BnaC02G0462100ZS-F	GTTGGCCATGATTGCGATCGTT
BnaC02G0462100ZS-R	CCAAAGCCACGGTGGTTGCA
BnaA02G0343800ZS-F	GATTGCGATCGTCTCGGCT
BnaA02G0343800ZS-R	CAAAGCCACGGTGGTTGCT
BnaC01G0337600ZS-F	GTCATGGTTCTTGTGATGGACAC
BnaC01G0337600ZS-R	GCTTACATCTGAGACTATACAAGA
BnaA05G0115900ZS-F	GATTAGTGCGTGCATCGATGTAT
BnaA05G0115900ZS-R	CCTCACATGGTTGATGGTCC
BnaTubulin-F	CAGCAATACAGTGCCTTGAGTG
BnaTubulin-R	CCTGTGTACCAATGAAGGAAAGCC
AtHY5-F	ATGCAGGAACAAGCGACTAGC
AtHY5-R	TCAAAGGCTTGCATCAGCATT
AtActin-F	ACAGTGTCTGGATCGGTGGTTC
AtActin-R	TGCCTCATCATACTCAGCCTTG
