# Supplementary material for: Circadian Rhythm and Nitrogen Metabolism Participate in the Response of Boron Deficiency in the Root of Brassica napus
Source: Int J Mol Sci. 2024 Jul 30;25(15):8319. doi: 10.3390/ijms25158319 (PMC11313459; doi:10.3390/ijms25158319)
Supplement: Supplementary file 1 [file ijms-25-08319-s001.zip › Supplementary excel 2(GO enrich) .xls]

## Sheet: LB_QY10vsNB_QY10_all_GOenrich
Category	GOID	Description	GeneRatio	BgRatio	pvalue	padj	geneID	geneName	Count	Up	Up_Gene_id	Down	Down_Gene_id
BP	GO:0030001	metal ion transport	33/476	337/20147	5.56621e-12	1.32476e-09	BnaA01G0105000ZS/BnaA01G0105400ZS/BnaA01G0105200ZS/BnaC08G0515400ZS/BnaA09G0656000ZS/BnaC07G0430300ZS/BnaA10G0035800ZS/BnaA02G0105000ZS/BnaA09G0518600ZS/BnaC01G0127800ZS/BnaC01G0337600ZS/BnaA01G0275600ZS/BnaC01G0055500ZS/BnaA03G0454500ZS/BnaA05G0115900ZS/BnaC05G0272400ZS/BnaC07G0430400ZS/BnaC01G0128200ZS/BnaC08G0361300ZS/BnaA06G0179600ZS/BnaC07G0430200ZS/BnaC03G0614300ZS/BnaA03G0454700ZS/BnaC01G0…	BnaA01G0105000ZS/BnaA01G0105400ZS/BnaA01G0105200ZS/BnaC08G0515400ZS/BnaA09G0656000ZS/BnaC07G0430300ZS/BnaA10G0035800ZS/BnaA02G0105000ZS/BnaA09G0518600ZS/BnaC01G0127800ZS/BnaC01G0337600ZS/BnaA01G0275600ZS/BnaC01G0055500ZS/BnaA03G0454500ZS/BnaA05G0115900ZS/BnaC05G0272400ZS/BnaC07G0430400ZS/BnaC01G0128200ZS/BnaC08G0361300ZS/BnaA06G0179600ZS/BnaC07G0430200ZS/BnaC03G0614300ZS/BnaA03G0454700ZS/BnaC01G0…	33	1	BnaA09G0677000ZS	32	BnaA01G0105000ZS/BnaA01G0105400ZS/BnaA01G0105200ZS/BnaC08G0515400ZS/BnaA09G0656000ZS/BnaC07G0430300ZS/BnaA10G0035800ZS/BnaA02G0105000ZS/BnaA09G0518600ZS/BnaC01G0127800ZS/BnaC01G0337600ZS/BnaA01G0275600ZS/BnaC01G0055500ZS/BnaA03G0454500ZS/BnaA05G0115900ZS/BnaC05G0272400ZS/BnaC07G0430400ZS/BnaC01G0128200ZS/BnaC08G0361300ZS/BnaA06G0179600ZS/BnaC07G0430200ZS/BnaC03G0614300ZS/BnaA03G0454700ZS/BnaC01G0…
BP	GO:0006026	aminoglycan catabolic process	8/476	48/20147	1.50624e-05	0.000358485	BnaC04G0594000ZS/BnaA03G0212100ZS/BnaC03G0250400ZS/BnaC03G0250700ZS/BnaA09G0180300ZS/BnaC04G0043100ZS/BnaA05G0039200ZS/BnaA05G0039400ZS	BnaC04G0594000ZS/BnaA03G0212100ZS/BnaC03G0250400ZS/BnaC03G0250700ZS/BnaA09G0180300ZS/BnaC04G0043100ZS/BnaA05G0039200ZS/BnaA05G0039400ZS	8	2	BnaC04G0043100ZS/BnaA05G0039400ZS	6	BnaC04G0594000ZS/BnaA03G0212100ZS/BnaC03G0250400ZS/BnaC03G0250700ZS/BnaA09G0180300ZS/BnaA05G0039200ZS
BP	GO:0006030	chitin metabolic process	8/476	48/20147	1.50624e-05	0.000358485	BnaC04G0594000ZS/BnaA03G0212100ZS/BnaC03G0250400ZS/BnaC03G0250700ZS/BnaA09G0180300ZS/BnaC04G0043100ZS/BnaA05G0039200ZS/BnaA05G0039400ZS	BnaC04G0594000ZS/BnaA03G0212100ZS/BnaC03G0250400ZS/BnaC03G0250700ZS/BnaA09G0180300ZS/BnaC04G0043100ZS/BnaA05G0039200ZS/BnaA05G0039400ZS	8	2	BnaC04G0043100ZS/BnaA05G0039400ZS	6	BnaC04G0594000ZS/BnaA03G0212100ZS/BnaC03G0250400ZS/BnaC03G0250700ZS/BnaA09G0180300ZS/BnaA05G0039200ZS
BP	GO:0006032	chitin catabolic process	8/476	48/20147	1.50624e-05	0.000358485	BnaC04G0594000ZS/BnaA03G0212100ZS/BnaC03G0250400ZS/BnaC03G0250700ZS/BnaA09G0180300ZS/BnaC04G0043100ZS/BnaA05G0039200ZS/BnaA05G0039400ZS	BnaC04G0594000ZS/BnaA03G0212100ZS/BnaC03G0250400ZS/BnaC03G0250700ZS/BnaA09G0180300ZS/BnaC04G0043100ZS/BnaA05G0039200ZS/BnaA05G0039400ZS	8	2	BnaC04G0043100ZS/BnaA05G0039400ZS	6	BnaC04G0594000ZS/BnaA03G0212100ZS/BnaC03G0250400ZS/BnaC03G0250700ZS/BnaA09G0180300ZS/BnaA05G0039200ZS
BP	GO:0006040	amino sugar metabolic process	8/476	48/20147	1.50624e-05	0.000358485	BnaC04G0594000ZS/BnaA03G0212100ZS/BnaC03G0250400ZS/BnaC03G0250700ZS/BnaA09G0180300ZS/BnaC04G0043100ZS/BnaA05G0039200ZS/BnaA05G0039400ZS	BnaC04G0594000ZS/BnaA03G0212100ZS/BnaC03G0250400ZS/BnaC03G0250700ZS/BnaA09G0180300ZS/BnaC04G0043100ZS/BnaA05G0039200ZS/BnaA05G0039400ZS	8	2	BnaC04G0043100ZS/BnaA05G0039400ZS	6	BnaC04G0594000ZS/BnaA03G0212100ZS/BnaC03G0250400ZS/BnaC03G0250700ZS/BnaA09G0180300ZS/BnaA05G0039200ZS
BP	GO:0016998	cell wall macromolecule catabolic process	8/476	48/20147	1.50624e-05	0.000358485	BnaC04G0594000ZS/BnaA03G0212100ZS/BnaC03G0250400ZS/BnaC03G0250700ZS/BnaA09G0180300ZS/BnaC04G0043100ZS/BnaA05G0039200ZS/BnaA05G0039400ZS	BnaC04G0594000ZS/BnaA03G0212100ZS/BnaC03G0250400ZS/BnaC03G0250700ZS/BnaA09G0180300ZS/BnaC04G0043100ZS/BnaA05G0039200ZS/BnaA05G0039400ZS	8	2	BnaC04G0043100ZS/BnaA05G0039400ZS	6	BnaC04G0594000ZS/BnaA03G0212100ZS/BnaC03G0250400ZS/BnaC03G0250700ZS/BnaA09G0180300ZS/BnaA05G0039200ZS
BP	GO:0044036	cell wall macromolecule metabolic process	8/476	48/20147	1.50624e-05	0.000358485	BnaC04G0594000ZS/BnaA03G0212100ZS/BnaC03G0250400ZS/BnaC03G0250700ZS/BnaA09G0180300ZS/BnaC04G0043100ZS/BnaA05G0039200ZS/BnaA05G0039400ZS	BnaC04G0594000ZS/BnaA03G0212100ZS/BnaC03G0250400ZS/BnaC03G0250700ZS/BnaA09G0180300ZS/BnaC04G0043100ZS/BnaA05G0039200ZS/BnaA05G0039400ZS	8	2	BnaC04G0043100ZS/BnaA05G0039400ZS	6	BnaC04G0594000ZS/BnaA03G0212100ZS/BnaC03G0250400ZS/BnaC03G0250700ZS/BnaA09G0180300ZS/BnaA05G0039200ZS
BP	GO:0046348	amino sugar catabolic process	8/476	48/20147	1.50624e-05	0.000358485	BnaC04G0594000ZS/BnaA03G0212100ZS/BnaC03G0250400ZS/BnaC03G0250700ZS/BnaA09G0180300ZS/BnaC04G0043100ZS/BnaA05G0039200ZS/BnaA05G0039400ZS	BnaC04G0594000ZS/BnaA03G0212100ZS/BnaC03G0250400ZS/BnaC03G0250700ZS/BnaA09G0180300ZS/BnaC04G0043100ZS/BnaA05G0039200ZS/BnaA05G0039400ZS	8	2	BnaC04G0043100ZS/BnaA05G0039400ZS	6	BnaC04G0594000ZS/BnaA03G0212100ZS/BnaC03G0250400ZS/BnaC03G0250700ZS/BnaA09G0180300ZS/BnaA05G0039200ZS
BP	GO:1901071	glucosamine-containing compound metabolic process	8/476	48/20147	1.50624e-05	0.000358485	BnaC04G0594000ZS/BnaA03G0212100ZS/BnaC03G0250400ZS/BnaC03G0250700ZS/BnaA09G0180300ZS/BnaC04G0043100ZS/BnaA05G0039200ZS/BnaA05G0039400ZS	BnaC04G0594000ZS/BnaA03G0212100ZS/BnaC03G0250400ZS/BnaC03G0250700ZS/BnaA09G0180300ZS/BnaC04G0043100ZS/BnaA05G0039200ZS/BnaA05G0039400ZS	8	2	BnaC04G0043100ZS/BnaA05G0039400ZS	6	BnaC04G0594000ZS/BnaA03G0212100ZS/BnaC03G0250400ZS/BnaC03G0250700ZS/BnaA09G0180300ZS/BnaA05G0039200ZS
BP	GO:1901072	glucosamine-containing compound catabolic process	8/476	48/20147	1.50624e-05	0.000358485	BnaC04G0594000ZS/BnaA03G0212100ZS/BnaC03G0250400ZS/BnaC03G0250700ZS/BnaA09G0180300ZS/BnaC04G0043100ZS/BnaA05G0039200ZS/BnaA05G0039400ZS	BnaC04G0594000ZS/BnaA03G0212100ZS/BnaC03G0250400ZS/BnaC03G0250700ZS/BnaA09G0180300ZS/BnaC04G0043100ZS/BnaA05G0039200ZS/BnaA05G0039400ZS	8	2	BnaC04G0043100ZS/BnaA05G0039400ZS	6	BnaC04G0594000ZS/BnaA03G0212100ZS/BnaC03G0250400ZS/BnaC03G0250700ZS/BnaA09G0180300ZS/BnaA05G0039200ZS
BP	GO:0042737	drug catabolic process	8/476	51/20147	2.38893e-05	0.000516877	BnaC04G0594000ZS/BnaA03G0212100ZS/BnaC03G0250400ZS/BnaC03G0250700ZS/BnaA09G0180300ZS/BnaC04G0043100ZS/BnaA05G0039200ZS/BnaA05G0039400ZS	BnaC04G0594000ZS/BnaA03G0212100ZS/BnaC03G0250400ZS/BnaC03G0250700ZS/BnaA09G0180300ZS/BnaC04G0043100ZS/BnaA05G0039200ZS/BnaA05G0039400ZS	8	2	BnaC04G0043100ZS/BnaA05G0039400ZS	6	BnaC04G0594000ZS/BnaA03G0212100ZS/BnaC03G0250400ZS/BnaC03G0250700ZS/BnaA09G0180300ZS/BnaA05G0039200ZS
BP	GO:0006022	aminoglycan metabolic process	8/476	54/20147	3.66901e-05	0.000727687	BnaC04G0594000ZS/BnaA03G0212100ZS/BnaC03G0250400ZS/BnaC03G0250700ZS/BnaA09G0180300ZS/BnaC04G0043100ZS/BnaA05G0039200ZS/BnaA05G0039400ZS	BnaC04G0594000ZS/BnaA03G0212100ZS/BnaC03G0250400ZS/BnaC03G0250700ZS/BnaA09G0180300ZS/BnaC04G0043100ZS/BnaA05G0039200ZS/BnaA05G0039400ZS	8	2	BnaC04G0043100ZS/BnaA05G0039400ZS	6	BnaC04G0594000ZS/BnaA03G0212100ZS/BnaC03G0250400ZS/BnaC03G0250700ZS/BnaA09G0180300ZS/BnaA05G0039200ZS
BP	GO:0009308	amine metabolic process	9/476	78/20147	9.14685e-05	0.00167458	BnaA10G0205400ZS/BnaC09G0504400ZS/BnaA10G0119900ZS/BnaC07G0491300ZS/BnaA08G0083500ZS/BnaC05G0069500ZS/BnaC09G0389200ZS/BnaA06G0055400ZS/BnaA03G0512100ZS	BnaA10G0205400ZS/BnaC09G0504400ZS/BnaA10G0119900ZS/BnaC07G0491300ZS/BnaA08G0083500ZS/BnaC05G0069500ZS/BnaC09G0389200ZS/BnaA06G0055400ZS/BnaA03G0512100ZS	9	4	BnaA10G0205400ZS/BnaC09G0504400ZS/BnaC07G0491300ZS/BnaA03G0512100ZS	5	BnaA10G0119900ZS/BnaA08G0083500ZS/BnaC05G0069500ZS/BnaC09G0389200ZS/BnaA06G0055400ZS
BP	GO:0009309	amine biosynthetic process	6/476	34/20147	0.000129209	0.00205011	BnaA10G0205400ZS/BnaC09G0504400ZS/BnaA10G0119900ZS/BnaC05G0069500ZS/BnaC09G0389200ZS/BnaA06G0055400ZS	BnaA10G0205400ZS/BnaC09G0504400ZS/BnaA10G0119900ZS/BnaC05G0069500ZS/BnaC09G0389200ZS/BnaA06G0055400ZS	6	2	BnaA10G0205400ZS/BnaC09G0504400ZS	4	BnaA10G0119900ZS/BnaC05G0069500ZS/BnaC09G0389200ZS/BnaA06G0055400ZS
BP	GO:0042401	cellular biogenic amine biosynthetic process	6/476	34/20147	0.000129209	0.00205011	BnaA10G0205400ZS/BnaC09G0504400ZS/BnaA10G0119900ZS/BnaC05G0069500ZS/BnaC09G0389200ZS/BnaA06G0055400ZS	BnaA10G0205400ZS/BnaC09G0504400ZS/BnaA10G0119900ZS/BnaC05G0069500ZS/BnaC09G0389200ZS/BnaA06G0055400ZS	6	2	BnaA10G0205400ZS/BnaC09G0504400ZS	4	BnaA10G0119900ZS/BnaC05G0069500ZS/BnaC09G0389200ZS/BnaA06G0055400ZS
BP	GO:0030417	nicotianamine metabolic process	4/476	13/20147	0.000185693	0.00245527	BnaA10G0119900ZS/BnaC05G0069500ZS/BnaC09G0389200ZS/BnaA06G0055400ZS	BnaA10G0119900ZS/BnaC05G0069500ZS/BnaC09G0389200ZS/BnaA06G0055400ZS	4	0		4	BnaA10G0119900ZS/BnaC05G0069500ZS/BnaC09G0389200ZS/BnaA06G0055400ZS
BP	GO:0030418	nicotianamine biosynthetic process	4/476	13/20147	0.000185693	0.00245527	BnaA10G0119900ZS/BnaC05G0069500ZS/BnaC09G0389200ZS/BnaA06G0055400ZS	BnaA10G0119900ZS/BnaC05G0069500ZS/BnaC09G0389200ZS/BnaA06G0055400ZS	4	0		4	BnaA10G0119900ZS/BnaC05G0069500ZS/BnaC09G0389200ZS/BnaA06G0055400ZS
BP	GO:0072351	tricarboxylic acid biosynthetic process	4/476	13/20147	0.000185693	0.00245527	BnaA10G0119900ZS/BnaC05G0069500ZS/BnaC09G0389200ZS/BnaA06G0055400ZS	BnaA10G0119900ZS/BnaC05G0069500ZS/BnaC09G0389200ZS/BnaA06G0055400ZS	4	0		4	BnaA10G0119900ZS/BnaC05G0069500ZS/BnaC09G0389200ZS/BnaA06G0055400ZS
BP	GO:1901136	carbohydrate derivative catabolic process	8/476	69/20147	0.000216479	0.00271169	BnaC04G0594000ZS/BnaA03G0212100ZS/BnaC03G0250400ZS/BnaC03G0250700ZS/BnaA09G0180300ZS/BnaC04G0043100ZS/BnaA05G0039200ZS/BnaA05G0039400ZS	BnaC04G0594000ZS/BnaA03G0212100ZS/BnaC03G0250400ZS/BnaC03G0250700ZS/BnaA09G0180300ZS/BnaC04G0043100ZS/BnaA05G0039200ZS/BnaA05G0039400ZS	8	2	BnaC04G0043100ZS/BnaA05G0039400ZS	6	BnaC04G0594000ZS/BnaA03G0212100ZS/BnaC03G0250400ZS/BnaC03G0250700ZS/BnaA09G0180300ZS/BnaA05G0039200ZS
BP	GO:0044262	cellular carbohydrate metabolic process	17/476	285/20147	0.000472339	0.00562084	BnaC03G0525100ZS/BnaA05G0083700ZS/BnaA07G0372400ZS/BnaA10G0133600ZS/BnaC01G0008600ZS/BnaC09G0408800ZS/BnaA03G0517000ZS/BnaA10G0218700ZS/BnaC07G0495600ZS/BnaA08G0075700ZS/BnaC06G0437900ZS/BnaC04G0435300ZS/BnaC03G0679600ZS/BnaC09G0408900ZS/BnaA08G0193400ZS/BnaA01G0135700ZS/BnaA10G0133700ZS	BnaC03G0525100ZS/BnaA05G0083700ZS/BnaA07G0372400ZS/BnaA10G0133600ZS/BnaC01G0008600ZS/BnaC09G0408800ZS/BnaA03G0517000ZS/BnaA10G0218700ZS/BnaC07G0495600ZS/BnaA08G0075700ZS/BnaC06G0437900ZS/BnaC04G0435300ZS/BnaC03G0679600ZS/BnaC09G0408900ZS/BnaA08G0193400ZS/BnaA01G0135700ZS/BnaA10G0133700ZS	17	10	BnaC03G0525100ZS/BnaA05G0083700ZS/BnaA07G0372400ZS/BnaA10G0133600ZS/BnaC09G0408800ZS/BnaA10G0218700ZS/BnaC06G0437900ZS/BnaC04G0435300ZS/BnaC09G0408900ZS/BnaA10G0133700ZS	7	BnaC01G0008600ZS/BnaA03G0517000ZS/BnaC07G0495600ZS/BnaA08G0075700ZS/BnaC03G0679600ZS/BnaA08G0193400ZS/BnaA01G0135700ZS
BP	GO:0006576	cellular biogenic amine metabolic process	6/476	45/20147	0.000628483	0.00625159	BnaA10G0205400ZS/BnaC09G0504400ZS/BnaA10G0119900ZS/BnaC05G0069500ZS/BnaC09G0389200ZS/BnaA06G0055400ZS	BnaA10G0205400ZS/BnaC09G0504400ZS/BnaA10G0119900ZS/BnaC05G0069500ZS/BnaC09G0389200ZS/BnaA06G0055400ZS	6	2	BnaA10G0205400ZS/BnaC09G0504400ZS	4	BnaA10G0119900ZS/BnaC05G0069500ZS/BnaC09G0389200ZS/BnaA06G0055400ZS
BP	GO:0044106	cellular amine metabolic process	6/476	45/20147	0.000628483	0.00625159	BnaA10G0205400ZS/BnaC09G0504400ZS/BnaA10G0119900ZS/BnaC05G0069500ZS/BnaC09G0389200ZS/BnaA06G0055400ZS	BnaA10G0205400ZS/BnaC09G0504400ZS/BnaA10G0119900ZS/BnaC05G0069500ZS/BnaC09G0389200ZS/BnaA06G0055400ZS	6	2	BnaA10G0205400ZS/BnaC09G0504400ZS	4	BnaA10G0119900ZS/BnaC05G0069500ZS/BnaC09G0389200ZS/BnaA06G0055400ZS
BP	GO:0006801	superoxide metabolic process	5/476	30/20147	0.000630413	0.00625159	BnaA01G0146300ZS/BnaC01G0186100ZS/BnaC07G0462000ZS/BnaA09G0129500ZS/BnaC09G0137500ZS	BnaA01G0146300ZS/BnaC01G0186100ZS/BnaC07G0462000ZS/BnaA09G0129500ZS/BnaC09G0137500ZS	5	0		5	BnaA01G0146300ZS/BnaC01G0186100ZS/BnaC07G0462000ZS/BnaA09G0129500ZS/BnaC09G0137500ZS
BP	GO:0072593	reactive oxygen species metabolic process	5/476	30/20147	0.000630413	0.00625159	BnaA01G0146300ZS/BnaC01G0186100ZS/BnaC07G0462000ZS/BnaA09G0129500ZS/BnaC09G0137500ZS	BnaA01G0146300ZS/BnaC01G0186100ZS/BnaC07G0462000ZS/BnaA09G0129500ZS/BnaC09G0137500ZS	5	0		5	BnaA01G0146300ZS/BnaC01G0186100ZS/BnaC07G0462000ZS/BnaA09G0129500ZS/BnaC09G0137500ZS
BP	GO:0005992	trehalose biosynthetic process	6/476	49/20147	0.00099661	0.00948772	BnaC03G0525100ZS/BnaA07G0372400ZS/BnaC01G0008600ZS/BnaC06G0437900ZS/BnaC03G0679600ZS/BnaA08G0193400ZS	BnaC03G0525100ZS/BnaA07G0372400ZS/BnaC01G0008600ZS/BnaC06G0437900ZS/BnaC03G0679600ZS/BnaA08G0193400ZS	6	3	BnaC03G0525100ZS/BnaA07G0372400ZS/BnaC06G0437900ZS	3	BnaC01G0008600ZS/BnaC03G0679600ZS/BnaA08G0193400ZS
BP	GO:0005991	trehalose metabolic process	6/476	54/20147	0.00166703	0.0152597	BnaC03G0525100ZS/BnaA07G0372400ZS/BnaC01G0008600ZS/BnaC06G0437900ZS/BnaC03G0679600ZS/BnaA08G0193400ZS	BnaC03G0525100ZS/BnaA07G0372400ZS/BnaC01G0008600ZS/BnaC06G0437900ZS/BnaC03G0679600ZS/BnaA08G0193400ZS	6	3	BnaC03G0525100ZS/BnaA07G0372400ZS/BnaC06G0437900ZS	3	BnaC01G0008600ZS/BnaC03G0679600ZS/BnaA08G0193400ZS
BP	GO:0046351	disaccharide biosynthetic process	6/476	63/20147	0.00367138	0.0323625	BnaC03G0525100ZS/BnaA07G0372400ZS/BnaC01G0008600ZS/BnaC06G0437900ZS/BnaC03G0679600ZS/BnaA08G0193400ZS	BnaC03G0525100ZS/BnaA07G0372400ZS/BnaC01G0008600ZS/BnaC06G0437900ZS/BnaC03G0679600ZS/BnaA08G0193400ZS	6	3	BnaC03G0525100ZS/BnaA07G0372400ZS/BnaC06G0437900ZS	3	BnaC01G0008600ZS/BnaC03G0679600ZS/BnaA08G0193400ZS
BP	GO:0035434	copper ion transmembrane transport	3/476	15/20147	0.00482536	0.0410155	BnaA06G0179600ZS/BnaC03G0614300ZS/BnaC01G0294000ZS	BnaA06G0179600ZS/BnaC03G0614300ZS/BnaC01G0294000ZS	3	0		3	BnaA06G0179600ZS/BnaC03G0614300ZS/BnaC01G0294000ZS
BP	GO:0006825	copper ion transport	3/476	16/20147	0.0058358	0.0463332	BnaA06G0179600ZS/BnaC03G0614300ZS/BnaC01G0294000ZS	BnaA06G0179600ZS/BnaC03G0614300ZS/BnaC01G0294000ZS	3	0		3	BnaA06G0179600ZS/BnaC03G0614300ZS/BnaC01G0294000ZS
BP	GO:0072350	tricarboxylic acid metabolic process	4/476	31/20147	0.00584032	0.0463332	BnaA10G0119900ZS/BnaC05G0069500ZS/BnaC09G0389200ZS/BnaA06G0055400ZS	BnaA10G0119900ZS/BnaC05G0069500ZS/BnaC09G0389200ZS/BnaA06G0055400ZS	4	0		4	BnaA10G0119900ZS/BnaC05G0069500ZS/BnaC09G0389200ZS/BnaA06G0055400ZS
BP	GO:0009312	oligosaccharide biosynthetic process	6/476	70/20147	0.00617338	0.0472003	BnaC03G0525100ZS/BnaA07G0372400ZS/BnaC01G0008600ZS/BnaC06G0437900ZS/BnaC03G0679600ZS/BnaA08G0193400ZS	BnaC03G0525100ZS/BnaA07G0372400ZS/BnaC01G0008600ZS/BnaC06G0437900ZS/BnaC03G0679600ZS/BnaA08G0193400ZS	6	3	BnaC03G0525100ZS/BnaA07G0372400ZS/BnaC06G0437900ZS	3	BnaC01G0008600ZS/BnaC03G0679600ZS/BnaA08G0193400ZS
BP	GO:0006073	cellular glucan metabolic process	10/476	168/20147	0.0067429	0.0472003	BnaA05G0083700ZS/BnaA10G0133600ZS/BnaC09G0408800ZS/BnaA03G0517000ZS/BnaA10G0218700ZS/BnaC07G0495600ZS/BnaA08G0075700ZS/BnaC09G0408900ZS/BnaA01G0135700ZS/BnaA10G0133700ZS	BnaA05G0083700ZS/BnaA10G0133600ZS/BnaC09G0408800ZS/BnaA03G0517000ZS/BnaA10G0218700ZS/BnaC07G0495600ZS/BnaA08G0075700ZS/BnaC09G0408900ZS/BnaA01G0135700ZS/BnaA10G0133700ZS	10	6	BnaA05G0083700ZS/BnaA10G0133600ZS/BnaC09G0408800ZS/BnaA10G0218700ZS/BnaC09G0408900ZS/BnaA10G0133700ZS	4	BnaA03G0517000ZS/BnaC07G0495600ZS/BnaA08G0075700ZS/BnaA01G0135700ZS
BP	GO:0044042	glucan metabolic process	10/476	168/20147	0.0067429	0.0472003	BnaA05G0083700ZS/BnaA10G0133600ZS/BnaC09G0408800ZS/BnaA03G0517000ZS/BnaA10G0218700ZS/BnaC07G0495600ZS/BnaA08G0075700ZS/BnaC09G0408900ZS/BnaA01G0135700ZS/BnaA10G0133700ZS	BnaA05G0083700ZS/BnaA10G0133600ZS/BnaC09G0408800ZS/BnaA03G0517000ZS/BnaA10G0218700ZS/BnaC07G0495600ZS/BnaA08G0075700ZS/BnaC09G0408900ZS/BnaA01G0135700ZS/BnaA10G0133700ZS	10	6	BnaA05G0083700ZS/BnaA10G0133600ZS/BnaC09G0408800ZS/BnaA10G0218700ZS/BnaC09G0408900ZS/BnaA10G0133700ZS	4	BnaA03G0517000ZS/BnaC07G0495600ZS/BnaA08G0075700ZS/BnaA01G0135700ZS
BP	GO:0044264	cellular polysaccharide metabolic process	10/476	168/20147	0.0067429	0.0472003	BnaA05G0083700ZS/BnaA10G0133600ZS/BnaC09G0408800ZS/BnaA03G0517000ZS/BnaA10G0218700ZS/BnaC07G0495600ZS/BnaA08G0075700ZS/BnaC09G0408900ZS/BnaA01G0135700ZS/BnaA10G0133700ZS	BnaA05G0083700ZS/BnaA10G0133600ZS/BnaC09G0408800ZS/BnaA03G0517000ZS/BnaA10G0218700ZS/BnaC07G0495600ZS/BnaA08G0075700ZS/BnaC09G0408900ZS/BnaA01G0135700ZS/BnaA10G0133700ZS	10	6	BnaA05G0083700ZS/BnaA10G0133600ZS/BnaC09G0408800ZS/BnaA10G0218700ZS/BnaC09G0408900ZS/BnaA10G0133700ZS	4	BnaA03G0517000ZS/BnaC07G0495600ZS/BnaA08G0075700ZS/BnaA01G0135700ZS
BP	GO:0000041	transition metal ion transport	3/476	23/20147	0.0163364	0.099253	BnaA06G0179600ZS/BnaC03G0614300ZS/BnaC01G0294000ZS	BnaA06G0179600ZS/BnaC03G0614300ZS/BnaC01G0294000ZS	3	0		3	BnaA06G0179600ZS/BnaC03G0614300ZS/BnaC01G0294000ZS
BP	GO:0005976	polysaccharide metabolic process	10/476	193/20147	0.0167414	0.099253	BnaA05G0083700ZS/BnaA10G0133600ZS/BnaC09G0408800ZS/BnaA03G0517000ZS/BnaA10G0218700ZS/BnaC07G0495600ZS/BnaA08G0075700ZS/BnaC09G0408900ZS/BnaA01G0135700ZS/BnaA10G0133700ZS	BnaA05G0083700ZS/BnaA10G0133600ZS/BnaC09G0408800ZS/BnaA03G0517000ZS/BnaA10G0218700ZS/BnaC07G0495600ZS/BnaA08G0075700ZS/BnaC09G0408900ZS/BnaA01G0135700ZS/BnaA10G0133700ZS	10	6	BnaA05G0083700ZS/BnaA10G0133600ZS/BnaC09G0408800ZS/BnaA10G0218700ZS/BnaC09G0408900ZS/BnaA10G0133700ZS	4	BnaA03G0517000ZS/BnaC07G0495600ZS/BnaA08G0075700ZS/BnaA01G0135700ZS
BP	GO:0000079	regulation of cyclin-dependent protein serine/threonine kinase activity	3/476	24/20147	0.0183493	0.099253	BnaA03G0218600ZS/BnaC03G0257400ZS/BnaA05G0050400ZS	BnaA03G0218600ZS/BnaC03G0257400ZS/BnaA05G0050400ZS	3	3	BnaA03G0218600ZS/BnaC03G0257400ZS/BnaA05G0050400ZS	0
BP	GO:0001932	regulation of protein phosphorylation	3/476	24/20147	0.0183493	0.099253	BnaA03G0218600ZS/BnaC03G0257400ZS/BnaA05G0050400ZS	BnaA03G0218600ZS/BnaC03G0257400ZS/BnaA05G0050400ZS	3	3	BnaA03G0218600ZS/BnaC03G0257400ZS/BnaA05G0050400ZS	0
BP	GO:0042325	regulation of phosphorylation	3/476	24/20147	0.0183493	0.099253	BnaA03G0218600ZS/BnaC03G0257400ZS/BnaA05G0050400ZS	BnaA03G0218600ZS/BnaC03G0257400ZS/BnaA05G0050400ZS	3	3	BnaA03G0218600ZS/BnaC03G0257400ZS/BnaA05G0050400ZS	0
BP	GO:0043549	regulation of kinase activity	3/476	24/20147	0.0183493	0.099253	BnaA03G0218600ZS/BnaC03G0257400ZS/BnaA05G0050400ZS	BnaA03G0218600ZS/BnaC03G0257400ZS/BnaA05G0050400ZS	3	3	BnaA03G0218600ZS/BnaC03G0257400ZS/BnaA05G0050400ZS	0
BP	GO:0045859	regulation of protein kinase activity	3/476	24/20147	0.0183493	0.099253	BnaA03G0218600ZS/BnaC03G0257400ZS/BnaA05G0050400ZS	BnaA03G0218600ZS/BnaC03G0257400ZS/BnaA05G0050400ZS	3	3	BnaA03G0218600ZS/BnaC03G0257400ZS/BnaA05G0050400ZS	0
BP	GO:0051338	regulation of transferase activity	3/476	24/20147	0.0183493	0.099253	BnaA03G0218600ZS/BnaC03G0257400ZS/BnaA05G0050400ZS	BnaA03G0218600ZS/BnaC03G0257400ZS/BnaA05G0050400ZS	3	3	BnaA03G0218600ZS/BnaC03G0257400ZS/BnaA05G0050400ZS	0
BP	GO:0071900	regulation of protein serine/threonine kinase activity	3/476	24/20147	0.0183493	0.099253	BnaA03G0218600ZS/BnaC03G0257400ZS/BnaA05G0050400ZS	BnaA03G0218600ZS/BnaC03G0257400ZS/BnaA05G0050400ZS	3	3	BnaA03G0218600ZS/BnaC03G0257400ZS/BnaA05G0050400ZS	0
BP	GO:1904029	regulation of cyclin-dependent protein kinase activity	3/476	24/20147	0.0183493	0.099253	BnaA03G0218600ZS/BnaC03G0257400ZS/BnaA05G0050400ZS	BnaA03G0218600ZS/BnaC03G0257400ZS/BnaA05G0050400ZS	3	3	BnaA03G0218600ZS/BnaC03G0257400ZS/BnaA05G0050400ZS	0
BP	GO:0009607	response to biotic stimulus	4/476	44/20147	0.0198334	0.102628	BnaA03G0296200ZS/BnaC03G0354700ZS/BnaA07G0118200ZS/BnaA10G0173100ZS	BnaA03G0296200ZS/BnaC03G0354700ZS/BnaA07G0118200ZS/BnaA10G0173100ZS	4	2	BnaA03G0296200ZS/BnaC03G0354700ZS	2	BnaA07G0118200ZS/BnaA10G0173100ZS
BP	GO:0005984	disaccharide metabolic process	6/476	90/20147	0.0198357	0.102628	BnaC03G0525100ZS/BnaA07G0372400ZS/BnaC01G0008600ZS/BnaC06G0437900ZS/BnaC03G0679600ZS/BnaA08G0193400ZS	BnaC03G0525100ZS/BnaA07G0372400ZS/BnaC01G0008600ZS/BnaC06G0437900ZS/BnaC03G0679600ZS/BnaA08G0193400ZS	6	3	BnaC03G0525100ZS/BnaA07G0372400ZS/BnaC06G0437900ZS	3	BnaC01G0008600ZS/BnaC03G0679600ZS/BnaA08G0193400ZS
BP	GO:0000160	phosphorelay signal transduction system	7/476	118/20147	0.0220354	0.109622	BnaC07G0381000ZS/BnaA03G0408400ZS/BnaC09G0066100ZS/BnaA04G0295200ZS/BnaA05G0011400ZS/BnaC04G0011800ZS/BnaA03G0345700ZS	BnaC07G0381000ZS/BnaA03G0408400ZS/BnaC09G0066100ZS/BnaA04G0295200ZS/BnaA05G0011400ZS/BnaC04G0011800ZS/BnaA03G0345700ZS	7	4	BnaA04G0295200ZS/BnaA05G0011400ZS/BnaC04G0011800ZS/BnaA03G0345700ZS	3	BnaC07G0381000ZS/BnaA03G0408400ZS/BnaC09G0066100ZS
BP	GO:0006730	one-carbon metabolic process	2/476	10/20147	0.0221087	0.109622	BnaC03G0461700ZS/BnaA03G0377000ZS	BnaC03G0461700ZS/BnaA03G0377000ZS	2	0		2	BnaC03G0461700ZS/BnaA03G0377000ZS
BP	GO:0016567	protein ubiquitination	9/476	178/20147	0.0259205	0.114773	BnaA07G0138100ZS/BnaC08G0403100ZS/BnaA09G0556400ZS/BnaA03G0308400ZS/BnaC03G0369800ZS/BnaA03G0172600ZS/BnaC07G0202100ZS/BnaC02G0526900ZS/BnaC09G0088700ZS	BnaA07G0138100ZS/BnaC08G0403100ZS/BnaA09G0556400ZS/BnaA03G0308400ZS/BnaC03G0369800ZS/BnaA03G0172600ZS/BnaC07G0202100ZS/BnaC02G0526900ZS/BnaC09G0088700ZS	9	3	BnaA03G0308400ZS/BnaC03G0369800ZS/BnaA03G0172600ZS	6	BnaA07G0138100ZS/BnaC08G0403100ZS/BnaA09G0556400ZS/BnaC07G0202100ZS/BnaC02G0526900ZS/BnaC09G0088700ZS
BP	GO:0042126	nitrate metabolic process	2/476	11/20147	0.0266046	0.114773	BnaC06G0258800ZS/BnaA02G0228500ZS	BnaC06G0258800ZS/BnaA02G0228500ZS	2	0		2	BnaC06G0258800ZS/BnaA02G0228500ZS
BP	GO:0042128	nitrate assimilation	2/476	11/20147	0.0266046	0.114773	BnaC06G0258800ZS/BnaA02G0228500ZS	BnaC06G0258800ZS/BnaA02G0228500ZS	2	0		2	BnaC06G0258800ZS/BnaA02G0228500ZS
BP	GO:0043207	response to external biotic stimulus	2/476	11/20147	0.0266046	0.114773	BnaA03G0296200ZS/BnaC03G0354700ZS	BnaA03G0296200ZS/BnaC03G0354700ZS	2	2	BnaA03G0296200ZS/BnaC03G0354700ZS	0
BP	GO:0051707	response to other organism	2/476	11/20147	0.0266046	0.114773	BnaA03G0296200ZS/BnaC03G0354700ZS	BnaA03G0296200ZS/BnaC03G0354700ZS	2	2	BnaA03G0296200ZS/BnaC03G0354700ZS	0
BP	GO:0098542	defense response to other organism	2/476	11/20147	0.0266046	0.114773	BnaA03G0296200ZS/BnaC03G0354700ZS	BnaA03G0296200ZS/BnaC03G0354700ZS	2	2	BnaA03G0296200ZS/BnaC03G0354700ZS	0
BP	GO:2001057	reactive nitrogen species metabolic process	2/476	11/20147	0.0266046	0.114773	BnaC06G0258800ZS/BnaA02G0228500ZS	BnaC06G0258800ZS/BnaA02G0228500ZS	2	0		2	BnaC06G0258800ZS/BnaA02G0228500ZS
BP	GO:0006979	response to oxidative stress	11/476	239/20147	0.0272416	0.114773	novel.1545/BnaC09G0511700ZS/BnaC03G0534500ZS/BnaC07G0506700ZS/BnaA03G0529000ZS/BnaA06G0095500ZS/BnaC07G0513600ZS/novel.115/novel.3203/BnaA02G0058100ZS/novel.1324	-/BnaC09G0511700ZS/BnaC03G0534500ZS/BnaC07G0506700ZS/BnaA03G0529000ZS/BnaA06G0095500ZS/BnaC07G0513600ZS/-/-/BnaA02G0058100ZS/-	11	4	BnaC03G0534500ZS/BnaC07G0506700ZS/BnaA03G0529000ZS/novel.115	7	novel.1545/BnaC09G0511700ZS/BnaA06G0095500ZS/BnaC07G0513600ZS/novel.3203/BnaA02G0058100ZS/novel.1324
BP	GO:0009311	oligosaccharide metabolic process	6/476	97/20147	0.0274875	0.114773	BnaC03G0525100ZS/BnaA07G0372400ZS/BnaC01G0008600ZS/BnaC06G0437900ZS/BnaC03G0679600ZS/BnaA08G0193400ZS	BnaC03G0525100ZS/BnaA07G0372400ZS/BnaC01G0008600ZS/BnaC06G0437900ZS/BnaC03G0679600ZS/BnaA08G0193400ZS	6	3	BnaC03G0525100ZS/BnaA07G0372400ZS/BnaC06G0437900ZS	3	BnaC01G0008600ZS/BnaC03G0679600ZS/BnaA08G0193400ZS
BP	GO:0032446	protein modification by small protein conjugation	9/476	182/20147	0.0293372	0.120384	BnaA07G0138100ZS/BnaC08G0403100ZS/BnaA09G0556400ZS/BnaA03G0308400ZS/BnaC03G0369800ZS/BnaA03G0172600ZS/BnaC07G0202100ZS/BnaC02G0526900ZS/BnaC09G0088700ZS	BnaA07G0138100ZS/BnaC08G0403100ZS/BnaA09G0556400ZS/BnaA03G0308400ZS/BnaC03G0369800ZS/BnaA03G0172600ZS/BnaC07G0202100ZS/BnaC02G0526900ZS/BnaC09G0088700ZS	9	3	BnaA03G0308400ZS/BnaC03G0369800ZS/BnaA03G0172600ZS	6	BnaA07G0138100ZS/BnaC08G0403100ZS/BnaA09G0556400ZS/BnaC07G0202100ZS/BnaC02G0526900ZS/BnaC09G0088700ZS
BP	GO:0019220	regulation of phosphate metabolic process	3/476	30/20147	0.0331869	0.129483	BnaA03G0218600ZS/BnaC03G0257400ZS/BnaA05G0050400ZS	BnaA03G0218600ZS/BnaC03G0257400ZS/BnaA05G0050400ZS	3	3	BnaA03G0218600ZS/BnaC03G0257400ZS/BnaA05G0050400ZS	0
BP	GO:0031399	regulation of protein modification process	3/476	30/20147	0.0331869	0.129483	BnaA03G0218600ZS/BnaC03G0257400ZS/BnaA05G0050400ZS	BnaA03G0218600ZS/BnaC03G0257400ZS/BnaA05G0050400ZS	3	3	BnaA03G0218600ZS/BnaC03G0257400ZS/BnaA05G0050400ZS	0
BP	GO:0051174	regulation of phosphorus metabolic process	3/476	30/20147	0.0331869	0.129483	BnaA03G0218600ZS/BnaC03G0257400ZS/BnaA05G0050400ZS	BnaA03G0218600ZS/BnaC03G0257400ZS/BnaA05G0050400ZS	3	3	BnaA03G0218600ZS/BnaC03G0257400ZS/BnaA05G0050400ZS	0
BP	GO:0071941	nitrogen cycle metabolic process	2/476	13/20147	0.0365777	0.140411	BnaC06G0258800ZS/BnaA02G0228500ZS	BnaC06G0258800ZS/BnaA02G0228500ZS	2	0		2	BnaC06G0258800ZS/BnaA02G0228500ZS
BP	GO:0034637	cellular carbohydrate biosynthetic process	8/476	164/20147	0.041341	0.147067	BnaC03G0525100ZS/BnaA07G0372400ZS/BnaC01G0008600ZS/BnaC06G0437900ZS/BnaC04G0435300ZS/BnaC03G0679600ZS/BnaA08G0193400ZS/BnaA01G0135700ZS	BnaC03G0525100ZS/BnaA07G0372400ZS/BnaC01G0008600ZS/BnaC06G0437900ZS/BnaC04G0435300ZS/BnaC03G0679600ZS/BnaA08G0193400ZS/BnaA01G0135700ZS	8	4	BnaC03G0525100ZS/BnaA07G0372400ZS/BnaC06G0437900ZS/BnaC04G0435300ZS	4	BnaC01G0008600ZS/BnaC03G0679600ZS/BnaA08G0193400ZS/BnaA01G0135700ZS
BP	GO:0000103	sulfate assimilation	2/476	14/20147	0.0420192	0.147067	BnaC01G0010100ZS/BnaA01G0008600ZS	BnaC01G0010100ZS/BnaA01G0008600ZS	2	0		2	BnaC01G0010100ZS/BnaA01G0008600ZS
BP	GO:0019748	secondary metabolic process	2/476	14/20147	0.0420192	0.147067	Bnascaffold0025G0040200ZS/novel.1866	Bnascaffold0025G0040200ZS/-	2	1	novel.1866	1	Bnascaffold0025G0040200ZS
BP	GO:0044550	secondary metabolite biosynthetic process	2/476	14/20147	0.0420192	0.147067	Bnascaffold0025G0040200ZS/novel.1866	Bnascaffold0025G0040200ZS/-	2	1	novel.1866	1	Bnascaffold0025G0040200ZS
BP	GO:0046937	phytochelatin metabolic process	2/476	14/20147	0.0420192	0.147067	Bnascaffold0025G0040200ZS/novel.1866	Bnascaffold0025G0040200ZS/-	2	1	novel.1866	1	Bnascaffold0025G0040200ZS
BP	GO:0046938	phytochelatin biosynthetic process	2/476	14/20147	0.0420192	0.147067	Bnascaffold0025G0040200ZS/novel.1866	Bnascaffold0025G0040200ZS/-	2	1	novel.1866	1	Bnascaffold0025G0040200ZS
BP	GO:0006597	spermine biosynthetic process	2/476	16/20147	0.0537279	0.175168	BnaA10G0205400ZS/BnaC09G0504400ZS	BnaA10G0205400ZS/BnaC09G0504400ZS	2	2	BnaA10G0205400ZS/BnaC09G0504400ZS	0
BP	GO:0008215	spermine metabolic process	2/476	16/20147	0.0537279	0.175168	BnaA10G0205400ZS/BnaC09G0504400ZS	BnaA10G0205400ZS/BnaC09G0504400ZS	2	2	BnaA10G0205400ZS/BnaC09G0504400ZS	0
BP	GO:0008216	spermidine metabolic process	2/476	16/20147	0.0537279	0.175168	BnaA10G0205400ZS/BnaC09G0504400ZS	BnaA10G0205400ZS/BnaC09G0504400ZS	2	2	BnaA10G0205400ZS/BnaC09G0504400ZS	0
BP	GO:0008295	spermidine biosynthetic process	2/476	16/20147	0.0537279	0.175168	BnaA10G0205400ZS/BnaC09G0504400ZS	BnaA10G0205400ZS/BnaC09G0504400ZS	2	2	BnaA10G0205400ZS/BnaC09G0504400ZS	0
BP	GO:0010038	response to metal ion	2/476	16/20147	0.0537279	0.175168	Bnascaffold0025G0040200ZS/novel.1866	Bnascaffold0025G0040200ZS/-	2	1	novel.1866	1	Bnascaffold0025G0040200ZS
BP	GO:0032268	regulation of cellular protein metabolic process	3/476	40/20147	0.0680853	0.217533	BnaA03G0218600ZS/BnaC03G0257400ZS/BnaA05G0050400ZS	BnaA03G0218600ZS/BnaC03G0257400ZS/BnaA05G0050400ZS	3	3	BnaA03G0218600ZS/BnaC03G0257400ZS/BnaA05G0050400ZS	0
BP	GO:0017144	drug metabolic process	14/476	383/20147	0.0719828	0.217533	BnaC04G0594000ZS/BnaA03G0212100ZS/BnaC03G0250400ZS/BnaC03G0250700ZS/BnaA09G0180300ZS/BnaA10G0205400ZS/BnaC09G0504400ZS/BnaA10G0119900ZS/BnaC04G0043100ZS/BnaC05G0069500ZS/BnaC09G0389200ZS/BnaA05G0039200ZS/BnaA06G0055400ZS/BnaA05G0039400ZS	BnaC04G0594000ZS/BnaA03G0212100ZS/BnaC03G0250400ZS/BnaC03G0250700ZS/BnaA09G0180300ZS/BnaA10G0205400ZS/BnaC09G0504400ZS/BnaA10G0119900ZS/BnaC04G0043100ZS/BnaC05G0069500ZS/BnaC09G0389200ZS/BnaA05G0039200ZS/BnaA06G0055400ZS/BnaA05G0039400ZS	14	4	BnaA10G0205400ZS/BnaC09G0504400ZS/BnaC04G0043100ZS/BnaA05G0039400ZS	10	BnaC04G0594000ZS/BnaA03G0212100ZS/BnaC03G0250400ZS/BnaC03G0250700ZS/BnaA09G0180300ZS/BnaA10G0119900ZS/BnaC05G0069500ZS/BnaC09G0389200ZS/BnaA05G0039200ZS/BnaA06G0055400ZS
BP	GO:0016051	carbohydrate biosynthetic process	8/476	185/20147	0.0730095	0.217533	BnaC03G0525100ZS/BnaA07G0372400ZS/BnaC01G0008600ZS/BnaC06G0437900ZS/BnaC04G0435300ZS/BnaC03G0679600ZS/BnaA08G0193400ZS/BnaA01G0135700ZS	BnaC03G0525100ZS/BnaA07G0372400ZS/BnaC01G0008600ZS/BnaC06G0437900ZS/BnaC04G0435300ZS/BnaC03G0679600ZS/BnaA08G0193400ZS/BnaA01G0135700ZS	8	4	BnaC03G0525100ZS/BnaA07G0372400ZS/BnaC06G0437900ZS/BnaC04G0435300ZS	4	BnaC01G0008600ZS/BnaC03G0679600ZS/BnaA08G0193400ZS/BnaA01G0135700ZS
BP	GO:0009690	cytokinin metabolic process	2/476	19/20147	0.0731203	0.217533	BnaC07G0491300ZS/BnaA03G0512100ZS	BnaC07G0491300ZS/BnaA03G0512100ZS	2	2	BnaC07G0491300ZS/BnaA03G0512100ZS	0
BP	GO:0010817	regulation of hormone levels	2/476	19/20147	0.0731203	0.217533	BnaC07G0491300ZS/BnaA03G0512100ZS	BnaC07G0491300ZS/BnaA03G0512100ZS	2	2	BnaC07G0491300ZS/BnaA03G0512100ZS	0
BP	GO:0034754	cellular hormone metabolic process	2/476	19/20147	0.0731203	0.217533	BnaC07G0491300ZS/BnaA03G0512100ZS	BnaC07G0491300ZS/BnaA03G0512100ZS	2	2	BnaC07G0491300ZS/BnaA03G0512100ZS	0
BP	GO:0042445	hormone metabolic process	2/476	19/20147	0.0731203	0.217533	BnaC07G0491300ZS/BnaA03G0512100ZS	BnaC07G0491300ZS/BnaA03G0512100ZS	2	2	BnaC07G0491300ZS/BnaA03G0512100ZS	0
BP	GO:0006855	drug transmembrane transport	7/476	157/20147	0.0794117	0.227711	BnaC05G0511300ZS/BnaC06G0020900ZS/BnaA05G0453200ZS/BnaA04G0247400ZS/BnaA05G0070900ZS/BnaA05G0453100ZS/BnaC05G0290800ZS	BnaC05G0511300ZS/BnaC06G0020900ZS/BnaA05G0453200ZS/BnaA04G0247400ZS/BnaA05G0070900ZS/BnaA05G0453100ZS/BnaC05G0290800ZS	7	2	BnaC06G0020900ZS/BnaC05G0290800ZS	5	BnaC05G0511300ZS/BnaA05G0453200ZS/BnaA04G0247400ZS/BnaA05G0070900ZS/BnaA05G0453100ZS
BP	GO:0015893	drug transport	7/476	157/20147	0.0794117	0.227711	BnaC05G0511300ZS/BnaC06G0020900ZS/BnaA05G0453200ZS/BnaA04G0247400ZS/BnaA05G0070900ZS/BnaA05G0453100ZS/BnaC05G0290800ZS	BnaC05G0511300ZS/BnaC06G0020900ZS/BnaA05G0453200ZS/BnaA04G0247400ZS/BnaA05G0070900ZS/BnaA05G0453100ZS/BnaC05G0290800ZS	7	2	BnaC06G0020900ZS/BnaC05G0290800ZS	5	BnaC05G0511300ZS/BnaA05G0453200ZS/BnaA04G0247400ZS/BnaA05G0070900ZS/BnaA05G0453100ZS
BP	GO:0042493	response to drug	7/476	157/20147	0.0794117	0.227711	BnaC05G0511300ZS/BnaC06G0020900ZS/BnaA05G0453200ZS/BnaA04G0247400ZS/BnaA05G0070900ZS/BnaA05G0453100ZS/BnaC05G0290800ZS	BnaC05G0511300ZS/BnaC06G0020900ZS/BnaA05G0453200ZS/BnaA04G0247400ZS/BnaA05G0070900ZS/BnaA05G0453100ZS/BnaC05G0290800ZS	7	2	BnaC06G0020900ZS/BnaC05G0290800ZS	5	BnaC05G0511300ZS/BnaA05G0453200ZS/BnaA04G0247400ZS/BnaA05G0070900ZS/BnaA05G0453100ZS
BP	GO:0050790	regulation of catalytic activity	3/476	44/20147	0.0852994	0.238271	BnaA03G0218600ZS/BnaC03G0257400ZS/BnaA05G0050400ZS	BnaA03G0218600ZS/BnaC03G0257400ZS/BnaA05G0050400ZS	3	3	BnaA03G0218600ZS/BnaC03G0257400ZS/BnaA05G0050400ZS	0
BP	GO:0006595	polyamine metabolic process	2/476	21/20147	0.0870992	0.238271	BnaA10G0205400ZS/BnaC09G0504400ZS	BnaA10G0205400ZS/BnaC09G0504400ZS	2	2	BnaA10G0205400ZS/BnaC09G0504400ZS	0
BP	GO:0006596	polyamine biosynthetic process	2/476	21/20147	0.0870992	0.238271	BnaA10G0205400ZS/BnaC09G0504400ZS	BnaA10G0205400ZS/BnaC09G0504400ZS	2	2	BnaA10G0205400ZS/BnaC09G0504400ZS	0
BP	GO:0097164	ammonium ion metabolic process	2/476	21/20147	0.0870992	0.238271	BnaA10G0205400ZS/BnaC09G0504400ZS	BnaA10G0205400ZS/BnaC09G0504400ZS	2	2	BnaA10G0205400ZS/BnaC09G0504400ZS	0
BP	GO:0051246	regulation of protein metabolic process	3/476	45/20147	0.0898655	0.243045	BnaA03G0218600ZS/BnaC03G0257400ZS/BnaA05G0050400ZS	BnaA03G0218600ZS/BnaC03G0257400ZS/BnaA05G0050400ZS	3	3	BnaA03G0218600ZS/BnaC03G0257400ZS/BnaA05G0050400ZS	0
BP	GO:0006821	chloride transport	2/476	22/20147	0.0943637	0.252343	BnaA02G0342200ZS/BnaA01G0029700ZS	BnaA02G0342200ZS/BnaA01G0029700ZS	2	1	BnaA01G0029700ZS	1	BnaA02G0342200ZS
BP	GO:0065009	regulation of molecular function	3/476	48/20147	0.104153	0.275427	BnaA03G0218600ZS/BnaC03G0257400ZS/BnaA05G0050400ZS	BnaA03G0218600ZS/BnaC03G0257400ZS/BnaA05G0050400ZS	3	3	BnaA03G0218600ZS/BnaC03G0257400ZS/BnaA05G0050400ZS	0
BP	GO:0006952	defense response	5/476	106/20147	0.106466	0.27845	BnaA03G0296200ZS/BnaC03G0354700ZS/BnaA07G0118200ZS/BnaA10G0173100ZS/BnaA03G0582100ZS	BnaA03G0296200ZS/BnaC03G0354700ZS/BnaA07G0118200ZS/BnaA10G0173100ZS/BnaA03G0582100ZS	5	2	BnaA03G0296200ZS/BnaC03G0354700ZS	3	BnaA07G0118200ZS/BnaA10G0173100ZS/BnaA03G0582100ZS
BP	GO:0015698	inorganic anion transport	4/476	80/20147	0.120953	0.3129	BnaA02G0342200ZS/BnaA01G0029700ZS/BnaA02G0080700ZS/BnaC02G0095700ZS	BnaA02G0342200ZS/BnaA01G0029700ZS/BnaA02G0080700ZS/BnaC02G0095700ZS	4	1	BnaA01G0029700ZS	3	BnaA02G0342200ZS/BnaA02G0080700ZS/BnaC02G0095700ZS
BP	GO:0071554	cell wall organization or biogenesis	9/476	252/20147	0.144207	0.369046	BnaC04G0594000ZS/BnaA03G0212100ZS/BnaC03G0250400ZS/BnaC03G0250700ZS/BnaA09G0180300ZS/BnaC04G0043100ZS/BnaA02G0149300ZS/BnaA05G0039200ZS/BnaA05G0039400ZS	BnaC04G0594000ZS/BnaA03G0212100ZS/BnaC03G0250400ZS/BnaC03G0250700ZS/BnaA09G0180300ZS/BnaC04G0043100ZS/BnaA02G0149300ZS/BnaA05G0039200ZS/BnaA05G0039400ZS	9	2	BnaC04G0043100ZS/BnaA05G0039400ZS	7	BnaC04G0594000ZS/BnaA03G0212100ZS/BnaC03G0250400ZS/BnaC03G0250700ZS/BnaA09G0180300ZS/BnaA02G0149300ZS/BnaA05G0039200ZS
BP	GO:0051704	multi-organism process	4/476	87/20147	0.150523	0.38111	BnaA03G0296200ZS/BnaC03G0354700ZS/BnaA03G0581400ZS/novel.588	BnaA03G0296200ZS/BnaC03G0354700ZS/BnaA03G0581400ZS/-	4	2	BnaA03G0296200ZS/BnaC03G0354700ZS	2	BnaA03G0581400ZS/novel.588
BP	GO:0009605	response to external stimulus	2/476	30/20147	0.157538	0.394675	BnaA03G0296200ZS/BnaC03G0354700ZS	BnaA03G0296200ZS/BnaC03G0354700ZS	2	2	BnaA03G0296200ZS/BnaC03G0354700ZS	0
BP	GO:0006541	glutamine metabolic process	2/476	32/20147	0.174361	0.432271	BnaC02G0206900ZS/BnaA02G0161800ZS	BnaC02G0206900ZS/BnaA02G0161800ZS	2	0		2	BnaC02G0206900ZS/BnaA02G0161800ZS
BP	GO:0008272	sulfate transport	2/476	36/20147	0.208751	0.506967	BnaA02G0080700ZS/BnaC02G0095700ZS	BnaA02G0080700ZS/BnaC02G0095700ZS	2	0		2	BnaA02G0080700ZS/BnaC02G0095700ZS
BP	GO:0072348	sulfur compound transport	2/476	36/20147	0.208751	0.506967	BnaA02G0080700ZS/BnaC02G0095700ZS	BnaA02G0080700ZS/BnaC02G0095700ZS	2	0		2	BnaA02G0080700ZS/BnaC02G0095700ZS
BP	GO:0070647	protein modification by small protein conjugation or removal	9/476	283/20147	0.227874	0.534128	BnaA07G0138100ZS/BnaC08G0403100ZS/BnaA09G0556400ZS/BnaA03G0308400ZS/BnaC03G0369800ZS/BnaA03G0172600ZS/BnaC07G0202100ZS/BnaC02G0526900ZS/BnaC09G0088700ZS	BnaA07G0138100ZS/BnaC08G0403100ZS/BnaA09G0556400ZS/BnaA03G0308400ZS/BnaC03G0369800ZS/BnaA03G0172600ZS/BnaC07G0202100ZS/BnaC02G0526900ZS/BnaC09G0088700ZS	9	3	BnaA03G0308400ZS/BnaC03G0369800ZS/BnaA03G0172600ZS	6	BnaA07G0138100ZS/BnaC08G0403100ZS/BnaA09G0556400ZS/BnaC07G0202100ZS/BnaC02G0526900ZS/BnaC09G0088700ZS
BP	GO:0006820	anion transport	6/476	174/20147	0.230083	0.534128	BnaA02G0342200ZS/BnaA01G0029700ZS/BnaA02G0080700ZS/BnaC02G0423200ZS/BnaA04G0093300ZS/BnaC02G0095700ZS	BnaA02G0342200ZS/BnaA01G0029700ZS/BnaA02G0080700ZS/BnaC02G0423200ZS/BnaA04G0093300ZS/BnaC02G0095700ZS	6	2	BnaA01G0029700ZS/BnaC02G0423200ZS	4	BnaA02G0342200ZS/BnaA02G0080700ZS/BnaA04G0093300ZS/BnaC02G0095700ZS
BP	GO:0046165	alcohol biosynthetic process	1/476	11/20147	0.231316	0.534128	BnaC04G0435300ZS	BnaC04G0435300ZS	1	1	BnaC04G0435300ZS	0
BP	GO:0046173	polyol biosynthetic process	1/476	11/20147	0.231316	0.534128	BnaC04G0435300ZS	BnaC04G0435300ZS	1	1	BnaC04G0435300ZS	0
BP	GO:0042221	response to chemical	12/476	397/20147	0.231527	0.534128	BnaA09G0077100ZS/BnaC05G0511300ZS/BnaC07G0455300ZS/BnaC06G0020900ZS/Bnascaffold0025G0040200ZS/novel.1866/BnaA05G0453200ZS/BnaA08G0132800ZS/BnaA04G0247400ZS/BnaA05G0070900ZS/BnaA05G0453100ZS/BnaC05G0290800ZS	BnaA09G0077100ZS/BnaC05G0511300ZS/BnaC07G0455300ZS/BnaC06G0020900ZS/Bnascaffold0025G0040200ZS/-/BnaA05G0453200ZS/BnaA08G0132800ZS/BnaA04G0247400ZS/BnaA05G0070900ZS/BnaA05G0453100ZS/BnaC05G0290800ZS	12	4	BnaC06G0020900ZS/novel.1866/BnaA08G0132800ZS/BnaC05G0290800ZS	8	BnaA09G0077100ZS/BnaC05G0511300ZS/BnaC07G0455300ZS/Bnascaffold0025G0040200ZS/BnaA05G0453200ZS/BnaA04G0247400ZS/BnaA05G0070900ZS/BnaA05G0453100ZS
BP	GO:0010035	response to inorganic substance	2/476	39/20147	0.234964	0.534128	Bnascaffold0025G0040200ZS/novel.1866	Bnascaffold0025G0040200ZS/-	2	1	novel.1866	1	Bnascaffold0025G0040200ZS
BP	GO:0051726	regulation of cell cycle	3/476	71/20147	0.235644	0.534128	BnaA03G0218600ZS/BnaC03G0257400ZS/BnaA05G0050400ZS	BnaA03G0218600ZS/BnaC03G0257400ZS/BnaA05G0050400ZS	3	3	BnaA03G0218600ZS/BnaC03G0257400ZS/BnaA05G0050400ZS	0
BP	GO:0006665	sphingolipid metabolic process	1/476	12/20147	0.249487	0.549796	BnaA03G0243200ZS	BnaA03G0243200ZS	1	0		1	BnaA03G0243200ZS
BP	GO:0006741	NADP biosynthetic process	1/476	12/20147	0.249487	0.549796	BnaA07G0376400ZS	BnaA07G0376400ZS	1	1	BnaA07G0376400ZS	0
BP	GO:0006814	sodium ion transport	1/476	12/20147	0.249487	0.549796	BnaA09G0214900ZS	BnaA09G0214900ZS	1	0		1	BnaA09G0214900ZS
BP	GO:0006352	DNA-templated transcription, initiation	3/476	75/20147	0.261014	0.569919	BnaA09G0068800ZS/BnaA06G0326400ZS/BnaA02G0247900ZS	BnaA09G0068800ZS/BnaA06G0326400ZS/BnaA02G0247900ZS	3	3	BnaA09G0068800ZS/BnaA06G0326400ZS/BnaA02G0247900ZS	0
BP	GO:0003333	amino acid transmembrane transport	2/476	45/20147	0.28775	0.616977	BnaC02G0423200ZS/BnaA04G0093300ZS	BnaC02G0423200ZS/BnaA04G0093300ZS	2	1	BnaC02G0423200ZS	1	BnaA04G0093300ZS
BP	GO:0006865	amino acid transport	2/476	45/20147	0.28775	0.616977	BnaC02G0423200ZS/BnaA04G0093300ZS	BnaC02G0423200ZS/BnaA04G0093300ZS	2	1	BnaC02G0423200ZS	1	BnaA04G0093300ZS
BP	GO:0009064	glutamine family amino acid metabolic process	2/476	47/20147	0.305298	0.648759	BnaC02G0206900ZS/BnaA02G0161800ZS	BnaC02G0206900ZS/BnaA02G0161800ZS	2	0		2	BnaC02G0206900ZS/BnaA02G0161800ZS
BP	GO:0006020	inositol metabolic process	1/476	16/20147	0.317985	0.663863	BnaC04G0435300ZS	BnaC04G0435300ZS	1	1	BnaC04G0435300ZS	0
BP	GO:0006261	DNA-dependent DNA replication	1/476	16/20147	0.317985	0.663863	BnaA10G0063300ZS	BnaA10G0063300ZS	1	0		1	BnaA10G0063300ZS
BP	GO:1901565	organonitrogen compound catabolic process	8/476	293/20147	0.389482	0.798296	BnaC04G0594000ZS/BnaA03G0212100ZS/BnaC03G0250400ZS/BnaC03G0250700ZS/BnaA09G0180300ZS/BnaC04G0043100ZS/BnaA05G0039200ZS/BnaA05G0039400ZS	BnaC04G0594000ZS/BnaA03G0212100ZS/BnaC03G0250400ZS/BnaC03G0250700ZS/BnaA09G0180300ZS/BnaC04G0043100ZS/BnaA05G0039200ZS/BnaA05G0039400ZS	8	2	BnaC04G0043100ZS/BnaA05G0039400ZS	6	BnaC04G0594000ZS/BnaA03G0212100ZS/BnaC03G0250400ZS/BnaC03G0250700ZS/BnaA09G0180300ZS/BnaA05G0039200ZS
BP	GO:0006631	fatty acid metabolic process	5/476	175/20147	0.397843	0.798296	BnaC04G0471200ZS/BnaA03G0212900ZS/BnaA04G0141200ZS/BnaA09G0437300ZS/BnaC03G0251400ZS	BnaC04G0471200ZS/BnaA03G0212900ZS/BnaA04G0141200ZS/BnaA09G0437300ZS/BnaC03G0251400ZS	5	3	BnaA03G0212900ZS/BnaA04G0141200ZS/BnaC03G0251400ZS	2	BnaC04G0471200ZS/BnaA09G0437300ZS
BP	GO:0098656	anion transmembrane transport	2/476	58/20147	0.399594	0.798296	BnaC02G0423200ZS/BnaA04G0093300ZS	BnaC02G0423200ZS/BnaA04G0093300ZS	2	1	BnaC02G0423200ZS	1	BnaA04G0093300ZS
BP	GO:1903825	organic acid transmembrane transport	2/476	58/20147	0.399594	0.798296	BnaC02G0423200ZS/BnaA04G0093300ZS	BnaC02G0423200ZS/BnaA04G0093300ZS	2	1	BnaC02G0423200ZS	1	BnaA04G0093300ZS
BP	GO:1905039	carboxylic acid transmembrane transport	2/476	58/20147	0.399594	0.798296	BnaC02G0423200ZS/BnaA04G0093300ZS	BnaC02G0423200ZS/BnaA04G0093300ZS	2	1	BnaC02G0423200ZS	1	BnaA04G0093300ZS
BP	GO:0006779	porphyrin-containing compound biosynthetic process	1/476	22/20147	0.409211	0.798296	BnaA09G0687600ZS	BnaA09G0687600ZS	1	1	BnaA09G0687600ZS	0
BP	GO:0046836	glycolipid transport	1/476	22/20147	0.409211	0.798296	BnaC07G0189100ZS	BnaC07G0189100ZS	1	0		1	BnaC07G0189100ZS
BP	GO:1901617	organic hydroxy compound biosynthetic process	1/476	22/20147	0.409211	0.798296	BnaC04G0435300ZS	BnaC04G0435300ZS	1	1	BnaC04G0435300ZS	0
BP	GO:0006400	tRNA modification	1/476	23/20147	0.423184	0.812241	BnaA09G0066800ZS	BnaA09G0066800ZS	1	1	BnaA09G0066800ZS	0
BP	GO:1901264	carbohydrate derivative transport	1/476	23/20147	0.423184	0.812241	BnaC07G0189100ZS	BnaC07G0189100ZS	1	0		1	BnaC07G0189100ZS
BP	GO:0006720	isoprenoid metabolic process	2/476	63/20147	0.440513	0.832079	BnaC05G0456400ZS/BnaA01G0000600ZS	BnaC05G0456400ZS/BnaA01G0000600ZS	2	0		2	BnaC05G0456400ZS/BnaA01G0000600ZS
BP	GO:0008299	isoprenoid biosynthetic process	2/476	63/20147	0.440513	0.832079	BnaC05G0456400ZS/BnaA01G0000600ZS	BnaC05G0456400ZS/BnaA01G0000600ZS	2	0		2	BnaC05G0456400ZS/BnaA01G0000600ZS
BP	GO:0006869	lipid transport	1/476	25/20147	0.450149	0.843587	BnaC07G0189100ZS	BnaC07G0189100ZS	1	0		1	BnaC07G0189100ZS
BP	GO:0009057	macromolecule catabolic process	8/476	312/20147	0.457509	0.850681	BnaC04G0594000ZS/BnaA03G0212100ZS/BnaC03G0250400ZS/BnaC03G0250700ZS/BnaA09G0180300ZS/BnaC04G0043100ZS/BnaA05G0039200ZS/BnaA05G0039400ZS	BnaC04G0594000ZS/BnaA03G0212100ZS/BnaC03G0250400ZS/BnaC03G0250700ZS/BnaA09G0180300ZS/BnaC04G0043100ZS/BnaA05G0039200ZS/BnaA05G0039400ZS	8	2	BnaC04G0043100ZS/BnaA05G0039400ZS	6	BnaC04G0594000ZS/BnaA03G0212100ZS/BnaC03G0250400ZS/BnaC03G0250700ZS/BnaA09G0180300ZS/BnaA05G0039200ZS
BP	GO:0016226	iron-sulfur cluster assembly	1/476	28/20147	0.488257	0.893885	novel.195	-	1	0		1	novel.195
BP	GO:0031163	metallo-sulfur cluster assembly	1/476	28/20147	0.488257	0.893885	novel.195	-	1	0		1	novel.195
BP	GO:0006265	DNA topological change	1/476	30/20147	0.512186	0.905543	BnaC03G0017900ZS	BnaC03G0017900ZS	1	0		1	BnaC03G0017900ZS
BP	GO:0008037	cell recognition	2/476	73/20147	0.517453	0.905543	BnaA03G0581400ZS/novel.588	BnaA03G0581400ZS/-	2	0		2	BnaA03G0581400ZS/novel.588
BP	GO:0009856	pollination	2/476	73/20147	0.517453	0.905543	BnaA03G0581400ZS/novel.588	BnaA03G0581400ZS/-	2	0		2	BnaA03G0581400ZS/novel.588
BP	GO:0009875	pollen-pistil interaction	2/476	73/20147	0.517453	0.905543	BnaA03G0581400ZS/novel.588	BnaA03G0581400ZS/-	2	0		2	BnaA03G0581400ZS/novel.588
BP	GO:0044706	multi-multicellular organism process	2/476	73/20147	0.517453	0.905543	BnaA03G0581400ZS/novel.588	BnaA03G0581400ZS/-	2	0		2	BnaA03G0581400ZS/novel.588
BP	GO:0048544	recognition of pollen	2/476	73/20147	0.517453	0.905543	BnaA03G0581400ZS/novel.588	BnaA03G0581400ZS/-	2	0		2	BnaA03G0581400ZS/novel.588
BP	GO:0006739	NADP metabolic process	1/476	31/20147	0.523728	0.909835	BnaA07G0376400ZS	BnaA07G0376400ZS	1	1	BnaA07G0376400ZS	0
BP	GO:0010876	lipid localization	1/476	32/20147	0.534998	0.918028	BnaC07G0189100ZS	BnaC07G0189100ZS	1	0		1	BnaC07G0189100ZS
BP	GO:0007049	cell cycle	3/476	119/20147	0.536159	0.918028	BnaA03G0218600ZS/BnaC03G0257400ZS/BnaA05G0050400ZS	BnaA03G0218600ZS/BnaC03G0257400ZS/BnaA05G0050400ZS	3	3	BnaA03G0218600ZS/BnaC03G0257400ZS/BnaA05G0050400ZS	0
BP	GO:0006790	sulfur compound metabolic process	3/476	122/20147	0.553027	0.919378	BnaC01G0010100ZS/BnaA01G0008600ZS/novel.195	BnaC01G0010100ZS/BnaA01G0008600ZS/-	3	0		3	BnaC01G0010100ZS/BnaA01G0008600ZS/novel.195
BP	GO:0015711	organic anion transport	2/476	78/20147	0.553203	0.919378	BnaC02G0423200ZS/BnaA04G0093300ZS	BnaC02G0423200ZS/BnaA04G0093300ZS	2	1	BnaC02G0423200ZS	1	BnaA04G0093300ZS
BP	GO:0015849	organic acid transport	2/476	78/20147	0.553203	0.919378	BnaC02G0423200ZS/BnaA04G0093300ZS	BnaC02G0423200ZS/BnaA04G0093300ZS	2	1	BnaC02G0423200ZS	1	BnaA04G0093300ZS
BP	GO:0046942	carboxylic acid transport	2/476	78/20147	0.553203	0.919378	BnaC02G0423200ZS/BnaA04G0093300ZS	BnaC02G0423200ZS/BnaA04G0093300ZS	2	1	BnaC02G0423200ZS	1	BnaA04G0093300ZS
BP	GO:0000003	reproduction	2/476	79/20147	0.560125	0.919378	BnaA03G0581400ZS/novel.588	BnaA03G0581400ZS/-	2	0		2	BnaA03G0581400ZS/novel.588
BP	GO:0022414	reproductive process	2/476	79/20147	0.560125	0.919378	BnaA03G0581400ZS/novel.588	BnaA03G0581400ZS/-	2	0		2	BnaA03G0581400ZS/novel.588
BP	GO:0006778	porphyrin-containing compound metabolic process	1/476	35/20147	0.567236	0.924672	BnaA09G0687600ZS	BnaA09G0687600ZS	1	1	BnaA09G0687600ZS	0
BP	GO:0006633	fatty acid biosynthetic process	3/476	132/20147	0.606527	0.981996	BnaC04G0471200ZS/BnaA04G0141200ZS/BnaA09G0437300ZS	BnaC04G0471200ZS/BnaA04G0141200ZS/BnaA09G0437300ZS	3	1	BnaA04G0141200ZS	2	BnaC04G0471200ZS/BnaA09G0437300ZS
BP	GO:0006066	alcohol metabolic process	1/476	40/20147	0.616085	0.984083	BnaC04G0435300ZS	BnaC04G0435300ZS	1	1	BnaC04G0435300ZS	0
BP	GO:0019751	polyol metabolic process	1/476	40/20147	0.616085	0.984083	BnaC04G0435300ZS	BnaC04G0435300ZS	1	1	BnaC04G0435300ZS	0
BP	GO:0033014	tetrapyrrole biosynthetic process	1/476	47/20147	0.675369	0.99999	BnaA09G0687600ZS	BnaA09G0687600ZS	1	1	BnaA09G0687600ZS	0
BP	GO:0071103	DNA conformation change	2/476	99/20147	0.682386	0.99999	BnaC03G0017900ZS/BnaC09G0118300ZS	BnaC03G0017900ZS/BnaC09G0118300ZS	2	0		2	BnaC03G0017900ZS/BnaC09G0118300ZS
BP	GO:0044255	cellular lipid metabolic process	9/476	436/20147	0.70561	0.99999	BnaC04G0471200ZS/BnaA03G0212900ZS/BnaC04G0435300ZS/BnaC05G0456400ZS/BnaA03G0243200ZS/BnaA04G0141200ZS/BnaA01G0000600ZS/BnaA09G0437300ZS/BnaC03G0251400ZS	BnaC04G0471200ZS/BnaA03G0212900ZS/BnaC04G0435300ZS/BnaC05G0456400ZS/BnaA03G0243200ZS/BnaA04G0141200ZS/BnaA01G0000600ZS/BnaA09G0437300ZS/BnaC03G0251400ZS	9	4	BnaA03G0212900ZS/BnaC04G0435300ZS/BnaA04G0141200ZS/BnaC03G0251400ZS	5	BnaC04G0471200ZS/BnaC05G0456400ZS/BnaA03G0243200ZS/BnaA01G0000600ZS/BnaA09G0437300ZS
BP	GO:1901615	organic hydroxy compound metabolic process	1/476	54/20147	0.725515	0.99999	BnaC04G0435300ZS	BnaC04G0435300ZS	1	1	BnaC04G0435300ZS	0
BP	GO:0032501	multicellular organismal process	2/476	114/20147	0.754688	0.99999	BnaA03G0581400ZS/novel.588	BnaA03G0581400ZS/-	2	0		2	BnaA03G0581400ZS/novel.588
BP	GO:0033013	tetrapyrrole metabolic process	1/476	60/20147	0.762295	0.99999	BnaA09G0687600ZS	BnaA09G0687600ZS	1	1	BnaA09G0687600ZS	0
BP	GO:0034220	ion transmembrane transport	5/476	270/20147	0.76769	0.99999	BnaA06G0179600ZS/BnaC03G0614300ZS/BnaC02G0423200ZS/BnaA04G0093300ZS/BnaC01G0294000ZS	BnaA06G0179600ZS/BnaC03G0614300ZS/BnaC02G0423200ZS/BnaA04G0093300ZS/BnaC01G0294000ZS	5	1	BnaC02G0423200ZS	4	BnaA06G0179600ZS/BnaC03G0614300ZS/BnaA04G0093300ZS/BnaC01G0294000ZS
BP	GO:0030243	cellulose metabolic process	1/476	61/20147	0.767928	0.99999	BnaA01G0135700ZS	BnaA01G0135700ZS	1	0		1	BnaA01G0135700ZS
BP	GO:0030244	cellulose biosynthetic process	1/476	61/20147	0.767928	0.99999	BnaA01G0135700ZS	BnaA01G0135700ZS	1	0		1	BnaA01G0135700ZS
BP	GO:0006334	nucleosome assembly	1/476	62/20147	0.773428	0.99999	BnaC09G0118300ZS	BnaC09G0118300ZS	1	0		1	BnaC09G0118300ZS
BP	GO:0031497	chromatin assembly	1/476	62/20147	0.773428	0.99999	BnaC09G0118300ZS	BnaC09G0118300ZS	1	0		1	BnaC09G0118300ZS
BP	GO:0034728	nucleosome organization	1/476	62/20147	0.773428	0.99999	BnaC09G0118300ZS	BnaC09G0118300ZS	1	0		1	BnaC09G0118300ZS
BP	GO:0008610	lipid biosynthetic process	6/476	324/20147	0.780586	0.99999	BnaC04G0471200ZS/BnaC04G0435300ZS/BnaC05G0456400ZS/BnaA04G0141200ZS/BnaA01G0000600ZS/BnaA09G0437300ZS	BnaC04G0471200ZS/BnaC04G0435300ZS/BnaC05G0456400ZS/BnaA04G0141200ZS/BnaA01G0000600ZS/BnaA09G0437300ZS	6	2	BnaC04G0435300ZS/BnaA04G0141200ZS	4	BnaC04G0471200ZS/BnaC05G0456400ZS/BnaA01G0000600ZS/BnaA09G0437300ZS
BP	GO:0006643	membrane lipid metabolic process	1/476	64/20147	0.78404	0.99999	BnaA03G0243200ZS	BnaA03G0243200ZS	1	0		1	BnaA03G0243200ZS
BP	GO:0006333	chromatin assembly or disassembly	1/476	66/20147	0.794156	0.99999	BnaC09G0118300ZS	BnaC09G0118300ZS	1	0		1	BnaC09G0118300ZS
BP	GO:0006323	DNA packaging	1/476	67/20147	0.799035	0.99999	BnaC09G0118300ZS	BnaC09G0118300ZS	1	0		1	BnaC09G0118300ZS
BP	GO:0065008	regulation of biological quality	7/476	382/20147	0.801373	0.99999	BnaC09G0278900ZS/BnaA09G0236600ZS/BnaC07G0491300ZS/BnaA03G0002200ZS/BnaC06G0420800ZS/BnaC03G0004200ZS/BnaA03G0512100ZS	BnaC09G0278900ZS/BnaA09G0236600ZS/BnaC07G0491300ZS/BnaA03G0002200ZS/BnaC06G0420800ZS/BnaC03G0004200ZS/BnaA03G0512100ZS	7	5	BnaC07G0491300ZS/BnaA03G0002200ZS/BnaC06G0420800ZS/BnaC03G0004200ZS/BnaA03G0512100ZS	2	BnaC09G0278900ZS/BnaA09G0236600ZS
BP	GO:0065004	protein-DNA complex assembly	1/476	68/20147	0.803799	0.99999	BnaC09G0118300ZS	BnaC09G0118300ZS	1	0		1	BnaC09G0118300ZS
BP	GO:0071824	protein-DNA complex subunit organization	1/476	68/20147	0.803799	0.99999	BnaC09G0118300ZS	BnaC09G0118300ZS	1	0		1	BnaC09G0118300ZS
BP	GO:0019725	cellular homeostasis	5/476	299/20147	0.838046	0.99999	BnaC09G0278900ZS/BnaA09G0236600ZS/BnaA03G0002200ZS/BnaC06G0420800ZS/BnaC03G0004200ZS	BnaC09G0278900ZS/BnaA09G0236600ZS/BnaA03G0002200ZS/BnaC06G0420800ZS/BnaC03G0004200ZS	5	3	BnaA03G0002200ZS/BnaC06G0420800ZS/BnaC03G0004200ZS	2	BnaC09G0278900ZS/BnaA09G0236600ZS
BP	GO:0006413	translational initiation	1/476	78/20147	0.845659	0.99999	BnaA09G0535500ZS	BnaA09G0535500ZS	1	0		1	BnaA09G0535500ZS
BP	GO:0042592	homeostatic process	5/476	307/20147	0.854066	0.99999	BnaC09G0278900ZS/BnaA09G0236600ZS/BnaA03G0002200ZS/BnaC06G0420800ZS/BnaC03G0004200ZS	BnaC09G0278900ZS/BnaA09G0236600ZS/BnaA03G0002200ZS/BnaC06G0420800ZS/BnaC03G0004200ZS	5	3	BnaA03G0002200ZS/BnaC06G0420800ZS/BnaC03G0004200ZS	2	BnaC09G0278900ZS/BnaA09G0236600ZS
BP	GO:0009719	response to endogenous stimulus	3/476	201/20147	0.857066	0.99999	BnaA09G0077100ZS/BnaC07G0455300ZS/BnaA08G0132800ZS	BnaA09G0077100ZS/BnaC07G0455300ZS/BnaA08G0132800ZS	3	1	BnaA08G0132800ZS	2	BnaA09G0077100ZS/BnaC07G0455300ZS
BP	GO:0009725	response to hormone	3/476	201/20147	0.857066	0.99999	BnaA09G0077100ZS/BnaC07G0455300ZS/BnaA08G0132800ZS	BnaA09G0077100ZS/BnaC07G0455300ZS/BnaA08G0132800ZS	3	1	BnaA08G0132800ZS	2	BnaA09G0077100ZS/BnaC07G0455300ZS
BP	GO:0010033	response to organic substance	3/476	201/20147	0.857066	0.99999	BnaA09G0077100ZS/BnaC07G0455300ZS/BnaA08G0132800ZS	BnaA09G0077100ZS/BnaC07G0455300ZS/BnaA08G0132800ZS	3	1	BnaA08G0132800ZS	2	BnaA09G0077100ZS/BnaC07G0455300ZS
BP	GO:0035556	intracellular signal transduction	7/476	417/20147	0.865986	0.99999	BnaC07G0381000ZS/BnaA03G0408400ZS/BnaC09G0066100ZS/BnaA04G0295200ZS/BnaA05G0011400ZS/BnaC04G0011800ZS/BnaA03G0345700ZS	BnaC07G0381000ZS/BnaA03G0408400ZS/BnaC09G0066100ZS/BnaA04G0295200ZS/BnaA05G0011400ZS/BnaC04G0011800ZS/BnaA03G0345700ZS	7	4	BnaA04G0295200ZS/BnaA05G0011400ZS/BnaC04G0011800ZS/BnaA03G0345700ZS	3	BnaC07G0381000ZS/BnaA03G0408400ZS/BnaC09G0066100ZS
BP	GO:0098655	cation transmembrane transport	3/476	208/20147	0.872333	0.99999	BnaA06G0179600ZS/BnaC03G0614300ZS/BnaC01G0294000ZS	BnaA06G0179600ZS/BnaC03G0614300ZS/BnaC01G0294000ZS	3	0		3	BnaA06G0179600ZS/BnaC03G0614300ZS/BnaC01G0294000ZS
BP	GO:0098660	inorganic ion transmembrane transport	3/476	208/20147	0.872333	0.99999	BnaA06G0179600ZS/BnaC03G0614300ZS/BnaC01G0294000ZS	BnaA06G0179600ZS/BnaC03G0614300ZS/BnaC01G0294000ZS	3	0		3	BnaA06G0179600ZS/BnaC03G0614300ZS/BnaC01G0294000ZS
BP	GO:0098662	inorganic cation transmembrane transport	3/476	208/20147	0.872333	0.99999	BnaA06G0179600ZS/BnaC03G0614300ZS/BnaC01G0294000ZS	BnaA06G0179600ZS/BnaC03G0614300ZS/BnaC01G0294000ZS	3	0		3	BnaA06G0179600ZS/BnaC03G0614300ZS/BnaC01G0294000ZS
BP	GO:0032787	monocarboxylic acid metabolic process	5/476	320/20147	0.877277	0.99999	BnaC04G0471200ZS/BnaA03G0212900ZS/BnaA04G0141200ZS/BnaA09G0437300ZS/BnaC03G0251400ZS	BnaC04G0471200ZS/BnaA03G0212900ZS/BnaA04G0141200ZS/BnaA09G0437300ZS/BnaC03G0251400ZS	5	3	BnaA03G0212900ZS/BnaA04G0141200ZS/BnaC03G0251400ZS	2	BnaC04G0471200ZS/BnaA09G0437300ZS
BP	GO:0044248	cellular catabolic process	8/476	477/20147	0.879306	0.99999	BnaC04G0594000ZS/BnaA03G0212100ZS/BnaC03G0250400ZS/BnaC03G0250700ZS/BnaA09G0180300ZS/BnaC04G0043100ZS/BnaA05G0039200ZS/BnaA05G0039400ZS	BnaC04G0594000ZS/BnaA03G0212100ZS/BnaC03G0250400ZS/BnaC03G0250700ZS/BnaA09G0180300ZS/BnaC04G0043100ZS/BnaA05G0039200ZS/BnaA05G0039400ZS	8	2	BnaC04G0043100ZS/BnaA05G0039400ZS	6	BnaC04G0594000ZS/BnaA03G0212100ZS/BnaC03G0250400ZS/BnaC03G0250700ZS/BnaA09G0180300ZS/BnaA05G0039200ZS
BP	GO:0008654	phospholipid biosynthetic process	1/476	90/20147	0.884296	0.99999	BnaC04G0435300ZS	BnaC04G0435300ZS	1	1	BnaC04G0435300ZS	0
BP	GO:0000271	polysaccharide biosynthetic process	1/476	94/20147	0.894895	0.99999	BnaA01G0135700ZS	BnaA01G0135700ZS	1	0		1	BnaA01G0135700ZS
BP	GO:0009250	glucan biosynthetic process	1/476	94/20147	0.894895	0.99999	BnaA01G0135700ZS	BnaA01G0135700ZS	1	0		1	BnaA01G0135700ZS
BP	GO:0033692	cellular polysaccharide biosynthetic process	1/476	94/20147	0.894895	0.99999	BnaA01G0135700ZS	BnaA01G0135700ZS	1	0		1	BnaA01G0135700ZS
BP	GO:0051273	beta-glucan metabolic process	1/476	94/20147	0.894895	0.99999	BnaA01G0135700ZS	BnaA01G0135700ZS	1	0		1	BnaA01G0135700ZS
BP	GO:0051274	beta-glucan biosynthetic process	1/476	94/20147	0.894895	0.99999	BnaA01G0135700ZS	BnaA01G0135700ZS	1	0		1	BnaA01G0135700ZS
BP	GO:0009451	RNA modification	1/476	96/20147	0.899826	0.99999	BnaA09G0066800ZS	BnaA09G0066800ZS	1	1	BnaA09G0066800ZS	0
BP	GO:0016053	organic acid biosynthetic process	7/476	468/20147	0.928424	0.99999	BnaA10G0119900ZS/BnaC05G0069500ZS/BnaC09G0389200ZS/BnaC04G0471200ZS/BnaA06G0055400ZS/BnaA04G0141200ZS/BnaA09G0437300ZS	BnaA10G0119900ZS/BnaC05G0069500ZS/BnaC09G0389200ZS/BnaC04G0471200ZS/BnaA06G0055400ZS/BnaA04G0141200ZS/BnaA09G0437300ZS	7	1	BnaA04G0141200ZS	6	BnaA10G0119900ZS/BnaC05G0069500ZS/BnaC09G0389200ZS/BnaC04G0471200ZS/BnaA06G0055400ZS/BnaA09G0437300ZS
BP	GO:0046394	carboxylic acid biosynthetic process	7/476	468/20147	0.928424	0.99999	BnaA10G0119900ZS/BnaC05G0069500ZS/BnaC09G0389200ZS/BnaC04G0471200ZS/BnaA06G0055400ZS/BnaA04G0141200ZS/BnaA09G0437300ZS	BnaA10G0119900ZS/BnaC05G0069500ZS/BnaC09G0389200ZS/BnaC04G0471200ZS/BnaA06G0055400ZS/BnaA04G0141200ZS/BnaA09G0437300ZS	7	1	BnaA04G0141200ZS	6	BnaA10G0119900ZS/BnaC05G0069500ZS/BnaC09G0389200ZS/BnaC04G0471200ZS/BnaA06G0055400ZS/BnaA09G0437300ZS
BP	GO:0008033	tRNA processing	1/476	110/20147	0.928447	0.99999	BnaA09G0066800ZS	BnaA09G0066800ZS	1	1	BnaA09G0066800ZS	0
BP	GO:1901605	alpha-amino acid metabolic process	2/476	184/20147	0.933866	0.99999	BnaC02G0206900ZS/BnaA02G0161800ZS	BnaC02G0206900ZS/BnaA02G0161800ZS	2	0		2	BnaC02G0206900ZS/BnaA02G0161800ZS
BP	GO:0015979	photosynthesis	1/476	114/20147	0.935008	0.99999	BnaA09G0028400ZS	BnaA09G0028400ZS	1	1	BnaA09G0028400ZS	0
BP	GO:0006260	DNA replication	1/476	128/20147	0.953592	0.99999	BnaA10G0063300ZS	BnaA10G0063300ZS	1	0		1	BnaA10G0063300ZS
BP	GO:0072330	monocarboxylic acid biosynthetic process	3/476	268/20147	0.954129	0.99999	BnaC04G0471200ZS/BnaA04G0141200ZS/BnaA09G0437300ZS	BnaC04G0471200ZS/BnaA04G0141200ZS/BnaA09G0437300ZS	3	1	BnaA04G0141200ZS	2	BnaC04G0471200ZS/BnaA09G0437300ZS
BP	GO:0051276	chromosome organization	2/476	203/20147	0.95463	0.99999	BnaC03G0017900ZS/BnaC09G0118300ZS	BnaC03G0017900ZS/BnaC09G0118300ZS	2	0		2	BnaC03G0017900ZS/BnaC09G0118300ZS
BP	GO:0006325	chromatin organization	1/476	129/20147	0.954695	0.99999	BnaC09G0118300ZS	BnaC09G0118300ZS	1	0		1	BnaC09G0118300ZS
BP	GO:0042545	cell wall modification	1/476	130/20147	0.955772	0.99999	BnaA02G0149300ZS	BnaA02G0149300ZS	1	0		1	BnaA02G0149300ZS
BP	GO:0019359	nicotinamide nucleotide biosynthetic process	1/476	139/20147	0.964387	0.99999	BnaA07G0376400ZS	BnaA07G0376400ZS	1	1	BnaA07G0376400ZS	0
BP	GO:0019363	pyridine nucleotide biosynthetic process	1/476	139/20147	0.964387	0.99999	BnaA07G0376400ZS	BnaA07G0376400ZS	1	1	BnaA07G0376400ZS	0
BP	GO:0009733	response to auxin	1/476	145/20147	0.969178	0.99999	BnaA08G0132800ZS	BnaA08G0132800ZS	1	1	BnaA08G0132800ZS	0
BP	GO:0045454	cell redox homeostasis	3/476	291/20147	0.969685	0.99999	BnaC09G0278900ZS/BnaA09G0236600ZS/BnaC06G0420800ZS	BnaC09G0278900ZS/BnaA09G0236600ZS/BnaC06G0420800ZS	3	1	BnaC06G0420800ZS	2	BnaC09G0278900ZS/BnaA09G0236600ZS
BP	GO:0034622	cellular protein-containing complex assembly	1/476	148/20147	0.971327	0.99999	BnaC09G0118300ZS	BnaC09G0118300ZS	1	0		1	BnaC09G0118300ZS
BP	GO:0006418	tRNA aminoacylation for protein translation	1/476	149/20147	0.972009	0.99999	BnaC05G0216000ZS	BnaC05G0216000ZS	1	1	BnaC05G0216000ZS	0
BP	GO:0072525	pyridine-containing compound biosynthetic process	1/476	150/20147	0.972676	0.99999	BnaA07G0376400ZS	BnaA07G0376400ZS	1	1	BnaA07G0376400ZS	0
BP	GO:0043038	amino acid activation	1/476	154/20147	0.975186	0.99999	BnaC05G0216000ZS	BnaC05G0216000ZS	1	1	BnaC05G0216000ZS	0
BP	GO:0043039	tRNA aminoacylation	1/476	154/20147	0.975186	0.99999	BnaC05G0216000ZS	BnaC05G0216000ZS	1	1	BnaC05G0216000ZS	0
BP	GO:0022607	cellular component assembly	2/476	233/20147	0.975297	0.99999	BnaC09G0118300ZS/novel.195	BnaC09G0118300ZS/-	2	0		2	BnaC09G0118300ZS/novel.195
BP	GO:0006644	phospholipid metabolic process	1/476	155/20147	0.975777	0.99999	BnaC04G0435300ZS	BnaC04G0435300ZS	1	1	BnaC04G0435300ZS	0
BP	GO:0019362	pyridine nucleotide metabolic process	1/476	158/20147	0.977466	0.99999	BnaA07G0376400ZS	BnaA07G0376400ZS	1	1	BnaA07G0376400ZS	0
BP	GO:0046496	nicotinamide nucleotide metabolic process	1/476	158/20147	0.977466	0.99999	BnaA07G0376400ZS	BnaA07G0376400ZS	1	1	BnaA07G0376400ZS	0
BP	GO:0065003	protein-containing complex assembly	1/476	160/20147	0.978527	0.99999	BnaC09G0118300ZS	BnaC09G0118300ZS	1	0		1	BnaC09G0118300ZS
BP	GO:0006733	oxidoreduction coenzyme metabolic process	1/476	162/20147	0.979537	0.99999	BnaA07G0376400ZS	BnaA07G0376400ZS	1	1	BnaA07G0376400ZS	0
BP	GO:0051188	cofactor biosynthetic process	2/476	248/20147	0.981864	0.99999	BnaA07G0376400ZS/BnaA09G0687600ZS	BnaA07G0376400ZS/BnaA09G0687600ZS	2	2	BnaA07G0376400ZS/BnaA09G0687600ZS	0
BP	GO:0034470	ncRNA processing	1/476	169/20147	0.982715	0.99999	BnaA09G0066800ZS	BnaA09G0066800ZS	1	1	BnaA09G0066800ZS	0
BP	GO:0072524	pyridine-containing compound metabolic process	1/476	169/20147	0.982715	0.99999	BnaA07G0376400ZS	BnaA07G0376400ZS	1	1	BnaA07G0376400ZS	0
BP	GO:0006399	tRNA metabolic process	2/476	260/20147	0.985867	0.99999	BnaA09G0066800ZS/BnaC05G0216000ZS	BnaA09G0066800ZS/BnaC05G0216000ZS	2	2	BnaA09G0066800ZS/BnaC05G0216000ZS	0
BP	GO:0045229	external encapsulating structure organization	1/476	178/20147	0.986088	0.99999	BnaA02G0149300ZS	BnaA02G0149300ZS	1	0		1	BnaA02G0149300ZS
BP	GO:0071555	cell wall organization	1/476	178/20147	0.986088	0.99999	BnaA02G0149300ZS	BnaA02G0149300ZS	1	0		1	BnaA02G0149300ZS
BP	GO:0006520	cellular amino acid metabolic process	4/476	400/20147	0.986114	0.99999	BnaC02G0206900ZS/BnaC05G0216000ZS/BnaA02G0161800ZS/novel.984	BnaC02G0206900ZS/BnaC05G0216000ZS/BnaA02G0161800ZS/-	4	1	BnaC05G0216000ZS	3	BnaC02G0206900ZS/BnaA02G0161800ZS/novel.984
BP	GO:0051186	cofactor metabolic process	3/476	335/20147	0.986632	0.99999	BnaA07G0376400ZS/BnaA09G0687600ZS/novel.195	BnaA07G0376400ZS/BnaA09G0687600ZS/-	3	2	BnaA07G0376400ZS/BnaA09G0687600ZS	1	novel.195
BP	GO:0043933	protein-containing complex subunit organization	1/476	185/20147	0.98825	0.99999	BnaC09G0118300ZS	BnaC09G0118300ZS	1	0		1	BnaC09G0118300ZS
BP	GO:0006259	DNA metabolic process	3/476	363/20147	0.992182	0.99999	BnaC03G0017900ZS/BnaA10G0063300ZS/novel.2282	BnaC03G0017900ZS/BnaA10G0063300ZS/-	3	0		3	BnaC03G0017900ZS/BnaA10G0063300ZS/novel.2282
BP	GO:0015672	monovalent inorganic cation transport	1/476	209/20147	0.993418	0.99999	BnaA09G0214900ZS	BnaA09G0214900ZS	1	0		1	BnaA09G0214900ZS
BP	GO:0009108	coenzyme biosynthetic process	1/476	213/20147	0.994025	0.99999	BnaA07G0376400ZS	BnaA07G0376400ZS	1	1	BnaA07G0376400ZS	0
BP	GO:0034660	ncRNA metabolic process	2/476	319/20147	0.995949	0.99999	BnaA09G0066800ZS/BnaC05G0216000ZS	BnaA09G0066800ZS/BnaC05G0216000ZS	2	2	BnaA09G0066800ZS/BnaC05G0216000ZS	0
BP	GO:0006732	coenzyme metabolic process	1/476	245/20147	0.997244	0.99999	BnaA07G0376400ZS	BnaA07G0376400ZS	1	1	BnaA07G0376400ZS	0
BP	GO:0006996	organelle organization	2/476	363/20147	0.998438	0.99999	BnaC03G0017900ZS/BnaC09G0118300ZS	BnaC03G0017900ZS/BnaC09G0118300ZS	2	0		2	BnaC03G0017900ZS/BnaC09G0118300ZS
BP	GO:0009165	nucleotide biosynthetic process	1/476	282/20147	0.998876	0.99999	BnaA07G0376400ZS	BnaA07G0376400ZS	1	1	BnaA07G0376400ZS	0
BP	GO:1901293	nucleoside phosphate biosynthetic process	1/476	282/20147	0.998876	0.99999	BnaA07G0376400ZS	BnaA07G0376400ZS	1	1	BnaA07G0376400ZS	0
BP	GO:0044085	cellular component biogenesis	2/476	379/20147	0.998899	0.99999	BnaC09G0118300ZS/novel.195	BnaC09G0118300ZS/-	2	0		2	BnaC09G0118300ZS/novel.195
BP	GO:0090407	organophosphate biosynthetic process	2/476	393/20147	0.999191	0.99999	BnaA07G0376400ZS/BnaC04G0435300ZS	BnaA07G0376400ZS/BnaC04G0435300ZS	2	2	BnaA07G0376400ZS/BnaC04G0435300ZS	0
BP	GO:0009117	nucleotide metabolic process	1/476	346/20147	0.999763	0.99999	BnaA07G0376400ZS	BnaA07G0376400ZS	1	1	BnaA07G0376400ZS	0
BP	GO:0006753	nucleoside phosphate metabolic process	1/476	352/20147	0.999795	0.99999	BnaA07G0376400ZS	BnaA07G0376400ZS	1	1	BnaA07G0376400ZS	0
BP	GO:0071705	nitrogen compound transport	2/476	489/20147	0.999905	0.99999	BnaC02G0423200ZS/BnaA04G0093300ZS	BnaC02G0423200ZS/BnaA04G0093300ZS	2	1	BnaC02G0423200ZS	1	BnaA04G0093300ZS
BP	GO:0006396	RNA processing	1/476	394/20147	0.999926	0.99999	BnaA09G0066800ZS	BnaA09G0066800ZS	1	1	BnaA09G0066800ZS	0
BP	GO:0055086	nucleobase-containing small molecule metabolic process	1/476	407/20147	0.999946	0.99999	BnaA07G0376400ZS	BnaA07G0376400ZS	1	1	BnaA07G0376400ZS	0
BP	GO:0016192	vesicle-mediated transport	1/476	423/20147	0.999964	0.99999	BnaC04G0523400ZS	BnaC04G0523400ZS	1	0		1	BnaC04G0523400ZS
BP	GO:0033036	macromolecule localization	1/476	477/20147	0.99999	0.99999	BnaC07G0189100ZS	BnaC07G0189100ZS	1	0		1	BnaC07G0189100ZS
CC	GO:0005576	extracellular region	11/175	93/7621	8.13904e-06	0.000187198	BnaA05G0083700ZS/BnaC09G0608900ZS/BnaA10G0133600ZS/BnaC09G0408800ZS/BnaA03G0517000ZS/BnaA10G0218700ZS/BnaC07G0495600ZS/BnaA08G0075700ZS/BnaC09G0408900ZS/BnaA07G0268200ZS/BnaA10G0133700ZS	BnaA05G0083700ZS/BnaC09G0608900ZS/BnaA10G0133600ZS/BnaC09G0408800ZS/BnaA03G0517000ZS/BnaA10G0218700ZS/BnaC07G0495600ZS/BnaA08G0075700ZS/BnaC09G0408900ZS/BnaA07G0268200ZS/BnaA10G0133700ZS	11	7	BnaA05G0083700ZS/BnaC09G0608900ZS/BnaA10G0133600ZS/BnaC09G0408800ZS/BnaA10G0218700ZS/BnaC09G0408900ZS/BnaA10G0133700ZS	4	BnaA03G0517000ZS/BnaC07G0495600ZS/BnaA08G0075700ZS/BnaA07G0268200ZS
CC	GO:0048046	apoplast	9/175	74/7621	4.42739e-05	0.00050915	BnaA05G0083700ZS/BnaA10G0133600ZS/BnaC09G0408800ZS/BnaA03G0517000ZS/BnaA10G0218700ZS/BnaC07G0495600ZS/BnaA08G0075700ZS/BnaC09G0408900ZS/BnaA10G0133700ZS	BnaA05G0083700ZS/BnaA10G0133600ZS/BnaC09G0408800ZS/BnaA03G0517000ZS/BnaA10G0218700ZS/BnaC07G0495600ZS/BnaA08G0075700ZS/BnaC09G0408900ZS/BnaA10G0133700ZS	9	6	BnaA05G0083700ZS/BnaA10G0133600ZS/BnaC09G0408800ZS/BnaA10G0218700ZS/BnaC09G0408900ZS/BnaA10G0133700ZS	3	BnaA03G0517000ZS/BnaC07G0495600ZS/BnaA08G0075700ZS
CC	GO:0005618	cell wall	10/175	211/7621	0.0232636	0.133766	BnaA05G0083700ZS/BnaA10G0133600ZS/BnaC09G0408800ZS/BnaA03G0517000ZS/BnaA10G0218700ZS/BnaA02G0149300ZS/BnaC07G0495600ZS/BnaA08G0075700ZS/BnaC09G0408900ZS/BnaA10G0133700ZS	BnaA05G0083700ZS/BnaA10G0133600ZS/BnaC09G0408800ZS/BnaA03G0517000ZS/BnaA10G0218700ZS/BnaA02G0149300ZS/BnaC07G0495600ZS/BnaA08G0075700ZS/BnaC09G0408900ZS/BnaA10G0133700ZS	10	6	BnaA05G0083700ZS/BnaA10G0133600ZS/BnaC09G0408800ZS/BnaA10G0218700ZS/BnaC09G0408900ZS/BnaA10G0133700ZS	4	BnaA03G0517000ZS/BnaA02G0149300ZS/BnaC07G0495600ZS/BnaA08G0075700ZS
CC	GO:0030312	external encapsulating structure	10/175	211/7621	0.0232636	0.133766	BnaA05G0083700ZS/BnaA10G0133600ZS/BnaC09G0408800ZS/BnaA03G0517000ZS/BnaA10G0218700ZS/BnaA02G0149300ZS/BnaC07G0495600ZS/BnaA08G0075700ZS/BnaC09G0408900ZS/BnaA10G0133700ZS	BnaA05G0083700ZS/BnaA10G0133600ZS/BnaC09G0408800ZS/BnaA03G0517000ZS/BnaA10G0218700ZS/BnaA02G0149300ZS/BnaC07G0495600ZS/BnaA08G0075700ZS/BnaC09G0408900ZS/BnaA10G0133700ZS	10	6	BnaA05G0083700ZS/BnaA10G0133600ZS/BnaC09G0408800ZS/BnaA10G0218700ZS/BnaC09G0408900ZS/BnaA10G0133700ZS	4	BnaA03G0517000ZS/BnaA02G0149300ZS/BnaC07G0495600ZS/BnaA08G0075700ZS
CC	GO:0031012	extracellular matrix	1/175	14/7621	0.277841	0.999986	BnaA07G0268200ZS	BnaA07G0268200ZS	1	0		1	BnaA07G0268200ZS
CC	GO:0044421	extracellular region part	1/175	14/7621	0.277841	0.999986	BnaA07G0268200ZS	BnaA07G0268200ZS	1	0		1	BnaA07G0268200ZS
CC	GO:0071944	cell periphery	10/175	369/7621	0.340921	0.999986	BnaA05G0083700ZS/BnaA10G0133600ZS/BnaC09G0408800ZS/BnaA03G0517000ZS/BnaA10G0218700ZS/BnaA02G0149300ZS/BnaC07G0495600ZS/BnaA08G0075700ZS/BnaC09G0408900ZS/BnaA10G0133700ZS	BnaA05G0083700ZS/BnaA10G0133600ZS/BnaC09G0408800ZS/BnaA03G0517000ZS/BnaA10G0218700ZS/BnaA02G0149300ZS/BnaC07G0495600ZS/BnaA08G0075700ZS/BnaC09G0408900ZS/BnaA10G0133700ZS	10	6	BnaA05G0083700ZS/BnaA10G0133600ZS/BnaC09G0408800ZS/BnaA10G0218700ZS/BnaC09G0408900ZS/BnaA10G0133700ZS	4	BnaA03G0517000ZS/BnaA02G0149300ZS/BnaC07G0495600ZS/BnaA08G0075700ZS
CC	GO:0009538	photosystem I reaction center	1/175	21/7621	0.386449	0.999986	BnaA09G0028400ZS	BnaA09G0028400ZS	1	1	BnaA09G0028400ZS	0
CC	GO:0005852	eukaryotic translation initiation factor 3 complex	1/175	22/7621	0.400577	0.999986	BnaA09G0535500ZS	BnaA09G0535500ZS	1	0		1	BnaA09G0535500ZS
CC	GO:0005783	endoplasmic reticulum	3/175	120/7621	0.523422	0.999986	BnaA05G0068500ZS/BnaC04G0077600ZS/BnaA03G0228700ZS	BnaA05G0068500ZS/BnaC04G0077600ZS/BnaA03G0228700ZS	3	3	BnaA05G0068500ZS/BnaC04G0077600ZS/BnaA03G0228700ZS	0
CC	GO:0009522	photosystem I	1/175	33/7621	0.536173	0.999986	BnaA09G0028400ZS	BnaA09G0028400ZS	1	1	BnaA09G0028400ZS	0
CC	GO:0000786	nucleosome	1/175	42/7621	0.62407	0.999986	BnaC09G0118300ZS	BnaC09G0118300ZS	1	0		1	BnaC09G0118300ZS
CC	GO:0032993	protein-DNA complex	1/175	44/7621	0.641231	0.999986	BnaC09G0118300ZS	BnaC09G0118300ZS	1	0		1	BnaC09G0118300ZS
CC	GO:0044815	DNA packaging complex	1/175	47/7621	0.665523	0.999986	BnaC09G0118300ZS	BnaC09G0118300ZS	1	0		1	BnaC09G0118300ZS
CC	GO:0000785	chromatin	1/175	51/7621	0.695386	0.999986	BnaC09G0118300ZS	BnaC09G0118300ZS	1	0		1	BnaC09G0118300ZS
CC	GO:0009521	photosystem	1/175	101/7621	0.905769	0.999986	BnaA09G0028400ZS	BnaA09G0028400ZS	1	1	BnaA09G0028400ZS	0
CC	GO:0044427	chromosomal part	1/175	103/7621	0.910104	0.999986	BnaC09G0118300ZS	BnaC09G0118300ZS	1	0		1	BnaC09G0118300ZS
CC	GO:0034357	photosynthetic membrane	1/175	104/7621	0.912197	0.999986	BnaA09G0028400ZS	BnaA09G0028400ZS	1	1	BnaA09G0028400ZS	0
CC	GO:0009579	thylakoid	1/175	106/7621	0.916237	0.999986	BnaA09G0028400ZS	BnaA09G0028400ZS	1	1	BnaA09G0028400ZS	0
CC	GO:0044436	thylakoid part	1/175	106/7621	0.916237	0.999986	BnaA09G0028400ZS	BnaA09G0028400ZS	1	1	BnaA09G0028400ZS	0
CC	GO:0012505	endomembrane system	3/175	281/7621	0.959734	0.999986	BnaA05G0068500ZS/BnaC04G0077600ZS/BnaA03G0228700ZS	BnaA05G0068500ZS/BnaC04G0077600ZS/BnaA03G0228700ZS	3	3	BnaA05G0068500ZS/BnaC04G0077600ZS/BnaA03G0228700ZS	0
CC	GO:0005694	chromosome	1/175	148/7621	0.968949	0.999986	BnaC09G0118300ZS	BnaC09G0118300ZS	1	0		1	BnaC09G0118300ZS
CC	GO:0098796	membrane protein complex	1/175	465/7621	0.999986	0.999986	BnaA09G0028400ZS	BnaA09G0028400ZS	1	1	BnaA09G0028400ZS	0
MF	GO:0046873	metal ion transmembrane transporter activity	27/687	154/30913	9.32325e-17	2.14435e-14	BnaA01G0105000ZS/BnaA01G0105400ZS/BnaA01G0105200ZS/BnaC08G0515400ZS/BnaA09G0656000ZS/BnaC07G0430300ZS/BnaA10G0035800ZS/BnaA02G0105000ZS/BnaC01G0127800ZS/BnaC01G0337600ZS/BnaA01G0275600ZS/BnaC01G0055500ZS/BnaA03G0454500ZS/BnaA05G0115900ZS/BnaC05G0272400ZS/BnaC07G0430400ZS/BnaC01G0128200ZS/BnaA06G0179600ZS/BnaC07G0430200ZS/BnaC03G0614300ZS/BnaA03G0454700ZS/BnaC01G0127900ZS/BnaA01G0048500ZS/BnaC05G0…	BnaA01G0105000ZS/BnaA01G0105400ZS/BnaA01G0105200ZS/BnaC08G0515400ZS/BnaA09G0656000ZS/BnaC07G0430300ZS/BnaA10G0035800ZS/BnaA02G0105000ZS/BnaC01G0127800ZS/BnaC01G0337600ZS/BnaA01G0275600ZS/BnaC01G0055500ZS/BnaA03G0454500ZS/BnaA05G0115900ZS/BnaC05G0272400ZS/BnaC07G0430400ZS/BnaC01G0128200ZS/BnaA06G0179600ZS/BnaC07G0430200ZS/BnaC03G0614300ZS/BnaA03G0454700ZS/BnaC01G0127900ZS/BnaA01G0048500ZS/BnaC05G0…	27	0		27	BnaA01G0105000ZS/BnaA01G0105400ZS/BnaA01G0105200ZS/BnaC08G0515400ZS/BnaA09G0656000ZS/BnaC07G0430300ZS/BnaA10G0035800ZS/BnaA02G0105000ZS/BnaC01G0127800ZS/BnaC01G0337600ZS/BnaA01G0275600ZS/BnaC01G0055500ZS/BnaA03G0454500ZS/BnaA05G0115900ZS/BnaC05G0272400ZS/BnaC07G0430400ZS/BnaC01G0128200ZS/BnaA06G0179600ZS/BnaC07G0430200ZS/BnaC03G0614300ZS/BnaA03G0454700ZS/BnaC01G0127900ZS/BnaA01G0048500ZS/BnaC05G0…
MF	GO:0022890	inorganic cation transmembrane transporter activity	30/687	377/30913	2.2157e-09	1.93536e-07	BnaA01G0105000ZS/BnaA01G0105400ZS/BnaA01G0105200ZS/BnaC08G0515400ZS/BnaA09G0656000ZS/BnaC07G0430300ZS/BnaA10G0035800ZS/BnaA02G0105000ZS/BnaC01G0127800ZS/BnaC01G0337600ZS/BnaA01G0275600ZS/BnaC01G0055500ZS/BnaA03G0454500ZS/BnaA05G0115900ZS/BnaA03G0474900ZS/BnaC05G0272400ZS/BnaC07G0430400ZS/BnaC01G0128200ZS/BnaA06G0179600ZS/BnaC07G0430200ZS/BnaC03G0614300ZS/BnaA03G0454700ZS/BnaC01G0127900ZS/BnaA01G0…	BnaA01G0105000ZS/BnaA01G0105400ZS/BnaA01G0105200ZS/BnaC08G0515400ZS/BnaA09G0656000ZS/BnaC07G0430300ZS/BnaA10G0035800ZS/BnaA02G0105000ZS/BnaC01G0127800ZS/BnaC01G0337600ZS/BnaA01G0275600ZS/BnaC01G0055500ZS/BnaA03G0454500ZS/BnaA05G0115900ZS/BnaA03G0474900ZS/BnaC05G0272400ZS/BnaC07G0430400ZS/BnaC01G0128200ZS/BnaA06G0179600ZS/BnaC07G0430200ZS/BnaC03G0614300ZS/BnaA03G0454700ZS/BnaC01G0127900ZS/BnaA01G0…	30	1	BnaA10G0161300ZS	29	BnaA01G0105000ZS/BnaA01G0105400ZS/BnaA01G0105200ZS/BnaC08G0515400ZS/BnaA09G0656000ZS/BnaC07G0430300ZS/BnaA10G0035800ZS/BnaA02G0105000ZS/BnaC01G0127800ZS/BnaC01G0337600ZS/BnaA01G0275600ZS/BnaC01G0055500ZS/BnaA03G0454500ZS/BnaA05G0115900ZS/BnaA03G0474900ZS/BnaC05G0272400ZS/BnaC07G0430400ZS/BnaC01G0128200ZS/BnaA06G0179600ZS/BnaC07G0430200ZS/BnaC03G0614300ZS/BnaA03G0454700ZS/BnaC01G0127900ZS/BnaA01G0…
MF	GO:0008324	cation transmembrane transporter activity	32/687	425/30913	2.52439e-09	1.93536e-07	BnaA01G0105000ZS/BnaA01G0105400ZS/BnaA01G0105200ZS/BnaC08G0515400ZS/BnaA09G0656000ZS/BnaC07G0430300ZS/BnaA10G0035800ZS/BnaA02G0105000ZS/BnaC01G0127800ZS/BnaC01G0337600ZS/BnaA01G0275600ZS/BnaC01G0055500ZS/BnaC06G0210900ZS/BnaA03G0454500ZS/BnaA05G0115900ZS/BnaA03G0474900ZS/BnaC05G0272400ZS/BnaC07G0430400ZS/BnaC01G0128200ZS/BnaA07G0202200ZS/BnaA06G0179600ZS/BnaC07G0430200ZS/BnaC03G0614300ZS/BnaA03G0…	BnaA01G0105000ZS/BnaA01G0105400ZS/BnaA01G0105200ZS/BnaC08G0515400ZS/BnaA09G0656000ZS/BnaC07G0430300ZS/BnaA10G0035800ZS/BnaA02G0105000ZS/BnaC01G0127800ZS/BnaC01G0337600ZS/BnaA01G0275600ZS/BnaC01G0055500ZS/BnaC06G0210900ZS/BnaA03G0454500ZS/BnaA05G0115900ZS/BnaA03G0474900ZS/BnaC05G0272400ZS/BnaC07G0430400ZS/BnaC01G0128200ZS/BnaA07G0202200ZS/BnaA06G0179600ZS/BnaC07G0430200ZS/BnaC03G0614300ZS/BnaA03G0…	32	1	BnaA10G0161300ZS	31	BnaA01G0105000ZS/BnaA01G0105400ZS/BnaA01G0105200ZS/BnaC08G0515400ZS/BnaA09G0656000ZS/BnaC07G0430300ZS/BnaA10G0035800ZS/BnaA02G0105000ZS/BnaC01G0127800ZS/BnaC01G0337600ZS/BnaA01G0275600ZS/BnaC01G0055500ZS/BnaC06G0210900ZS/BnaA03G0454500ZS/BnaA05G0115900ZS/BnaA03G0474900ZS/BnaC05G0272400ZS/BnaC07G0430400ZS/BnaC01G0128200ZS/BnaA07G0202200ZS/BnaA06G0179600ZS/BnaC07G0430200ZS/BnaC03G0614300ZS/BnaA03G0…
MF	GO:0008061	chitin binding	10/687	38/30913	7.42476e-09	4.26924e-07	BnaC04G0594000ZS/BnaA03G0212100ZS/BnaC03G0250400ZS/BnaC03G0250700ZS/BnaA09G0180300ZS/BnaA03G0296200ZS/BnaC03G0354700ZS/BnaC04G0043100ZS/BnaA05G0039200ZS/BnaA05G0039400ZS	BnaC04G0594000ZS/BnaA03G0212100ZS/BnaC03G0250400ZS/BnaC03G0250700ZS/BnaA09G0180300ZS/BnaA03G0296200ZS/BnaC03G0354700ZS/BnaC04G0043100ZS/BnaA05G0039200ZS/BnaA05G0039400ZS	10	4	BnaA03G0296200ZS/BnaC03G0354700ZS/BnaC04G0043100ZS/BnaA05G0039400ZS	6	BnaC04G0594000ZS/BnaA03G0212100ZS/BnaC03G0250400ZS/BnaC03G0250700ZS/BnaA09G0180300ZS/BnaA05G0039200ZS
MF	GO:0004568	chitinase activity	8/687	48/30913	9.8364e-06	0.000452474	BnaC04G0594000ZS/BnaA03G0212100ZS/BnaC03G0250400ZS/BnaC03G0250700ZS/BnaA09G0180300ZS/BnaC04G0043100ZS/BnaA05G0039200ZS/BnaA05G0039400ZS	BnaC04G0594000ZS/BnaA03G0212100ZS/BnaC03G0250400ZS/BnaC03G0250700ZS/BnaA09G0180300ZS/BnaC04G0043100ZS/BnaA05G0039200ZS/BnaA05G0039400ZS	8	2	BnaC04G0043100ZS/BnaA05G0039400ZS	6	BnaC04G0594000ZS/BnaA03G0212100ZS/BnaC03G0250400ZS/BnaC03G0250700ZS/BnaA09G0180300ZS/BnaA05G0039200ZS
MF	GO:0016762	xyloglucan:xyloglucosyl transferase activity	9/687	74/30913	3.8275e-05	0.00146721	BnaA05G0083700ZS/BnaA10G0133600ZS/BnaC09G0408800ZS/BnaA03G0517000ZS/BnaA10G0218700ZS/BnaC07G0495600ZS/BnaA08G0075700ZS/BnaC09G0408900ZS/BnaA10G0133700ZS	BnaA05G0083700ZS/BnaA10G0133600ZS/BnaC09G0408800ZS/BnaA03G0517000ZS/BnaA10G0218700ZS/BnaC07G0495600ZS/BnaA08G0075700ZS/BnaC09G0408900ZS/BnaA10G0133700ZS	9	6	BnaA05G0083700ZS/BnaA10G0133600ZS/BnaC09G0408800ZS/BnaA10G0218700ZS/BnaC09G0408900ZS/BnaA10G0133700ZS	3	BnaA03G0517000ZS/BnaC07G0495600ZS/BnaA08G0075700ZS
MF	GO:0030410	nicotianamine synthase activity	4/687	13/30913	0.000147348	0.00484144	BnaA10G0119900ZS/BnaC05G0069500ZS/BnaC09G0389200ZS/BnaA06G0055400ZS	BnaA10G0119900ZS/BnaC05G0069500ZS/BnaC09G0389200ZS/BnaA06G0055400ZS	4	0		4	BnaA10G0119900ZS/BnaC05G0069500ZS/BnaC09G0389200ZS/BnaA06G0055400ZS
MF	GO:0030976	thiamine pyrophosphate binding	3/687	10/30913	0.00116698	0.0325995	BnaA02G0005400ZS/BnaA10G0111200ZS/BnaC09G0622300ZS	BnaA02G0005400ZS/BnaA10G0111200ZS/BnaC09G0622300ZS	3	3	BnaA02G0005400ZS/BnaA10G0111200ZS/BnaC09G0622300ZS	0
MF	GO:0050660	flavin adenine dinucleotide binding	15/687	273/30913	0.00127563	0.0325995	BnaC05G0222500ZS/BnaC09G0058800ZS/BnaA06G0193900ZS/BnaC07G0491300ZS/BnaC07G0230500ZS/BnaA07G0143600ZS/BnaC09G0095300ZS/BnaC03G0593900ZS/BnaA09G0440800ZS/BnaC06G0286700ZS/BnaC04G0542000ZS/BnaA03G0512100ZS/BnaC05G0222400ZS/BnaC07G0367400ZS/BnaC05G0103700ZS	BnaC05G0222500ZS/BnaC09G0058800ZS/BnaA06G0193900ZS/BnaC07G0491300ZS/BnaC07G0230500ZS/BnaA07G0143600ZS/BnaC09G0095300ZS/BnaC03G0593900ZS/BnaA09G0440800ZS/BnaC06G0286700ZS/BnaC04G0542000ZS/BnaA03G0512100ZS/BnaC05G0222400ZS/BnaC07G0367400ZS/BnaC05G0103700ZS	15	8	BnaC09G0058800ZS/BnaA06G0193900ZS/BnaC07G0491300ZS/BnaA07G0143600ZS/BnaC09G0095300ZS/BnaC03G0593900ZS/BnaC04G0542000ZS/BnaA03G0512100ZS	7	BnaC05G0222500ZS/BnaC07G0230500ZS/BnaA09G0440800ZS/BnaC06G0286700ZS/BnaC05G0222400ZS/BnaC07G0367400ZS/BnaC05G0103700ZS
MF	GO:0016209	antioxidant activity	16/687	307/30913	0.00154398	0.0329982	BnaA01G0146300ZS/BnaC01G0186100ZS/BnaC07G0462000ZS/novel.1545/BnaC09G0511700ZS/BnaC03G0534500ZS/BnaC07G0506700ZS/BnaA03G0529000ZS/BnaA06G0095500ZS/BnaA08G0247000ZS/BnaC07G0513600ZS/novel.115/novel.3203/BnaA02G0058100ZS/BnaA03G0483600ZS/novel.1324	BnaA01G0146300ZS/BnaC01G0186100ZS/BnaC07G0462000ZS/-/BnaC09G0511700ZS/BnaC03G0534500ZS/BnaC07G0506700ZS/BnaA03G0529000ZS/BnaA06G0095500ZS/BnaA08G0247000ZS/BnaC07G0513600ZS/-/-/BnaA02G0058100ZS/BnaA03G0483600ZS/-	16	4	BnaC03G0534500ZS/BnaC07G0506700ZS/BnaA03G0529000ZS/novel.115	12	BnaA01G0146300ZS/BnaC01G0186100ZS/BnaC07G0462000ZS/novel.1545/BnaC09G0511700ZS/BnaA06G0095500ZS/BnaA08G0247000ZS/BnaC07G0513600ZS/novel.3203/BnaA02G0058100ZS/BnaA03G0483600ZS/novel.1324
MF	GO:0016703	oxidoreductase activity, acting on single donors with incorporation of molecular oxygen, incorporation of one atom of oxygen (internal monooxygenases or internal mixed function oxidases)	3/687	11/30913	0.00157818	0.0329982	BnaA10G0066600ZS/BnaC06G0010300ZS/BnaC08G0066000ZS	BnaA10G0066600ZS/BnaC06G0010300ZS/BnaC08G0066000ZS	3	3	BnaA10G0066600ZS/BnaC06G0010300ZS/BnaC08G0066000ZS	0
MF	GO:0000990	transcription factor activity, core RNA polymerase binding	3/687	14/30913	0.00331275	0.0544238	BnaA09G0068800ZS/BnaA06G0326400ZS/BnaA02G0247900ZS	BnaA09G0068800ZS/BnaA06G0326400ZS/BnaA02G0247900ZS	3	3	BnaA09G0068800ZS/BnaA06G0326400ZS/BnaA02G0247900ZS	0
MF	GO:0000996	promoter selection factor activity	3/687	14/30913	0.00331275	0.0544238	BnaA09G0068800ZS/BnaA06G0326400ZS/BnaA02G0247900ZS	BnaA09G0068800ZS/BnaA06G0326400ZS/BnaA02G0247900ZS	3	3	BnaA09G0068800ZS/BnaA06G0326400ZS/BnaA02G0247900ZS	0
MF	GO:0016987	bacterial sigma factor activity	3/687	14/30913	0.00331275	0.0544238	BnaA09G0068800ZS/BnaA06G0326400ZS/BnaA02G0247900ZS	BnaA09G0068800ZS/BnaA06G0326400ZS/BnaA02G0247900ZS	3	3	BnaA09G0068800ZS/BnaA06G0326400ZS/BnaA02G0247900ZS	0
MF	GO:0004784	superoxide dismutase activity	3/687	15/30913	0.00407306	0.0551061	BnaA01G0146300ZS/BnaC01G0186100ZS/BnaC07G0462000ZS	BnaA01G0146300ZS/BnaC01G0186100ZS/BnaC07G0462000ZS	3	0		3	BnaA01G0146300ZS/BnaC01G0186100ZS/BnaC07G0462000ZS
MF	GO:0005375	copper ion transmembrane transporter activity	3/687	15/30913	0.00407306	0.0551061	BnaA06G0179600ZS/BnaC03G0614300ZS/BnaC01G0294000ZS	BnaA06G0179600ZS/BnaC03G0614300ZS/BnaC01G0294000ZS	3	0		3	BnaA06G0179600ZS/BnaC03G0614300ZS/BnaC01G0294000ZS
MF	GO:0016721	oxidoreductase activity, acting on superoxide radicals as acceptor	3/687	15/30913	0.00407306	0.0551061	BnaA01G0146300ZS/BnaC01G0186100ZS/BnaC07G0462000ZS	BnaA01G0146300ZS/BnaC01G0186100ZS/BnaC07G0462000ZS	3	0		3	BnaA01G0146300ZS/BnaC01G0186100ZS/BnaC07G0462000ZS
MF	GO:0000988	transcription factor activity, protein binding	7/687	95/30913	0.00531427	0.0679046	BnaA02G0402400ZS/BnaC02G0534600ZS/BnaA06G0284100ZS/BnaC03G0546000ZS/BnaA09G0068800ZS/BnaA06G0326400ZS/BnaA02G0247900ZS	BnaA02G0402400ZS/BnaC02G0534600ZS/BnaA06G0284100ZS/BnaC03G0546000ZS/BnaA09G0068800ZS/BnaA06G0326400ZS/BnaA02G0247900ZS	7	3	BnaA09G0068800ZS/BnaA06G0326400ZS/BnaA02G0247900ZS	4	BnaA02G0402400ZS/BnaC02G0534600ZS/BnaA06G0284100ZS/BnaC03G0546000ZS
MF	GO:0004402	histone acetyltransferase activity	4/687	34/30913	0.00660715	0.072364	BnaA02G0402400ZS/BnaC02G0534600ZS/BnaA06G0284100ZS/BnaC03G0546000ZS	BnaA02G0402400ZS/BnaC02G0534600ZS/BnaA06G0284100ZS/BnaC03G0546000ZS	4	0		4	BnaA02G0402400ZS/BnaC02G0534600ZS/BnaA06G0284100ZS/BnaC03G0546000ZS
MF	GO:0034212	peptide N-acetyltransferase activity	4/687	34/30913	0.00660715	0.072364	BnaA02G0402400ZS/BnaC02G0534600ZS/BnaA06G0284100ZS/BnaC03G0546000ZS	BnaA02G0402400ZS/BnaC02G0534600ZS/BnaA06G0284100ZS/BnaC03G0546000ZS	4	0		4	BnaA02G0402400ZS/BnaC02G0534600ZS/BnaA06G0284100ZS/BnaC03G0546000ZS
MF	GO:0061733	peptide-lysine-N-acetyltransferase activity	4/687	34/30913	0.00660715	0.072364	BnaA02G0402400ZS/BnaC02G0534600ZS/BnaA06G0284100ZS/BnaC03G0546000ZS	BnaA02G0402400ZS/BnaC02G0534600ZS/BnaA06G0284100ZS/BnaC03G0546000ZS	4	0		4	BnaA02G0402400ZS/BnaC02G0534600ZS/BnaA06G0284100ZS/BnaC03G0546000ZS
MF	GO:0004497	monooxygenase activity	6/687	78/30913	0.00783116	0.0818712	BnaC09G0058800ZS/BnaA10G0066600ZS/BnaC06G0010300ZS/BnaC08G0066000ZS/BnaC07G0367400ZS/BnaC05G0103700ZS	BnaC09G0058800ZS/BnaA10G0066600ZS/BnaC06G0010300ZS/BnaC08G0066000ZS/BnaC07G0367400ZS/BnaC05G0103700ZS	6	4	BnaC09G0058800ZS/BnaA10G0066600ZS/BnaC06G0010300ZS/BnaC08G0066000ZS	2	BnaC07G0367400ZS/BnaC05G0103700ZS
MF	GO:0008171	O-methyltransferase activity	6/687	81/30913	0.00936179	0.0936179	BnaA03G0499700ZS/BnaC05G0181500ZS/BnaC07G0478100ZS/BnaC07G0524900ZS/BnaC09G0365300ZS/BnaA02G0226700ZS	BnaA03G0499700ZS/BnaC05G0181500ZS/BnaC07G0478100ZS/BnaC07G0524900ZS/BnaC09G0365300ZS/BnaA02G0226700ZS	6	0		6	BnaA03G0499700ZS/BnaC05G0181500ZS/BnaC07G0478100ZS/BnaC07G0524900ZS/BnaC09G0365300ZS/BnaA02G0226700ZS
MF	GO:0004601	peroxidase activity	13/687	280/30913	0.0103981	0.0987018	novel.1545/BnaC09G0511700ZS/BnaC03G0534500ZS/BnaC07G0506700ZS/BnaA03G0529000ZS/BnaA06G0095500ZS/BnaA08G0247000ZS/BnaC07G0513600ZS/novel.115/novel.3203/BnaA02G0058100ZS/BnaA03G0483600ZS/novel.1324	-/BnaC09G0511700ZS/BnaC03G0534500ZS/BnaC07G0506700ZS/BnaA03G0529000ZS/BnaA06G0095500ZS/BnaA08G0247000ZS/BnaC07G0513600ZS/-/-/BnaA02G0058100ZS/BnaA03G0483600ZS/-	13	4	BnaC03G0534500ZS/BnaC07G0506700ZS/BnaA03G0529000ZS/novel.115	9	novel.1545/BnaC09G0511700ZS/BnaA06G0095500ZS/BnaA08G0247000ZS/BnaC07G0513600ZS/novel.3203/BnaA02G0058100ZS/BnaA03G0483600ZS/novel.1324
MF	GO:0046527	glucosyltransferase activity	10/687	191/30913	0.0107285	0.0987018	BnaA05G0083700ZS/BnaA10G0133600ZS/BnaC09G0408800ZS/BnaA03G0517000ZS/BnaA10G0218700ZS/BnaC07G0495600ZS/BnaA08G0075700ZS/BnaC09G0408900ZS/BnaA01G0135700ZS/BnaA10G0133700ZS	BnaA05G0083700ZS/BnaA10G0133600ZS/BnaC09G0408800ZS/BnaA03G0517000ZS/BnaA10G0218700ZS/BnaC07G0495600ZS/BnaA08G0075700ZS/BnaC09G0408900ZS/BnaA01G0135700ZS/BnaA10G0133700ZS	10	6	BnaA05G0083700ZS/BnaA10G0133600ZS/BnaC09G0408800ZS/BnaA10G0218700ZS/BnaC09G0408900ZS/BnaA10G0133700ZS	4	BnaA03G0517000ZS/BnaC07G0495600ZS/BnaA08G0075700ZS/BnaA01G0135700ZS
MF	GO:0004602	glutathione peroxidase activity	3/687	22/30913	0.0122863	0.100923	BnaC07G0506700ZS/BnaA03G0529000ZS/novel.1324	BnaC07G0506700ZS/BnaA03G0529000ZS/-	3	2	BnaC07G0506700ZS/BnaA03G0529000ZS	1	novel.1324
MF	GO:0046915	transition metal ion transmembrane transporter activity	3/687	22/30913	0.0122863	0.100923	BnaA06G0179600ZS/BnaC03G0614300ZS/BnaC01G0294000ZS	BnaA06G0179600ZS/BnaC03G0614300ZS/BnaC01G0294000ZS	3	0		3	BnaA06G0179600ZS/BnaC03G0614300ZS/BnaC01G0294000ZS
MF	GO:0071949	FAD binding	3/687	22/30913	0.0122863	0.100923	BnaA07G0143600ZS/BnaC09G0095300ZS/BnaC04G0542000ZS	BnaA07G0143600ZS/BnaC09G0095300ZS/BnaC04G0542000ZS	3	3	BnaA07G0143600ZS/BnaC09G0095300ZS/BnaC04G0542000ZS	0
MF	GO:0016684	oxidoreductase activity, acting on peroxide as acceptor	13/687	288/30913	0.0129062	0.10236	novel.1545/BnaC09G0511700ZS/BnaC03G0534500ZS/BnaC07G0506700ZS/BnaA03G0529000ZS/BnaA06G0095500ZS/BnaA08G0247000ZS/BnaC07G0513600ZS/novel.115/novel.3203/BnaA02G0058100ZS/BnaA03G0483600ZS/novel.1324	-/BnaC09G0511700ZS/BnaC03G0534500ZS/BnaC07G0506700ZS/BnaA03G0529000ZS/BnaA06G0095500ZS/BnaA08G0247000ZS/BnaC07G0513600ZS/-/-/BnaA02G0058100ZS/BnaA03G0483600ZS/-	13	4	BnaC03G0534500ZS/BnaC07G0506700ZS/BnaA03G0529000ZS/novel.115	9	novel.1545/BnaC09G0511700ZS/BnaA06G0095500ZS/BnaA08G0247000ZS/BnaC07G0513600ZS/novel.3203/BnaA02G0058100ZS/BnaA03G0483600ZS/novel.1324
MF	GO:0019900	kinase binding	3/687	24/30913	0.0156279	0.112326	BnaA03G0218600ZS/BnaC03G0257400ZS/BnaA05G0050400ZS	BnaA03G0218600ZS/BnaC03G0257400ZS/BnaA05G0050400ZS	3	3	BnaA03G0218600ZS/BnaC03G0257400ZS/BnaA05G0050400ZS	0
MF	GO:0019901	protein kinase binding	3/687	24/30913	0.0156279	0.112326	BnaA03G0218600ZS/BnaC03G0257400ZS/BnaA05G0050400ZS	BnaA03G0218600ZS/BnaC03G0257400ZS/BnaA05G0050400ZS	3	3	BnaA03G0218600ZS/BnaC03G0257400ZS/BnaA05G0050400ZS	0
MF	GO:0051537	2 iron, 2 sulfur cluster binding	3/687	24/30913	0.0156279	0.112326	BnaA10G0066600ZS/BnaC06G0010300ZS/BnaC08G0066000ZS	BnaA10G0066600ZS/BnaC06G0010300ZS/BnaC08G0066000ZS	3	3	BnaA10G0066600ZS/BnaC06G0010300ZS/BnaC08G0066000ZS	0
MF	GO:0004650	polygalacturonase activity	7/687	118/30913	0.0164648	0.114755	BnaC04G0597600ZS/BnaC06G0025600ZS/BnaC04G0045000ZS/BnaC04G0044700ZS/BnaC05G0040500ZS/BnaA06G0068800ZS/BnaC05G0085100ZS	BnaC04G0597600ZS/BnaC06G0025600ZS/BnaC04G0045000ZS/BnaC04G0044700ZS/BnaC05G0040500ZS/BnaA06G0068800ZS/BnaC05G0085100ZS	7	3	BnaC06G0025600ZS/BnaA06G0068800ZS/BnaC05G0085100ZS	4	BnaC04G0597600ZS/BnaC04G0045000ZS/BnaC04G0044700ZS/BnaC05G0040500ZS
MF	GO:0004013	adenosylhomocysteinase activity	2/687	10/30913	0.0197175	0.125433	BnaC03G0461700ZS/BnaA03G0377000ZS	BnaC03G0461700ZS/BnaA03G0377000ZS	2	0		2	BnaC03G0461700ZS/BnaA03G0377000ZS
MF	GO:0016801	hydrolase activity, acting on ether bonds	2/687	10/30913	0.0197175	0.125433	BnaC03G0461700ZS/BnaA03G0377000ZS	BnaC03G0461700ZS/BnaA03G0377000ZS	2	0		2	BnaC03G0461700ZS/BnaA03G0377000ZS
MF	GO:0016802	trialkylsulfonium hydrolase activity	2/687	10/30913	0.0197175	0.125433	BnaC03G0461700ZS/BnaA03G0377000ZS	BnaC03G0461700ZS/BnaA03G0377000ZS	2	0		2	BnaC03G0461700ZS/BnaA03G0377000ZS
MF	GO:0015297	antiporter activity	11/687	242/30913	0.0201783	0.125433	BnaA03G0474900ZS/BnaC05G0511300ZS/BnaC06G0020900ZS/BnaA05G0453200ZS/BnaC01G0171700ZS/novel.2773/BnaA04G0247400ZS/BnaA05G0070900ZS/BnaA05G0453100ZS/BnaA10G0161300ZS/BnaC05G0290800ZS	BnaA03G0474900ZS/BnaC05G0511300ZS/BnaC06G0020900ZS/BnaA05G0453200ZS/BnaC01G0171700ZS/-/BnaA04G0247400ZS/BnaA05G0070900ZS/BnaA05G0453100ZS/BnaA10G0161300ZS/BnaC05G0290800ZS	11	4	BnaC06G0020900ZS/novel.2773/BnaA10G0161300ZS/BnaC05G0290800ZS	7	BnaA03G0474900ZS/BnaC05G0511300ZS/BnaA05G0453200ZS/BnaC01G0171700ZS/BnaA04G0247400ZS/BnaA05G0070900ZS/BnaA05G0453100ZS
MF	GO:0008199	ferric iron binding	2/687	11/30913	0.0237485	0.143741	BnaA03G0002200ZS/BnaC03G0004200ZS	BnaA03G0002200ZS/BnaC03G0004200ZS	2	2	BnaA03G0002200ZS/BnaC03G0004200ZS	0
MF	GO:0010333	terpene synthase activity	3/687	29/30913	0.0260066	0.153372	BnaA10G0134000ZS/BnaC06G0236400ZS/BnaC03G0304500ZS	BnaA10G0134000ZS/BnaC06G0236400ZS/BnaC03G0304500ZS	3	0		3	BnaA10G0134000ZS/BnaC06G0236400ZS/BnaC03G0304500ZS
MF	GO:0045735	nutrient reservoir activity	4/687	52/30913	0.0282522	0.16245	BnaC01G0484900ZS/BnaA01G0394400ZS/BnaA06G0057800ZS/BnaA06G0132400ZS	BnaC01G0484900ZS/BnaA01G0394400ZS/BnaA06G0057800ZS/BnaA06G0132400ZS	4	0		4	BnaC01G0484900ZS/BnaA01G0394400ZS/BnaA06G0057800ZS/BnaA06G0132400ZS
MF	GO:1901681	sulfur compound binding	3/687	32/30913	0.0336262	0.188635	BnaA02G0005400ZS/BnaA10G0111200ZS/BnaC09G0622300ZS	BnaA02G0005400ZS/BnaA10G0111200ZS/BnaC09G0622300ZS	3	3	BnaA02G0005400ZS/BnaA10G0111200ZS/BnaC09G0622300ZS	0
MF	GO:0015291	secondary active transmembrane transporter activity	11/687	265/30913	0.0357999	0.192223	BnaA03G0474900ZS/BnaC05G0511300ZS/BnaC06G0020900ZS/BnaA05G0453200ZS/BnaC01G0171700ZS/novel.2773/BnaA04G0247400ZS/BnaA05G0070900ZS/BnaA05G0453100ZS/BnaA10G0161300ZS/BnaC05G0290800ZS	BnaA03G0474900ZS/BnaC05G0511300ZS/BnaC06G0020900ZS/BnaA05G0453200ZS/BnaC01G0171700ZS/-/BnaA04G0247400ZS/BnaA05G0070900ZS/BnaA05G0453100ZS/BnaA10G0161300ZS/BnaC05G0290800ZS	11	4	BnaC06G0020900ZS/novel.2773/BnaA10G0161300ZS/BnaC05G0290800ZS	7	BnaA03G0474900ZS/BnaC05G0511300ZS/BnaA05G0453200ZS/BnaC01G0171700ZS/BnaA04G0247400ZS/BnaA05G0070900ZS/BnaA05G0453100ZS
MF	GO:0004020	adenylylsulfate kinase activity	2/687	14/30913	0.0376088	0.192223	BnaC01G0010100ZS/BnaA01G0008600ZS	BnaC01G0010100ZS/BnaA01G0008600ZS	2	0		2	BnaC01G0010100ZS/BnaA01G0008600ZS
MF	GO:0016756	glutathione gamma-glutamylcysteinyltransferase activity	2/687	14/30913	0.0376088	0.192223	Bnascaffold0025G0040200ZS/novel.1866	Bnascaffold0025G0040200ZS/-	2	1	novel.1866	1	Bnascaffold0025G0040200ZS
MF	GO:0045300	acyl-[acyl-carrier-protein] desaturase activity	2/687	14/30913	0.0376088	0.192223	BnaA03G0212900ZS/BnaC03G0251400ZS	BnaA03G0212900ZS/BnaC03G0251400ZS	2	2	BnaA03G0212900ZS/BnaC03G0251400ZS	0
MF	GO:0070008	serine-type exopeptidase activity	6/687	114/30913	0.04208	0.197052	novel.616/BnaC05G0173900ZS/BnaA06G0143500ZS/BnaA08G0285900ZS/BnaC08G0205900ZS/BnaC04G0394500ZS	-/BnaC05G0173900ZS/BnaA06G0143500ZS/BnaA08G0285900ZS/BnaC08G0205900ZS/BnaC04G0394500ZS	6	1	BnaC04G0394500ZS	5	novel.616/BnaC05G0173900ZS/BnaA06G0143500ZS/BnaA08G0285900ZS/BnaC08G0205900ZS
MF	GO:0016838	carbon-oxygen lyase activity, acting on phosphates	3/687	35/30913	0.0422735	0.197052	BnaA10G0134000ZS/BnaC06G0236400ZS/BnaC03G0304500ZS	BnaA10G0134000ZS/BnaC06G0236400ZS/BnaC03G0304500ZS	3	0		3	BnaA10G0134000ZS/BnaC06G0236400ZS/BnaC03G0304500ZS
MF	GO:0008236	serine-type peptidase activity	11/687	273/30913	0.0428204	0.197052	novel.616/BnaC05G0173900ZS/BnaC04G0474400ZS/BnaA06G0143500ZS/BnaA08G0285900ZS/BnaA04G0175800ZS/BnaC08G0205900ZS/BnaA02G0095500ZS/BnaA10G0260600ZS/BnaA02G0270100ZS/BnaC04G0394500ZS	-/BnaC05G0173900ZS/BnaC04G0474400ZS/BnaA06G0143500ZS/BnaA08G0285900ZS/BnaA04G0175800ZS/BnaC08G0205900ZS/BnaA02G0095500ZS/BnaA10G0260600ZS/BnaA02G0270100ZS/BnaC04G0394500ZS	11	2	BnaA02G0270100ZS/BnaC04G0394500ZS	9	novel.616/BnaC05G0173900ZS/BnaC04G0474400ZS/BnaA06G0143500ZS/BnaA08G0285900ZS/BnaA04G0175800ZS/BnaC08G0205900ZS/BnaA02G0095500ZS/BnaA10G0260600ZS
MF	GO:0017171	serine hydrolase activity	11/687	273/30913	0.0428204	0.197052	novel.616/BnaC05G0173900ZS/BnaC04G0474400ZS/BnaA06G0143500ZS/BnaA08G0285900ZS/BnaA04G0175800ZS/BnaC08G0205900ZS/BnaA02G0095500ZS/BnaA10G0260600ZS/BnaA02G0270100ZS/BnaC04G0394500ZS	-/BnaC05G0173900ZS/BnaC04G0474400ZS/BnaA06G0143500ZS/BnaA08G0285900ZS/BnaA04G0175800ZS/BnaC08G0205900ZS/BnaA02G0095500ZS/BnaA10G0260600ZS/BnaA02G0270100ZS/BnaC04G0394500ZS	11	2	BnaA02G0270100ZS/BnaC04G0394500ZS	9	novel.616/BnaC05G0173900ZS/BnaC04G0474400ZS/BnaA06G0143500ZS/BnaA08G0285900ZS/BnaA04G0175800ZS/BnaC08G0205900ZS/BnaA02G0095500ZS/BnaA10G0260600ZS
MF	GO:0004222	metalloendopeptidase activity	5/687	86/30913	0.0428374	0.197052	BnaC05G0046100ZS/Bnascaffold0026G0060900ZS/BnaA05G0117500ZS/BnaA08G0307200ZS/BnaA07G0268200ZS	BnaC05G0046100ZS/Bnascaffold0026G0060900ZS/BnaA05G0117500ZS/BnaA08G0307200ZS/BnaA07G0268200ZS	5	4	BnaC05G0046100ZS/Bnascaffold0026G0060900ZS/BnaA05G0117500ZS/BnaA08G0307200ZS	1	BnaA07G0268200ZS
MF	GO:0004014	adenosylmethionine decarboxylase activity	2/687	16/30913	0.0481735	0.217253	BnaA10G0205400ZS/BnaC09G0504400ZS	BnaA10G0205400ZS/BnaC09G0504400ZS	2	2	BnaA10G0205400ZS/BnaC09G0504400ZS	0
MF	GO:0004842	ubiquitin-protein transferase activity	9/687	214/30913	0.0506689	0.219884	BnaA07G0138100ZS/BnaC08G0403100ZS/BnaA09G0556400ZS/BnaA03G0308400ZS/BnaC03G0369800ZS/BnaA03G0172600ZS/BnaC07G0202100ZS/BnaC02G0526900ZS/BnaC09G0088700ZS	BnaA07G0138100ZS/BnaC08G0403100ZS/BnaA09G0556400ZS/BnaA03G0308400ZS/BnaC03G0369800ZS/BnaA03G0172600ZS/BnaC07G0202100ZS/BnaC02G0526900ZS/BnaC09G0088700ZS	9	3	BnaA03G0308400ZS/BnaC03G0369800ZS/BnaA03G0172600ZS	6	BnaA07G0138100ZS/BnaC08G0403100ZS/BnaA09G0556400ZS/BnaC07G0202100ZS/BnaC02G0526900ZS/BnaC09G0088700ZS
MF	GO:0019787	ubiquitin-like protein transferase activity	9/687	214/30913	0.0506689	0.219884	BnaA07G0138100ZS/BnaC08G0403100ZS/BnaA09G0556400ZS/BnaA03G0308400ZS/BnaC03G0369800ZS/BnaA03G0172600ZS/BnaC07G0202100ZS/BnaC02G0526900ZS/BnaC09G0088700ZS	BnaA07G0138100ZS/BnaC08G0403100ZS/BnaA09G0556400ZS/BnaA03G0308400ZS/BnaC03G0369800ZS/BnaA03G0172600ZS/BnaC07G0202100ZS/BnaC02G0526900ZS/BnaC09G0088700ZS	9	3	BnaA03G0308400ZS/BnaC03G0369800ZS/BnaA03G0172600ZS	6	BnaA07G0138100ZS/BnaC08G0403100ZS/BnaA09G0556400ZS/BnaC07G0202100ZS/BnaC02G0526900ZS/BnaC09G0088700ZS
MF	GO:0004506	squalene monooxygenase activity	2/687	17/30913	0.0538113	0.229196	BnaC09G0058800ZS/BnaC07G0367400ZS	BnaC09G0058800ZS/BnaC07G0367400ZS	2	1	BnaC09G0058800ZS	1	BnaC07G0367400ZS
MF	GO:0008509	anion transmembrane transporter activity	6/687	122/30913	0.0551949	0.230815	BnaA02G0342200ZS/BnaA01G0029700ZS/BnaA02G0080700ZS/BnaC02G0423200ZS/BnaA04G0093300ZS/BnaC02G0095700ZS	BnaA02G0342200ZS/BnaA01G0029700ZS/BnaA02G0080700ZS/BnaC02G0423200ZS/BnaA04G0093300ZS/BnaC02G0095700ZS	6	2	BnaA01G0029700ZS/BnaC02G0423200ZS	4	BnaA02G0342200ZS/BnaA02G0080700ZS/BnaA04G0093300ZS/BnaC02G0095700ZS
MF	GO:0016755	transferase activity, transferring amino-acyl groups	2/687	19/30913	0.0657332	0.265239	Bnascaffold0025G0040200ZS/novel.1866	Bnascaffold0025G0040200ZS/-	2	1	novel.1866	1	Bnascaffold0025G0040200ZS
MF	GO:0019139	cytokinin dehydrogenase activity	2/687	19/30913	0.0657332	0.265239	BnaC07G0491300ZS/BnaA03G0512100ZS	BnaC07G0491300ZS/BnaA03G0512100ZS	2	2	BnaC07G0491300ZS/BnaA03G0512100ZS	0
MF	GO:0015103	inorganic anion transmembrane transporter activity	4/687	69/30913	0.0675494	0.267868	BnaA02G0342200ZS/BnaA01G0029700ZS/BnaA02G0080700ZS/BnaC02G0095700ZS	BnaA02G0342200ZS/BnaA01G0029700ZS/BnaA02G0080700ZS/BnaC02G0095700ZS	4	1	BnaA01G0029700ZS	3	BnaA02G0342200ZS/BnaA02G0080700ZS/BnaC02G0095700ZS
MF	GO:0016843	amine-lyase activity	3/687	44/30913	0.0740548	0.279451	BnaC06G0202600ZS/BnaC04G0476800ZS/novel.1489	BnaC06G0202600ZS/BnaC04G0476800ZS/-	3	3	BnaC06G0202600ZS/BnaC04G0476800ZS/novel.1489	0
MF	GO:0016844	strictosidine synthase activity	3/687	44/30913	0.0740548	0.279451	BnaC06G0202600ZS/BnaC04G0476800ZS/novel.1489	BnaC06G0202600ZS/BnaC04G0476800ZS/-	3	3	BnaC06G0202600ZS/BnaC04G0476800ZS/novel.1489	0
MF	GO:0008237	metallopeptidase activity	5/687	102/30913	0.077364	0.279451	BnaC05G0046100ZS/Bnascaffold0026G0060900ZS/BnaA05G0117500ZS/BnaA08G0307200ZS/BnaA07G0268200ZS	BnaC05G0046100ZS/Bnascaffold0026G0060900ZS/BnaA05G0117500ZS/BnaA08G0307200ZS/BnaA07G0268200ZS	5	4	BnaC05G0046100ZS/Bnascaffold0026G0060900ZS/BnaA05G0117500ZS/BnaA08G0307200ZS	1	BnaA07G0268200ZS
MF	GO:0030151	molybdenum ion binding	2/687	21/30913	0.0784354	0.279451	BnaC06G0258800ZS/BnaA02G0228500ZS	BnaC06G0258800ZS/BnaA02G0228500ZS	2	0		2	BnaC06G0258800ZS/BnaA02G0228500ZS
MF	GO:0015238	drug transmembrane transporter activity	7/687	168/30913	0.0819492	0.279451	BnaC05G0511300ZS/BnaC06G0020900ZS/BnaA05G0453200ZS/BnaA04G0247400ZS/BnaA05G0070900ZS/BnaA05G0453100ZS/BnaC05G0290800ZS	BnaC05G0511300ZS/BnaC06G0020900ZS/BnaA05G0453200ZS/BnaA04G0247400ZS/BnaA05G0070900ZS/BnaA05G0453100ZS/BnaC05G0290800ZS	7	2	BnaC06G0020900ZS/BnaC05G0290800ZS	5	BnaC05G0511300ZS/BnaA05G0453200ZS/BnaA04G0247400ZS/BnaA05G0070900ZS/BnaA05G0453100ZS
MF	GO:0005244	voltage-gated ion channel activity	2/687	22/30913	0.0850503	0.279451	BnaA02G0342200ZS/BnaA01G0029700ZS	BnaA02G0342200ZS/BnaA01G0029700ZS	2	1	BnaA01G0029700ZS	1	BnaA02G0342200ZS
MF	GO:0005247	voltage-gated chloride channel activity	2/687	22/30913	0.0850503	0.279451	BnaA02G0342200ZS/BnaA01G0029700ZS	BnaA02G0342200ZS/BnaA01G0029700ZS	2	1	BnaA01G0029700ZS	1	BnaA02G0342200ZS
MF	GO:0005253	anion channel activity	2/687	22/30913	0.0850503	0.279451	BnaA02G0342200ZS/BnaA01G0029700ZS	BnaA02G0342200ZS/BnaA01G0029700ZS	2	1	BnaA01G0029700ZS	1	BnaA02G0342200ZS
MF	GO:0005254	chloride channel activity	2/687	22/30913	0.0850503	0.279451	BnaA02G0342200ZS/BnaA01G0029700ZS	BnaA02G0342200ZS/BnaA01G0029700ZS	2	1	BnaA01G0029700ZS	1	BnaA02G0342200ZS
MF	GO:0008308	voltage-gated anion channel activity	2/687	22/30913	0.0850503	0.279451	BnaA02G0342200ZS/BnaA01G0029700ZS	BnaA02G0342200ZS/BnaA01G0029700ZS	2	1	BnaA01G0029700ZS	1	BnaA02G0342200ZS
MF	GO:0015108	chloride transmembrane transporter activity	2/687	22/30913	0.0850503	0.279451	BnaA02G0342200ZS/BnaA01G0029700ZS	BnaA02G0342200ZS/BnaA01G0029700ZS	2	1	BnaA01G0029700ZS	1	BnaA02G0342200ZS
MF	GO:0022832	voltage-gated channel activity	2/687	22/30913	0.0850503	0.279451	BnaA02G0342200ZS/BnaA01G0029700ZS	BnaA02G0342200ZS/BnaA01G0029700ZS	2	1	BnaA01G0029700ZS	1	BnaA02G0342200ZS
MF	GO:0016872	intramolecular lyase activity	2/687	23/30913	0.0918265	0.297466	BnaC04G0435300ZS/BnaA10G0276200ZS	BnaC04G0435300ZS/BnaA10G0276200ZS	2	2	BnaC04G0435300ZS/BnaA10G0276200ZS	0
MF	GO:0004252	serine-type endopeptidase activity	6/687	141/30913	0.0951966	0.297788	BnaC05G0173900ZS/BnaC04G0474400ZS/BnaA06G0143500ZS/BnaA04G0175800ZS/BnaA10G0260600ZS/BnaA02G0270100ZS	BnaC05G0173900ZS/BnaC04G0474400ZS/BnaA06G0143500ZS/BnaA04G0175800ZS/BnaA10G0260600ZS/BnaA02G0270100ZS	6	1	BnaA02G0270100ZS	5	BnaC05G0173900ZS/BnaC04G0474400ZS/BnaA06G0143500ZS/BnaA04G0175800ZS/BnaA10G0260600ZS
MF	GO:0008238	exopeptidase activity	6/687	141/30913	0.0951966	0.297788	novel.616/BnaC05G0173900ZS/BnaA06G0143500ZS/BnaA08G0285900ZS/BnaC08G0205900ZS/BnaC04G0394500ZS	-/BnaC05G0173900ZS/BnaA06G0143500ZS/BnaA08G0285900ZS/BnaC08G0205900ZS/BnaC04G0394500ZS	6	1	BnaC04G0394500ZS	5	novel.616/BnaC05G0173900ZS/BnaA06G0143500ZS/BnaA08G0285900ZS/BnaC08G0205900ZS
MF	GO:0016701	oxidoreductase activity, acting on single donors with incorporation of molecular oxygen	4/687	78/30913	0.0958102	0.297788	BnaC04G0254400ZS/BnaA10G0066600ZS/BnaC06G0010300ZS/BnaC08G0066000ZS	BnaC04G0254400ZS/BnaA10G0066600ZS/BnaC06G0010300ZS/BnaC08G0066000ZS	4	4	BnaC04G0254400ZS/BnaA10G0066600ZS/BnaC06G0010300ZS/BnaC08G0066000ZS	0
MF	GO:0016840	carbon-nitrogen lyase activity	3/687	50/30913	0.0996456	0.302708	BnaC06G0202600ZS/BnaC04G0476800ZS/novel.1489	BnaC06G0202600ZS/BnaC04G0476800ZS/-	3	3	BnaC06G0202600ZS/BnaC04G0476800ZS/novel.1489	0
MF	GO:0022804	active transmembrane transporter activity	14/687	429/30913	0.100025	0.302708	BnaA03G0474900ZS/BnaC05G0511300ZS/BnaC06G0020900ZS/BnaC06G0234700ZS/BnaA05G0453200ZS/BnaC01G0171700ZS/novel.2773/BnaA04G0247400ZS/BnaA03G0445100ZS/BnaA05G0070900ZS/BnaA05G0420700ZS/BnaA05G0453100ZS/BnaA10G0161300ZS/BnaC05G0290800ZS	BnaA03G0474900ZS/BnaC05G0511300ZS/BnaC06G0020900ZS/BnaC06G0234700ZS/BnaA05G0453200ZS/BnaC01G0171700ZS/-/BnaA04G0247400ZS/BnaA03G0445100ZS/BnaA05G0070900ZS/BnaA05G0420700ZS/BnaA05G0453100ZS/BnaA10G0161300ZS/BnaC05G0290800ZS	14	4	BnaC06G0020900ZS/novel.2773/BnaA10G0161300ZS/BnaC05G0290800ZS	10	BnaA03G0474900ZS/BnaC05G0511300ZS/BnaC06G0234700ZS/BnaA05G0453200ZS/BnaC01G0171700ZS/BnaA04G0247400ZS/BnaA03G0445100ZS/BnaA05G0070900ZS/BnaA05G0420700ZS/BnaA05G0453100ZS
MF	GO:0000989	transcription factor activity, transcription factor binding	4/687	81/30913	0.106288	0.313413	BnaA02G0402400ZS/BnaC02G0534600ZS/BnaA06G0284100ZS/BnaC03G0546000ZS	BnaA02G0402400ZS/BnaC02G0534600ZS/BnaA06G0284100ZS/BnaC03G0546000ZS	4	0		4	BnaA02G0402400ZS/BnaC02G0534600ZS/BnaA06G0284100ZS/BnaC03G0546000ZS
MF	GO:0003712	transcription cofactor activity	4/687	81/30913	0.106288	0.313413	BnaA02G0402400ZS/BnaC02G0534600ZS/BnaA06G0284100ZS/BnaC03G0546000ZS	BnaA02G0402400ZS/BnaC02G0534600ZS/BnaA06G0284100ZS/BnaC03G0546000ZS	4	0		4	BnaA02G0402400ZS/BnaC02G0534600ZS/BnaA06G0284100ZS/BnaC03G0546000ZS
MF	GO:0016671	oxidoreductase activity, acting on a sulfur group of donors, disulfide as acceptor	2/687	26/30913	0.113021	0.325632	BnaA05G0068500ZS/BnaC04G0077600ZS	BnaA05G0068500ZS/BnaC04G0077600ZS	2	2	BnaA05G0068500ZS/BnaC04G0077600ZS	0
MF	GO:0000287	magnesium ion binding	6/687	149/30913	0.115684	0.325632	BnaA02G0005400ZS/BnaA10G0111200ZS/BnaC09G0622300ZS/BnaA10G0134000ZS/BnaC06G0236400ZS/BnaC03G0304500ZS	BnaA02G0005400ZS/BnaA10G0111200ZS/BnaC09G0622300ZS/BnaA10G0134000ZS/BnaC06G0236400ZS/BnaC03G0304500ZS	6	3	BnaA02G0005400ZS/BnaA10G0111200ZS/BnaC09G0622300ZS	3	BnaA10G0134000ZS/BnaC06G0236400ZS/BnaC03G0304500ZS
MF	GO:0016829	lyase activity	12/687	366/30913	0.118083	0.325632	BnaA10G0205400ZS/BnaC09G0504400ZS/BnaA07G0003700ZS/BnaC06G0202600ZS/BnaA07G0317600ZS/BnaA03G0369400ZS/BnaA10G0134000ZS/BnaC04G0476800ZS/BnaC06G0236400ZS/novel.984/BnaC03G0304500ZS/novel.1489	BnaA10G0205400ZS/BnaC09G0504400ZS/BnaA07G0003700ZS/BnaC06G0202600ZS/BnaA07G0317600ZS/BnaA03G0369400ZS/BnaA10G0134000ZS/BnaC04G0476800ZS/BnaC06G0236400ZS/-/BnaC03G0304500ZS/-	12	7	BnaA10G0205400ZS/BnaC09G0504400ZS/BnaA07G0003700ZS/BnaC06G0202600ZS/BnaA03G0369400ZS/BnaC04G0476800ZS/novel.1489	5	BnaA07G0317600ZS/BnaA10G0134000ZS/BnaC06G0236400ZS/novel.984/BnaC03G0304500ZS
MF	GO:0051536	iron-sulfur cluster binding	6/687	150/30913	0.118389	0.325632	BnaA10G0066600ZS/BnaA06G0193900ZS/BnaC06G0010300ZS/BnaC08G0066000ZS/BnaC03G0593900ZS/novel.195	BnaA10G0066600ZS/BnaA06G0193900ZS/BnaC06G0010300ZS/BnaC08G0066000ZS/BnaC03G0593900ZS/-	6	5	BnaA10G0066600ZS/BnaA06G0193900ZS/BnaC06G0010300ZS/BnaC08G0066000ZS/BnaC03G0593900ZS	1	novel.195
MF	GO:0051540	metal cluster binding	6/687	150/30913	0.118389	0.325632	BnaA10G0066600ZS/BnaA06G0193900ZS/BnaC06G0010300ZS/BnaC08G0066000ZS/BnaC03G0593900ZS/novel.195	BnaA10G0066600ZS/BnaA06G0193900ZS/BnaC06G0010300ZS/BnaC08G0066000ZS/BnaC03G0593900ZS/-	6	5	BnaA10G0066600ZS/BnaA06G0193900ZS/BnaC06G0010300ZS/BnaC08G0066000ZS/BnaC03G0593900ZS	1	novel.195
MF	GO:0005507	copper ion binding	5/687	117/30913	0.119981	0.325632	BnaA09G0456200ZS/BnaC05G0201800ZS/BnaA08G0083500ZS/BnaC09G0611700ZS/BnaC04G0188200ZS	BnaA09G0456200ZS/BnaC05G0201800ZS/BnaA08G0083500ZS/BnaC09G0611700ZS/BnaC04G0188200ZS	5	2	BnaA09G0456200ZS/BnaC05G0201800ZS	3	BnaA08G0083500ZS/BnaC09G0611700ZS/BnaC04G0188200ZS
MF	GO:0016717	oxidoreductase activity, acting on paired donors, with oxidation of a pair of donors resulting in the reduction of molecular oxygen to two molecules of water	2/687	27/30913	0.120342	0.325632	BnaA03G0212900ZS/BnaC03G0251400ZS	BnaA03G0212900ZS/BnaC03G0251400ZS	2	2	BnaA03G0212900ZS/BnaC03G0251400ZS	0
MF	GO:0022836	gated channel activity	3/687	56/30913	0.128235	0.339011	BnaA02G0342200ZS/BnaA01G0029700ZS/BnaC04G0461600ZS	BnaA02G0342200ZS/BnaA01G0029700ZS/BnaC04G0461600ZS	3	1	BnaA01G0029700ZS	2	BnaA02G0342200ZS/BnaC04G0461600ZS
MF	GO:0022839	ion gated channel activity	3/687	56/30913	0.128235	0.339011	BnaA02G0342200ZS/BnaA01G0029700ZS/BnaC04G0461600ZS	BnaA02G0342200ZS/BnaA01G0029700ZS/BnaC04G0461600ZS	3	1	BnaA01G0029700ZS	2	BnaA02G0342200ZS/BnaC04G0461600ZS
MF	GO:0004175	endopeptidase activity	11/687	341/30913	0.140967	0.368437	BnaC05G0173900ZS/BnaC04G0474400ZS/BnaA06G0143500ZS/BnaA04G0175800ZS/BnaC05G0046100ZS/BnaA10G0260600ZS/Bnascaffold0026G0060900ZS/BnaA02G0270100ZS/BnaA05G0117500ZS/BnaA08G0307200ZS/BnaA07G0268200ZS	BnaC05G0173900ZS/BnaC04G0474400ZS/BnaA06G0143500ZS/BnaA04G0175800ZS/BnaC05G0046100ZS/BnaA10G0260600ZS/Bnascaffold0026G0060900ZS/BnaA02G0270100ZS/BnaA05G0117500ZS/BnaA08G0307200ZS/BnaA07G0268200ZS	11	5	BnaC05G0046100ZS/Bnascaffold0026G0060900ZS/BnaA02G0270100ZS/BnaA05G0117500ZS/BnaA08G0307200ZS	6	BnaC05G0173900ZS/BnaC04G0474400ZS/BnaA06G0143500ZS/BnaA04G0175800ZS/BnaA10G0260600ZS/BnaA07G0268200ZS
MF	GO:0016765	transferase activity, transferring alkyl or aryl (other than methyl) groups	4/687	93/30913	0.152886	0.395098	BnaA10G0119900ZS/BnaC05G0069500ZS/BnaC09G0389200ZS/BnaA06G0055400ZS	BnaA10G0119900ZS/BnaC05G0069500ZS/BnaC09G0389200ZS/BnaA06G0055400ZS	4	0		4	BnaA10G0119900ZS/BnaC05G0069500ZS/BnaC09G0389200ZS/BnaA06G0055400ZS
MF	GO:0004185	serine-type carboxypeptidase activity	4/687	99/30913	0.178628	0.453	novel.616/BnaA08G0285900ZS/BnaC08G0205900ZS/BnaC04G0394500ZS	-/BnaA08G0285900ZS/BnaC08G0205900ZS/BnaC04G0394500ZS	4	1	BnaC04G0394500ZS	3	novel.616/BnaA08G0285900ZS/BnaC08G0205900ZS
MF	GO:0015298	solute:cation antiporter activity	3/687	66/30913	0.1812	0.453	BnaA03G0474900ZS/BnaC01G0171700ZS/BnaA10G0161300ZS	BnaA03G0474900ZS/BnaC01G0171700ZS/BnaA10G0161300ZS	3	1	BnaA10G0161300ZS	2	BnaA03G0474900ZS/BnaC01G0171700ZS
MF	GO:0015299	solute:proton antiporter activity	3/687	66/30913	0.1812	0.453	BnaA03G0474900ZS/BnaC01G0171700ZS/BnaA10G0161300ZS	BnaA03G0474900ZS/BnaC01G0171700ZS/BnaA10G0161300ZS	3	1	BnaA10G0161300ZS	2	BnaA03G0474900ZS/BnaC01G0171700ZS
MF	GO:0016709	oxidoreductase activity, acting on paired donors, with incorporation or reduction of molecular oxygen, NAD(P)H as one donor, and incorporation of one atom of oxygen	3/687	67/30913	0.18679	0.460843	BnaC09G0058800ZS/BnaC07G0367400ZS/BnaC05G0103700ZS	BnaC09G0058800ZS/BnaC07G0367400ZS/BnaC05G0103700ZS	3	1	BnaC09G0058800ZS	2	BnaC07G0367400ZS/BnaC05G0103700ZS
MF	GO:0015116	sulfate transmembrane transporter activity	2/687	36/30913	0.190348	0.460843	BnaA02G0080700ZS/BnaC02G0095700ZS	BnaA02G0080700ZS/BnaC02G0095700ZS	2	0		2	BnaA02G0080700ZS/BnaC02G0095700ZS
MF	GO:1901682	sulfur compound transmembrane transporter activity	2/687	36/30913	0.190348	0.460843	BnaA02G0080700ZS/BnaC02G0095700ZS	BnaA02G0080700ZS/BnaC02G0095700ZS	2	0		2	BnaA02G0080700ZS/BnaC02G0095700ZS
MF	GO:0004180	carboxypeptidase activity	4/687	103/30913	0.19654	0.470877	novel.616/BnaA08G0285900ZS/BnaC08G0205900ZS/BnaC04G0394500ZS	-/BnaA08G0285900ZS/BnaC08G0205900ZS/BnaC04G0394500ZS	4	1	BnaC04G0394500ZS	3	novel.616/BnaA08G0285900ZS/BnaC08G0205900ZS
MF	GO:0009916	alternative oxidase activity	1/687	10/30913	0.201305	0.472451	BnaC05G0341700ZS	BnaC05G0341700ZS	1	0		1	BnaC05G0341700ZS
MF	GO:0016682	oxidoreductase activity, acting on diphenols and related substances as donors, oxygen as acceptor	1/687	10/30913	0.201305	0.472451	BnaC05G0341700ZS	BnaC05G0341700ZS	1	0		1	BnaC05G0341700ZS
MF	GO:0016860	intramolecular oxidoreductase activity	2/687	41/30913	0.231195	0.505243	BnaA05G0068500ZS/BnaC04G0077600ZS	BnaA05G0068500ZS/BnaC04G0077600ZS	2	2	BnaA05G0068500ZS/BnaC04G0077600ZS	0
MF	GO:0008234	cysteine-type peptidase activity	7/687	224/30913	0.232376	0.505243	BnaC08G0287500ZS/BnaC01G0019100ZS/BnaA01G0016300ZS/BnaA06G0168400ZS/BnaC06G0018000ZS/BnaA03G0098700ZS/BnaA08G0185900ZS	BnaC08G0287500ZS/BnaC01G0019100ZS/BnaA01G0016300ZS/BnaA06G0168400ZS/BnaC06G0018000ZS/BnaA03G0098700ZS/BnaA08G0185900ZS	7	3	BnaC01G0019100ZS/BnaA01G0016300ZS/BnaA08G0185900ZS	4	BnaC08G0287500ZS/BnaA06G0168400ZS/BnaC06G0018000ZS/BnaA03G0098700ZS
MF	GO:0004857	enzyme inhibitor activity	8/687	263/30913	0.232514	0.505243	BnaC09G0285100ZS/BnaA06G0043900ZS/BnaC05G0477700ZS/BnaC06G0023900ZS/BnaA02G0149300ZS/BnaA08G0270100ZS/BnaA01G0148200ZS/BnaC06G0141800ZS	BnaC09G0285100ZS/BnaA06G0043900ZS/BnaC05G0477700ZS/BnaC06G0023900ZS/BnaA02G0149300ZS/BnaA08G0270100ZS/BnaA01G0148200ZS/BnaC06G0141800ZS	8	3	BnaA06G0043900ZS/BnaC06G0023900ZS/BnaA08G0270100ZS	5	BnaC09G0285100ZS/BnaC05G0477700ZS/BnaA02G0149300ZS/BnaA01G0148200ZS/BnaC06G0141800ZS
MF	GO:0003951	NAD+ kinase activity	1/687	12/30913	0.236422	0.505243	BnaA07G0376400ZS	BnaA07G0376400ZS	1	1	BnaA07G0376400ZS	0
MF	GO:0004096	catalase activity	1/687	12/30913	0.236422	0.505243	BnaA08G0247000ZS	BnaA08G0247000ZS	1	0		1	BnaA08G0247000ZS
MF	GO:0004779	sulfate adenylyltransferase activity	1/687	12/30913	0.236422	0.505243	BnaA01G0203700ZS	BnaA01G0203700ZS	1	0		1	BnaA01G0203700ZS
MF	GO:0004781	sulfate adenylyltransferase (ATP) activity	1/687	12/30913	0.236422	0.505243	BnaA01G0203700ZS	BnaA01G0203700ZS	1	0		1	BnaA01G0203700ZS
MF	GO:0005342	organic acid transmembrane transporter activity	2/687	42/30913	0.239441	0.505243	BnaC02G0423200ZS/BnaA04G0093300ZS	BnaC02G0423200ZS/BnaA04G0093300ZS	2	1	BnaC02G0423200ZS	1	BnaA04G0093300ZS
MF	GO:0015171	amino acid transmembrane transporter activity	2/687	42/30913	0.239441	0.505243	BnaC02G0423200ZS/BnaA04G0093300ZS	BnaC02G0423200ZS/BnaA04G0093300ZS	2	1	BnaC02G0423200ZS	1	BnaA04G0093300ZS
MF	GO:0016645	oxidoreductase activity, acting on the CH-NH group of donors	2/687	42/30913	0.239441	0.505243	BnaC07G0491300ZS/BnaA03G0512100ZS	BnaC07G0491300ZS/BnaA03G0512100ZS	2	2	BnaC07G0491300ZS/BnaA03G0512100ZS	0
MF	GO:0046943	carboxylic acid transmembrane transporter activity	2/687	42/30913	0.239441	0.505243	BnaC02G0423200ZS/BnaA04G0093300ZS	BnaC02G0423200ZS/BnaA04G0093300ZS	2	1	BnaC02G0423200ZS	1	BnaA04G0093300ZS
MF	GO:0016423	tRNA (guanine) methyltransferase activity	1/687	13/30913	0.253398	0.529833	BnaA09G0066800ZS	BnaA09G0066800ZS	1	1	BnaA09G0066800ZS	0
MF	GO:0008080	N-acetyltransferase activity	4/687	117/30913	0.262865	0.541124	BnaA02G0402400ZS/BnaC02G0534600ZS/BnaA06G0284100ZS/BnaC03G0546000ZS	BnaA02G0402400ZS/BnaC02G0534600ZS/BnaA06G0284100ZS/BnaC03G0546000ZS	4	0		4	BnaA02G0402400ZS/BnaC02G0534600ZS/BnaA06G0284100ZS/BnaC03G0546000ZS
MF	GO:0016614	oxidoreductase activity, acting on CH-OH group of donors	10/687	355/30913	0.267402	0.541124	BnaC05G0222500ZS/BnaA08G0260300ZS/BnaA06G0193900ZS/BnaC07G0491300ZS/BnaC07G0230500ZS/BnaC03G0593900ZS/BnaA09G0440800ZS/BnaC06G0286700ZS/BnaA03G0512100ZS/BnaC05G0222400ZS	BnaC05G0222500ZS/BnaA08G0260300ZS/BnaA06G0193900ZS/BnaC07G0491300ZS/BnaC07G0230500ZS/BnaC03G0593900ZS/BnaA09G0440800ZS/BnaC06G0286700ZS/BnaA03G0512100ZS/BnaC05G0222400ZS	10	4	BnaA06G0193900ZS/BnaC07G0491300ZS/BnaC03G0593900ZS/BnaA03G0512100ZS	6	BnaC05G0222500ZS/BnaA08G0260300ZS/BnaC07G0230500ZS/BnaA09G0440800ZS/BnaC06G0286700ZS/BnaC05G0222400ZS
MF	GO:0008131	primary amine oxidase activity	1/687	14/30913	0.269998	0.541124	BnaA08G0083500ZS	BnaA08G0083500ZS	1	0		1	BnaA08G0083500ZS
MF	GO:0033897	ribonuclease T2 activity	1/687	14/30913	0.269998	0.541124	BnaC02G0439200ZS	BnaC02G0439200ZS	1	1	BnaC02G0439200ZS	0
MF	GO:0005216	ion channel activity	4/687	120/30913	0.27762	0.541124	BnaA02G0342200ZS/BnaA01G0029700ZS/BnaA01G0217900ZS/BnaC04G0461600ZS	BnaA02G0342200ZS/BnaA01G0029700ZS/BnaA01G0217900ZS/BnaC04G0461600ZS	4	2	BnaA01G0029700ZS/BnaA01G0217900ZS	2	BnaA02G0342200ZS/BnaC04G0461600ZS
MF	GO:0015267	channel activity	4/687	120/30913	0.27762	0.541124	BnaA02G0342200ZS/BnaA01G0029700ZS/BnaA01G0217900ZS/BnaC04G0461600ZS	BnaA02G0342200ZS/BnaA01G0029700ZS/BnaA01G0217900ZS/BnaC04G0461600ZS	4	2	BnaA01G0029700ZS/BnaA01G0217900ZS	2	BnaA02G0342200ZS/BnaC04G0461600ZS
MF	GO:0022803	passive transmembrane transporter activity	4/687	120/30913	0.27762	0.541124	BnaA02G0342200ZS/BnaA01G0029700ZS/BnaA01G0217900ZS/BnaC04G0461600ZS	BnaA02G0342200ZS/BnaA01G0029700ZS/BnaA01G0217900ZS/BnaC04G0461600ZS	4	2	BnaA01G0029700ZS/BnaA01G0217900ZS	2	BnaA02G0342200ZS/BnaC04G0461600ZS
MF	GO:0022838	substrate-specific channel activity	4/687	120/30913	0.27762	0.541124	BnaA02G0342200ZS/BnaA01G0029700ZS/BnaA01G0217900ZS/BnaC04G0461600ZS	BnaA02G0342200ZS/BnaA01G0029700ZS/BnaA01G0217900ZS/BnaC04G0461600ZS	4	2	BnaA01G0029700ZS/BnaA01G0217900ZS	2	BnaA02G0342200ZS/BnaC04G0461600ZS
MF	GO:0008175	tRNA methyltransferase activity	1/687	15/30913	0.286228	0.546544	BnaA09G0066800ZS	BnaA09G0066800ZS	1	1	BnaA09G0066800ZS	0
MF	GO:0016833	oxo-acid-lyase activity	1/687	15/30913	0.286228	0.546544	BnaA03G0369400ZS	BnaA03G0369400ZS	1	1	BnaA03G0369400ZS	0
MF	GO:0016410	N-acyltransferase activity	4/687	122/30913	0.28753	0.546544	BnaA02G0402400ZS/BnaC02G0534600ZS/BnaA06G0284100ZS/BnaC03G0546000ZS	BnaA02G0402400ZS/BnaC02G0534600ZS/BnaA06G0284100ZS/BnaC03G0546000ZS	4	0		4	BnaA02G0402400ZS/BnaC02G0534600ZS/BnaA06G0284100ZS/BnaC03G0546000ZS
MF	GO:0016641	oxidoreductase activity, acting on the CH-NH2 group of donors, oxygen as acceptor	1/687	17/30913	0.317617	0.598785	BnaA08G0083500ZS	BnaA08G0083500ZS	1	0		1	BnaA08G0083500ZS
MF	GO:0008514	organic anion transmembrane transporter activity	2/687	53/30913	0.330119	0.612334	BnaC02G0423200ZS/BnaA04G0093300ZS	BnaC02G0423200ZS/BnaA04G0093300ZS	2	1	BnaC02G0423200ZS	1	BnaA04G0093300ZS
MF	GO:0016892	endoribonuclease activity, producing 3'-phosphomonoesters	1/687	18/30913	0.33279	0.612334	BnaC02G0439200ZS	BnaC02G0439200ZS	1	1	BnaC02G0439200ZS	0
MF	GO:0016894	endonuclease activity, active with either ribo- or deoxyribonucleic acids and producing 3'-phosphomonoesters	1/687	18/30913	0.33279	0.612334	BnaC02G0439200ZS	BnaC02G0439200ZS	1	1	BnaC02G0439200ZS	0
MF	GO:0016407	acetyltransferase activity	4/687	132/30913	0.337657	0.615789	BnaA02G0402400ZS/BnaC02G0534600ZS/BnaA06G0284100ZS/BnaC03G0546000ZS	BnaA02G0402400ZS/BnaC02G0534600ZS/BnaA06G0284100ZS/BnaC03G0546000ZS	4	0		4	BnaA02G0402400ZS/BnaC02G0534600ZS/BnaA06G0284100ZS/BnaC03G0546000ZS
MF	GO:0016831	carboxy-lyase activity	3/687	93/30913	0.341609	0.615789	BnaA10G0205400ZS/BnaC09G0504400ZS/BnaA07G0003700ZS	BnaA10G0205400ZS/BnaC09G0504400ZS/BnaA07G0003700ZS	3	3	BnaA10G0205400ZS/BnaC09G0504400ZS/BnaA07G0003700ZS	0
MF	GO:0016835	carbon-oxygen lyase activity	4/687	133/30913	0.3427	0.615789	BnaA07G0317600ZS/BnaA10G0134000ZS/BnaC06G0236400ZS/BnaC03G0304500ZS	BnaA07G0317600ZS/BnaA10G0134000ZS/BnaC06G0236400ZS/BnaC03G0304500ZS	4	0		4	BnaA07G0317600ZS/BnaA10G0134000ZS/BnaC06G0236400ZS/BnaC03G0304500ZS
MF	GO:0016634	oxidoreductase activity, acting on the CH-CH group of donors, oxygen as acceptor	1/687	19/30913	0.347626	0.619799	BnaA09G0687600ZS	BnaA09G0687600ZS	1	1	BnaA09G0687600ZS	0
MF	GO:0003918	DNA topoisomerase type II (ATP-hydrolyzing) activity	1/687	21/30913	0.376318	0.653317	BnaC03G0017900ZS	BnaC03G0017900ZS	1	0		1	BnaC03G0017900ZS
MF	GO:0048038	quinone binding	1/687	21/30913	0.376318	0.653317	BnaA08G0083500ZS	BnaA08G0083500ZS	1	0		1	BnaA08G0083500ZS
MF	GO:0061505	DNA topoisomerase II activity	1/687	21/30913	0.376318	0.653317	BnaC03G0017900ZS	BnaC03G0017900ZS	1	0		1	BnaC03G0017900ZS
MF	GO:0016830	carbon-carbon lyase activity	4/687	142/30913	0.388072	0.653317	BnaA10G0205400ZS/BnaC09G0504400ZS/BnaA07G0003700ZS/BnaA03G0369400ZS	BnaA10G0205400ZS/BnaC09G0504400ZS/BnaA07G0003700ZS/BnaA03G0369400ZS	4	4	BnaA10G0205400ZS/BnaC09G0504400ZS/BnaA07G0003700ZS/BnaA03G0369400ZS	0
MF	GO:0016679	oxidoreductase activity, acting on diphenols and related substances as donors	1/687	22/30913	0.390188	0.653317	BnaC05G0341700ZS	BnaC05G0341700ZS	1	0		1	BnaC05G0341700ZS
MF	GO:0017089	glycolipid transporter activity	1/687	22/30913	0.390188	0.653317	BnaC07G0189100ZS	BnaC07G0189100ZS	1	0		1	BnaC07G0189100ZS
MF	GO:0051861	glycolipid binding	1/687	22/30913	0.390188	0.653317	BnaC07G0189100ZS	BnaC07G0189100ZS	1	0		1	BnaC07G0189100ZS
MF	GO:0070569	uridylyltransferase activity	1/687	22/30913	0.390188	0.653317	BnaC03G0083700ZS	BnaC03G0083700ZS	1	1	BnaC03G0083700ZS	0
MF	GO:0019842	vitamin binding	6/687	227/30913	0.39199	0.653317	BnaA02G0005400ZS/BnaA09G0153000ZS/BnaA10G0111200ZS/BnaC09G0167400ZS/BnaA07G0003700ZS/BnaC09G0622300ZS	BnaA02G0005400ZS/BnaA09G0153000ZS/BnaA10G0111200ZS/BnaC09G0167400ZS/BnaA07G0003700ZS/BnaC09G0622300ZS	6	4	BnaA02G0005400ZS/BnaA10G0111200ZS/BnaA07G0003700ZS/BnaC09G0622300ZS	2	BnaA09G0153000ZS/BnaC09G0167400ZS
MF	GO:0004089	carbonate dehydratase activity	1/687	23/30913	0.40375	0.668076	BnaA07G0317600ZS	BnaA07G0317600ZS	1	0		1	BnaA07G0317600ZS
MF	GO:0070566	adenylyltransferase activity	1/687	24/30913	0.417011	0.685089	BnaA01G0203700ZS	BnaA01G0203700ZS	1	0		1	BnaA01G0203700ZS
MF	GO:0016638	oxidoreductase activity, acting on the CH-NH2 group of donors	1/687	25/30913	0.429977	0.701381	BnaA08G0083500ZS	BnaA08G0083500ZS	1	0		1	BnaA08G0083500ZS
MF	GO:0004674	protein serine/threonine kinase activity	2/687	67/30913	0.440498	0.713482	novel.588/BnaA09G0609400ZS	-/BnaA09G0609400ZS	2	0		2	novel.588/BnaA09G0609400ZS
MF	GO:0016887	ATPase activity	9/687	382/30913	0.476601	0.76511	BnaA09G0194000ZS/BnaC06G0234700ZS/BnaC03G0017900ZS/BnaC06G0385900ZS/BnaC06G0129100ZS/BnaC09G0223100ZS/BnaA03G0445100ZS/BnaA05G0420700ZS/BnaC04G0093200ZS	BnaA09G0194000ZS/BnaC06G0234700ZS/BnaC03G0017900ZS/BnaC06G0385900ZS/BnaC06G0129100ZS/BnaC09G0223100ZS/BnaA03G0445100ZS/BnaA05G0420700ZS/BnaC04G0093200ZS	9	2	BnaA09G0194000ZS/BnaC09G0223100ZS	7	BnaC06G0234700ZS/BnaC03G0017900ZS/BnaC06G0385900ZS/BnaC06G0129100ZS/BnaA03G0445100ZS/BnaA05G0420700ZS/BnaC04G0093200ZS
MF	GO:0050664	oxidoreductase activity, acting on NAD(P)H, oxygen as acceptor	1/687	29/30913	0.479025	0.76511	BnaA03G0483600ZS	BnaA03G0483600ZS	1	0		1	BnaA03G0483600ZS
MF	GO:0003916	DNA topoisomerase activity	1/687	31/30913	0.501946	0.787873	BnaC03G0017900ZS	BnaC03G0017900ZS	1	0		1	BnaC03G0017900ZS
MF	GO:0016747	transferase activity, transferring acyl groups other than amino-acyl groups	9/687	393/30913	0.510545	0.787873	BnaA02G0402400ZS/BnaC02G0534600ZS/BnaA06G0284100ZS/BnaC03G0546000ZS/BnaC06G0446000ZS/BnaC09G0573400ZS/BnaC04G0471200ZS/BnaA09G0437300ZS/BnaA02G0388000ZS	BnaA02G0402400ZS/BnaC02G0534600ZS/BnaA06G0284100ZS/BnaC03G0546000ZS/BnaC06G0446000ZS/BnaC09G0573400ZS/BnaC04G0471200ZS/BnaA09G0437300ZS/BnaA02G0388000ZS	9	0		9	BnaA02G0402400ZS/BnaC02G0534600ZS/BnaA06G0284100ZS/BnaC03G0546000ZS/BnaC06G0446000ZS/BnaC09G0573400ZS/BnaC04G0471200ZS/BnaA09G0437300ZS/BnaA02G0388000ZS
MF	GO:0004970	ionotropic glutamate receptor activity	1/687	33/30913	0.523859	0.787873	BnaC04G0461600ZS	BnaC04G0461600ZS	1	0		1	BnaC04G0461600ZS
MF	GO:0005230	extracellular ligand-gated ion channel activity	1/687	33/30913	0.523859	0.787873	BnaC04G0461600ZS	BnaC04G0461600ZS	1	0		1	BnaC04G0461600ZS
MF	GO:0008066	glutamate receptor activity	1/687	33/30913	0.523859	0.787873	BnaC04G0461600ZS	BnaC04G0461600ZS	1	0		1	BnaC04G0461600ZS
MF	GO:0022824	transmitter-gated ion channel activity	1/687	33/30913	0.523859	0.787873	BnaC04G0461600ZS	BnaC04G0461600ZS	1	0		1	BnaC04G0461600ZS
MF	GO:0022835	transmitter-gated channel activity	1/687	33/30913	0.523859	0.787873	BnaC04G0461600ZS	BnaC04G0461600ZS	1	0		1	BnaC04G0461600ZS
MF	GO:0030594	neurotransmitter receptor activity	1/687	33/30913	0.523859	0.787873	BnaC04G0461600ZS	BnaC04G0461600ZS	1	0		1	BnaC04G0461600ZS
MF	GO:0008173	RNA methyltransferase activity	1/687	34/30913	0.534452	0.787873	BnaA09G0066800ZS	BnaA09G0066800ZS	1	1	BnaA09G0066800ZS	0
MF	GO:0015276	ligand-gated ion channel activity	1/687	34/30913	0.534452	0.787873	BnaC04G0461600ZS	BnaC04G0461600ZS	1	0		1	BnaC04G0461600ZS
MF	GO:0022834	ligand-gated channel activity	1/687	34/30913	0.534452	0.787873	BnaC04G0461600ZS	BnaC04G0461600ZS	1	0		1	BnaC04G0461600ZS
MF	GO:0046912	transferase activity, transferring acyl groups, acyl groups converted into alkyl on transfer	1/687	34/30913	0.534452	0.787873	BnaC07G0336100ZS	BnaC07G0336100ZS	1	0		1	BnaC07G0336100ZS
MF	GO:0008289	lipid binding	5/687	219/30913	0.538166	0.787873	BnaC07G0189100ZS/BnaA01G0049700ZS/BnaC07G0438400ZS/BnaA09G0681000ZS/BnaC06G0092600ZS	BnaC07G0189100ZS/BnaA01G0049700ZS/BnaC07G0438400ZS/BnaA09G0681000ZS/BnaC06G0092600ZS	5	2	BnaA09G0681000ZS/BnaC06G0092600ZS	3	BnaC07G0189100ZS/BnaA01G0049700ZS/BnaC07G0438400ZS
MF	GO:0003678	DNA helicase activity	1/687	36/30913	0.554937	0.787873	BnaA10G0063300ZS	BnaA10G0063300ZS	1	0		1	BnaA10G0063300ZS
MF	GO:0004866	endopeptidase inhibitor activity	1/687	36/30913	0.554937	0.787873	BnaC05G0477700ZS	BnaC05G0477700ZS	1	0		1	BnaC05G0477700ZS
MF	GO:0030414	peptidase inhibitor activity	1/687	36/30913	0.554937	0.787873	BnaC05G0477700ZS	BnaC05G0477700ZS	1	0		1	BnaC05G0477700ZS
MF	GO:0061134	peptidase regulator activity	1/687	36/30913	0.554937	0.787873	BnaC05G0477700ZS	BnaC05G0477700ZS	1	0		1	BnaC05G0477700ZS
MF	GO:0061135	endopeptidase regulator activity	1/687	36/30913	0.554937	0.787873	BnaC05G0477700ZS	BnaC05G0477700ZS	1	0		1	BnaC05G0477700ZS
MF	GO:0004888	transmembrane signaling receptor activity	1/687	38/30913	0.574522	0.810675	BnaC04G0461600ZS	BnaC04G0461600ZS	1	0		1	BnaC04G0461600ZS
MF	GO:0019899	enzyme binding	3/687	135/30913	0.579858	0.813215	BnaA03G0218600ZS/BnaC03G0257400ZS/BnaA05G0050400ZS	BnaA03G0218600ZS/BnaC03G0257400ZS/BnaA05G0050400ZS	3	3	BnaA03G0218600ZS/BnaC03G0257400ZS/BnaA05G0050400ZS	0
MF	GO:0004871	signal transducer activity	2/687	95/30913	0.626893	0.865271	BnaA03G0345700ZS/BnaC04G0461600ZS	BnaA03G0345700ZS/BnaC04G0461600ZS	2	1	BnaA03G0345700ZS	1	BnaC04G0461600ZS
MF	GO:0008641	ubiquitin-like modifier activating enzyme activity	1/687	44/30913	0.628262	0.865271	BnaC08G0172400ZS	BnaC08G0172400ZS	1	1	BnaC08G0172400ZS	0
MF	GO:0016877	ligase activity, forming carbon-sulfur bonds	1/687	44/30913	0.628262	0.865271	BnaC08G0172400ZS	BnaC08G0172400ZS	1	1	BnaC08G0172400ZS	0
MF	GO:0003993	acid phosphatase activity	1/687	45/30913	0.636535	0.871447	BnaC03G0341500ZS	BnaC03G0341500ZS	1	1	BnaC03G0341500ZS	0
MF	GO:0030234	enzyme regulator activity	8/687	392/30913	0.645025	0.872575	BnaC09G0285100ZS/BnaA06G0043900ZS/BnaC05G0477700ZS/BnaC06G0023900ZS/BnaA02G0149300ZS/BnaA08G0270100ZS/BnaA01G0148200ZS/BnaC06G0141800ZS	BnaC09G0285100ZS/BnaA06G0043900ZS/BnaC05G0477700ZS/BnaC06G0023900ZS/BnaA02G0149300ZS/BnaA08G0270100ZS/BnaA01G0148200ZS/BnaC06G0141800ZS	8	3	BnaA06G0043900ZS/BnaC06G0023900ZS/BnaA08G0270100ZS	5	BnaC09G0285100ZS/BnaC05G0477700ZS/BnaA02G0149300ZS/BnaA01G0148200ZS/BnaC06G0141800ZS
MF	GO:0042626	ATPase activity, coupled to transmembrane movement of substances	3/687	150/30913	0.650875	0.872575	BnaC06G0234700ZS/BnaA03G0445100ZS/BnaA05G0420700ZS	BnaC06G0234700ZS/BnaA03G0445100ZS/BnaA05G0420700ZS	3	0		3	BnaC06G0234700ZS/BnaA03G0445100ZS/BnaA05G0420700ZS
MF	GO:0043492	ATPase activity, coupled to movement of substances	3/687	150/30913	0.650875	0.872575	BnaC06G0234700ZS/BnaA03G0445100ZS/BnaA05G0420700ZS	BnaC06G0234700ZS/BnaA03G0445100ZS/BnaA05G0420700ZS	3	0		3	BnaC06G0234700ZS/BnaA03G0445100ZS/BnaA05G0420700ZS
MF	GO:0008094	DNA-dependent ATPase activity	1/687	47/30913	0.652534	0.872575	BnaC03G0017900ZS	BnaC03G0017900ZS	1	0		1	BnaC03G0017900ZS
MF	GO:0098772	molecular function regulator	9/687	445/30913	0.658626	0.87563	BnaC09G0285100ZS/BnaA06G0043900ZS/BnaC09G0608900ZS/BnaC05G0477700ZS/BnaC06G0023900ZS/BnaA02G0149300ZS/BnaA08G0270100ZS/BnaA01G0148200ZS/BnaC06G0141800ZS	BnaC09G0285100ZS/BnaA06G0043900ZS/BnaC09G0608900ZS/BnaC05G0477700ZS/BnaC06G0023900ZS/BnaA02G0149300ZS/BnaA08G0270100ZS/BnaA01G0148200ZS/BnaC06G0141800ZS	9	4	BnaA06G0043900ZS/BnaC09G0608900ZS/BnaC06G0023900ZS/BnaA08G0270100ZS	5	BnaC09G0285100ZS/BnaC05G0477700ZS/BnaA02G0149300ZS/BnaA01G0148200ZS/BnaC06G0141800ZS
MF	GO:0004499	N,N-dimethylaniline monooxygenase activity	1/687	50/30913	0.675223	0.886307	BnaC05G0103700ZS	BnaC05G0103700ZS	1	0		1	BnaC05G0103700ZS
MF	GO:0016853	isomerase activity	6/687	310/30913	0.688985	0.886307	BnaA05G0068500ZS/BnaC03G0017900ZS/BnaC04G0077600ZS/BnaC04G0435300ZS/BnaA10G0276200ZS/BnaA03G0284300ZS	BnaA05G0068500ZS/BnaC03G0017900ZS/BnaC04G0077600ZS/BnaC04G0435300ZS/BnaA10G0276200ZS/BnaA03G0284300ZS	6	4	BnaA05G0068500ZS/BnaC04G0077600ZS/BnaC04G0435300ZS/BnaA10G0276200ZS	2	BnaC03G0017900ZS/BnaA03G0284300ZS
MF	GO:0016597	amino acid binding	1/687	52/30913	0.689522	0.886307	BnaA08G0260300ZS	BnaA08G0260300ZS	1	0		1	BnaA08G0260300ZS
MF	GO:0008146	sulfotransferase activity	1/687	53/30913	0.696433	0.886307	BnaC05G0156200ZS	BnaC05G0156200ZS	1	0		1	BnaC05G0156200ZS
MF	GO:0016782	transferase activity, transferring sulfur-containing groups	1/687	53/30913	0.696433	0.886307	BnaC05G0156200ZS	BnaC05G0156200ZS	1	0		1	BnaC05G0156200ZS
MF	GO:0031406	carboxylic acid binding	1/687	53/30913	0.696433	0.886307	BnaA08G0260300ZS	BnaA08G0260300ZS	1	0		1	BnaA08G0260300ZS
MF	GO:0043177	organic acid binding	1/687	53/30913	0.696433	0.886307	BnaA08G0260300ZS	BnaA08G0260300ZS	1	0		1	BnaA08G0260300ZS
MF	GO:0016759	cellulose synthase activity	1/687	54/30913	0.703191	0.886307	BnaA01G0135700ZS	BnaA01G0135700ZS	1	0		1	BnaA01G0135700ZS
MF	GO:0016760	cellulose synthase (UDP-forming) activity	1/687	54/30913	0.703191	0.886307	BnaA01G0135700ZS	BnaA01G0135700ZS	1	0		1	BnaA01G0135700ZS
MF	GO:0015399	primary active transmembrane transporter activity	3/687	164/30913	0.709046	0.886307	BnaC06G0234700ZS/BnaA03G0445100ZS/BnaA05G0420700ZS	BnaC06G0234700ZS/BnaA03G0445100ZS/BnaA05G0420700ZS	3	0		3	BnaC06G0234700ZS/BnaA03G0445100ZS/BnaA05G0420700ZS
MF	GO:0015405	P-P-bond-hydrolysis-driven transmembrane transporter activity	3/687	164/30913	0.709046	0.886307	BnaC06G0234700ZS/BnaA03G0445100ZS/BnaA05G0420700ZS	BnaC06G0234700ZS/BnaA03G0445100ZS/BnaA05G0420700ZS	3	0		3	BnaC06G0234700ZS/BnaA03G0445100ZS/BnaA05G0420700ZS
MF	GO:0042623	ATPase activity, coupled	4/687	219/30913	0.719881	0.894988	BnaC06G0234700ZS/BnaC03G0017900ZS/BnaA03G0445100ZS/BnaA05G0420700ZS	BnaC06G0234700ZS/BnaC03G0017900ZS/BnaA03G0445100ZS/BnaA05G0420700ZS	4	0		4	BnaC06G0234700ZS/BnaC03G0017900ZS/BnaA03G0445100ZS/BnaA05G0420700ZS
MF	GO:0016702	oxidoreductase activity, acting on single donors with incorporation of molecular oxygen, incorporation of two atoms of oxygen	1/687	58/30913	0.728754	0.901147	BnaC04G0254400ZS	BnaC04G0254400ZS	1	1	BnaC04G0254400ZS	0
MF	GO:0004521	endoribonuclease activity	1/687	61/30913	0.746472	0.903624	BnaC02G0439200ZS	BnaC02G0439200ZS	1	1	BnaC02G0439200ZS	0
MF	GO:0038023	signaling receptor activity	1/687	61/30913	0.746472	0.903624	BnaC04G0461600ZS	BnaC04G0461600ZS	1	0		1	BnaC04G0461600ZS
MF	GO:0051213	dioxygenase activity	1/687	61/30913	0.746472	0.903624	BnaC04G0254400ZS	BnaC04G0254400ZS	1	1	BnaC04G0254400ZS	0
MF	GO:0060089	molecular transducer activity	1/687	61/30913	0.746472	0.903624	BnaC04G0461600ZS	BnaC04G0461600ZS	1	0		1	BnaC04G0461600ZS
MF	GO:0001871	pattern binding	1/687	68/30913	0.78345	0.938507	BnaA09G0609400ZS	BnaA09G0609400ZS	1	0		1	BnaA09G0609400ZS
MF	GO:0030247	polysaccharide binding	1/687	68/30913	0.78345	0.938507	BnaA09G0609400ZS	BnaA09G0609400ZS	1	0		1	BnaA09G0609400ZS
MF	GO:0140097	catalytic activity, acting on DNA	2/687	131/30913	0.791234	0.942921	BnaC03G0017900ZS/BnaA10G0063300ZS	BnaC03G0017900ZS/BnaA10G0063300ZS	2	0		2	BnaC03G0017900ZS/BnaA10G0063300ZS
MF	GO:0008757	S-adenosylmethionine-dependent methyltransferase activity	1/687	71/30913	0.7976	0.944494	BnaA09G0066800ZS	BnaA09G0066800ZS	1	1	BnaA09G0066800ZS	0
MF	GO:0008081	phosphoric diester hydrolase activity	1/687	72/30913	0.802108	0.944494	BnaA08G0132100ZS	BnaA08G0132100ZS	1	0		1	BnaA08G0132100ZS
MF	GO:0016791	phosphatase activity	2/687	135/30913	0.804873	0.944494	Bnascaffold0430G0000100ZS/BnaC03G0341500ZS	Bnascaffold0430G0000100ZS/BnaC03G0341500ZS	2	2	Bnascaffold0430G0000100ZS/BnaC03G0341500ZS	0
MF	GO:0016810	hydrolase activity, acting on carbon-nitrogen (but not peptide) bonds	1/687	74/30913	0.810826	0.94665	BnaA06G0190300ZS	BnaA06G0190300ZS	1	1	BnaA06G0190300ZS	0
MF	GO:0004540	ribonuclease activity	1/687	79/30913	0.83098	0.95679	BnaC02G0439200ZS	BnaC02G0439200ZS	1	1	BnaC02G0439200ZS	0
MF	GO:0004386	helicase activity	1/687	82/30913	0.842029	0.95679	BnaA10G0063300ZS	BnaA10G0063300ZS	1	0		1	BnaA10G0063300ZS
MF	GO:0016627	oxidoreductase activity, acting on the CH-CH group of donors	1/687	82/30913	0.842029	0.95679	BnaA09G0687600ZS	BnaA09G0687600ZS	1	1	BnaA09G0687600ZS	0
MF	GO:0030246	carbohydrate binding	5/687	322/30913	0.84518	0.95679	BnaC04G0187600ZS/BnaA03G0002500ZS/BnaC09G0622600ZS/BnaA03G0284300ZS/BnaA09G0609400ZS	BnaC04G0187600ZS/BnaA03G0002500ZS/BnaC09G0622600ZS/BnaA03G0284300ZS/BnaA09G0609400ZS	5	0		5	BnaC04G0187600ZS/BnaA03G0002500ZS/BnaC09G0622600ZS/BnaA03G0284300ZS/BnaA09G0609400ZS
MF	GO:0004519	endonuclease activity	1/687	85/30913	0.852355	0.95679	BnaC02G0439200ZS	BnaC02G0439200ZS	1	1	BnaC02G0439200ZS	0
MF	GO:0050661	NADP binding	1/687	85/30913	0.852355	0.95679	BnaC05G0103700ZS	BnaC05G0103700ZS	1	0		1	BnaC05G0103700ZS
MF	GO:0030170	pyridoxal phosphate binding	3/687	212/30913	0.852791	0.95679	BnaA09G0153000ZS/BnaC09G0167400ZS/BnaA07G0003700ZS	BnaA09G0153000ZS/BnaC09G0167400ZS/BnaA07G0003700ZS	3	1	BnaA07G0003700ZS	2	BnaA09G0153000ZS/BnaC09G0167400ZS
MF	GO:0070279	vitamin B6 binding	3/687	212/30913	0.852791	0.95679	BnaA09G0153000ZS/BnaC09G0167400ZS/BnaA07G0003700ZS	BnaA09G0153000ZS/BnaC09G0167400ZS/BnaA07G0003700ZS	3	1	BnaA07G0003700ZS	2	BnaA09G0153000ZS/BnaC09G0167400ZS
MF	GO:0015078	proton transmembrane transporter activity	3/687	223/30913	0.875352	0.973679	BnaA03G0474900ZS/BnaC01G0171700ZS/BnaA10G0161300ZS	BnaA03G0474900ZS/BnaC01G0171700ZS/BnaA10G0161300ZS	3	1	BnaA10G0161300ZS	2	BnaA03G0474900ZS/BnaC01G0171700ZS
MF	GO:0003779	actin binding	1/687	94/30913	0.879464	0.973679	BnaC04G0578000ZS	BnaC04G0578000ZS	1	0		1	BnaC04G0578000ZS
MF	GO:0016836	hydro-lyase activity	1/687	95/30913	0.882151	0.973679	BnaA07G0317600ZS	BnaA07G0317600ZS	1	0		1	BnaA07G0317600ZS
MF	GO:0051287	NAD binding	1/687	96/30913	0.884778	0.973679	BnaA08G0260300ZS	BnaA08G0260300ZS	1	0		1	BnaA08G0260300ZS
MF	GO:0042578	phosphoric ester hydrolase activity	3/687	243/30913	0.908631	0.995167	BnaA08G0132100ZS/Bnascaffold0430G0000100ZS/BnaC03G0341500ZS	BnaA08G0132100ZS/Bnascaffold0430G0000100ZS/BnaC03G0341500ZS	3	2	Bnascaffold0430G0000100ZS/BnaC03G0341500ZS	1	BnaA08G0132100ZS
MF	GO:0003743	translation initiation factor activity	1/687	112/30913	0.919678	0.998568	BnaA09G0535500ZS	BnaA09G0535500ZS	1	0		1	BnaA09G0535500ZS
MF	GO:0035251	UDP-glucosyltransferase activity	1/687	114/30913	0.923221	0.998568	BnaA01G0135700ZS	BnaA01G0135700ZS	1	0		1	BnaA01G0135700ZS
MF	GO:0015077	monovalent inorganic cation transmembrane transporter activity	3/687	266/30913	0.936805	0.998568	BnaA03G0474900ZS/BnaC01G0171700ZS/BnaA10G0161300ZS	BnaA03G0474900ZS/BnaC01G0171700ZS/BnaA10G0161300ZS	3	1	BnaA10G0161300ZS	2	BnaA03G0474900ZS/BnaC01G0171700ZS
MF	GO:0009055	electron transfer activity	4/687	331/30913	0.938033	0.998568	BnaA06G0193900ZS/BnaC03G0593900ZS/BnaA02G0198700ZS/BnaA10G0175600ZS	BnaA06G0193900ZS/BnaC03G0593900ZS/BnaA02G0198700ZS/BnaA10G0175600ZS	4	2	BnaA06G0193900ZS/BnaC03G0593900ZS	2	BnaA02G0198700ZS/BnaA10G0175600ZS
MF	GO:0030599	pectinesterase activity	1/687	130/30913	0.946488	0.998568	BnaA02G0149300ZS	BnaA02G0149300ZS	1	0		1	BnaA02G0149300ZS
MF	GO:0016651	oxidoreductase activity, acting on NAD(P)H	1/687	139/30913	0.956326	0.998568	BnaA03G0483600ZS	BnaA03G0483600ZS	1	0		1	BnaA03G0483600ZS
MF	GO:0140101	catalytic activity, acting on a tRNA	2/687	222/30913	0.959317	0.998568	BnaA09G0066800ZS/BnaC05G0216000ZS	BnaA09G0066800ZS/BnaC05G0216000ZS	2	2	BnaA09G0066800ZS/BnaC05G0216000ZS	0
MF	GO:0016667	oxidoreductase activity, acting on a sulfur group of donors	2/687	232/30913	0.966329	0.998568	BnaA05G0068500ZS/BnaC04G0077600ZS	BnaA05G0068500ZS/BnaC04G0077600ZS	2	2	BnaA05G0068500ZS/BnaC04G0077600ZS	0
MF	GO:0004812	aminoacyl-tRNA ligase activity	1/687	152/30913	0.967437	0.998568	BnaC05G0216000ZS	BnaC05G0216000ZS	1	1	BnaC05G0216000ZS	0
MF	GO:0016875	ligase activity, forming carbon-oxygen bonds	1/687	152/30913	0.967437	0.998568	BnaC05G0216000ZS	BnaC05G0216000ZS	1	1	BnaC05G0216000ZS	0
MF	GO:0005509	calcium ion binding	5/687	446/30913	0.971164	0.998568	BnaA07G0208200ZS/BnaA07G0363100ZS/BnaA02G0287800ZS/BnaA08G0143400ZS/BnaA09G0236100ZS	BnaA07G0208200ZS/BnaA07G0363100ZS/BnaA02G0287800ZS/BnaA08G0143400ZS/BnaA09G0236100ZS	5	3	BnaA07G0208200ZS/BnaA07G0363100ZS/BnaA08G0143400ZS	2	BnaA02G0287800ZS/BnaA09G0236100ZS
MF	GO:0004518	nuclease activity	1/687	166/30913	0.976266	0.998568	BnaC02G0439200ZS	BnaC02G0439200ZS	1	1	BnaC02G0439200ZS	0
MF	GO:0008135	translation factor activity, RNA binding	1/687	167/30913	0.976796	0.998568	BnaA09G0535500ZS	BnaA09G0535500ZS	1	0		1	BnaA09G0535500ZS
MF	GO:0016874	ligase activity	3/687	329/30913	0.978136	0.998568	BnaC08G0172400ZS/BnaC05G0216000ZS/BnaC03G0062600ZS	BnaC08G0172400ZS/BnaC05G0216000ZS/BnaC03G0062600ZS	3	3	BnaC08G0172400ZS/BnaC05G0216000ZS/BnaC03G0062600ZS	0
MF	GO:0016779	nucleotidyltransferase activity	2/687	276/30913	0.985577	0.998568	BnaA01G0203700ZS/BnaC03G0083700ZS	BnaA01G0203700ZS/BnaC03G0083700ZS	2	1	BnaC03G0083700ZS	1	BnaA01G0203700ZS
MF	GO:0052689	carboxylic ester hydrolase activity	1/687	189/30913	0.985888	0.998568	BnaA02G0149300ZS	BnaA02G0149300ZS	1	0		1	BnaA02G0149300ZS
MF	GO:0016616	oxidoreductase activity, acting on the CH-OH group of donors, NAD or NADP as acceptor	1/687	216/30913	0.992339	0.998568	BnaA08G0260300ZS	BnaA08G0260300ZS	1	0		1	BnaA08G0260300ZS
MF	GO:0008194	UDP-glycosyltransferase activity	1/687	251/30913	0.996532	0.998568	BnaA01G0135700ZS	BnaA01G0135700ZS	1	0		1	BnaA01G0135700ZS
MF	GO:0140098	catalytic activity, acting on RNA	3/687	452/30913	0.997643	0.998568	BnaA09G0066800ZS/BnaC05G0216000ZS/BnaC02G0439200ZS	BnaA09G0066800ZS/BnaC05G0216000ZS/BnaC02G0439200ZS	3	3	BnaA09G0066800ZS/BnaC05G0216000ZS/BnaC02G0439200ZS	0
MF	GO:0008092	cytoskeletal protein binding	1/687	290/30913	0.998568	0.998568	BnaC04G0578000ZS	BnaC04G0578000ZS	1	0		1	BnaC04G0578000ZS

## Sheet: LB_NSQvsLB_QY10_all_GOenrich
Category	GOID	Description	GeneRatio	BgRatio	pvalue	padj	geneID	geneName	Count	Up	Up_Gene_id	Down	Down_Gene_id
BP	GO:0042221	response to chemical	35/874	405/20111	9.28036e-05	0.0103278	BnaC03G0523000ZS/BnaA02G0153500ZS/BnaA06G0303100ZS/BnaC03G0289400ZS/BnaC02G0556300ZS/BnaC06G0332300ZS/BnaA07G0289400ZS/BnaA03G0244700ZS/BnaA05G0012300ZS/BnaC03G0668600ZS/BnaC06G0268000ZS/BnaA08G0171900ZS/BnaC01G0161300ZS/BnaC01G0357100ZS/BnaA10G0091700ZS/BnaA02G0138300ZS/BnaC06G0400300ZS/BnaA08G0176600ZS/BnaC06G0270700ZS/BnaC07G0439000ZS/BnaA03G0311700ZS/BnaC03G0496000ZS/BnaA07G0323800ZS/BnaA07G0…	BnaC03G0523000ZS/BnaA02G0153500ZS/BnaA06G0303100ZS/BnaC03G0289400ZS/BnaC02G0556300ZS/BnaC06G0332300ZS/BnaA07G0289400ZS/BnaA03G0244700ZS/BnaA05G0012300ZS/BnaC03G0668600ZS/BnaC06G0268000ZS/BnaA08G0171900ZS/BnaC01G0161300ZS/BnaC01G0357100ZS/BnaA10G0091700ZS/BnaA02G0138300ZS/BnaC06G0400300ZS/BnaA08G0176600ZS/BnaC06G0270700ZS/BnaC07G0439000ZS/BnaA03G0311700ZS/BnaC03G0496000ZS/BnaA07G0323800ZS/BnaA07G0…	35	18	BnaC03G0523000ZS/BnaA06G0303100ZS/BnaC02G0556300ZS/BnaC06G0332300ZS/BnaA07G0289400ZS/BnaC03G0668600ZS/BnaC06G0268000ZS/BnaA08G0171900ZS/BnaC01G0161300ZS/BnaC01G0357100ZS/BnaA10G0091700ZS/BnaC06G0400300ZS/BnaC06G0270700ZS/BnaA03G0311700ZS/BnaA07G0323800ZS/BnaC08G0166900ZS/BnaA03G0137200ZS/novel.60	17	BnaA02G0153500ZS/BnaC03G0289400ZS/BnaA03G0244700ZS/BnaA05G0012300ZS/BnaA02G0138300ZS/BnaA08G0176600ZS/BnaC07G0439000ZS/BnaC03G0496000ZS/BnaA07G0023000ZS/BnaA02G0081300ZS/BnaC05G0511300ZS/BnaA05G0014400ZS/novel.1866/BnaC01G0192200ZS/BnaA03G0463100ZS/BnaA07G0133000ZS/BnaA06G0112000ZS
BP	GO:0006855	drug transmembrane transport	19/874	164/20111	9.65215e-05	0.0103278	BnaC03G0523000ZS/BnaA06G0303100ZS/BnaC06G0332300ZS/BnaA07G0289400ZS/BnaC03G0668600ZS/BnaA08G0171900ZS/BnaC01G0161300ZS/BnaC01G0357100ZS/BnaA10G0091700ZS/BnaC06G0400300ZS/BnaC07G0439000ZS/BnaA03G0311700ZS/BnaA07G0323800ZS/BnaC08G0166900ZS/BnaA02G0081300ZS/BnaC05G0511300ZS/BnaC01G0192200ZS/BnaA03G0137200ZS/BnaA03G0463100ZS	BnaC03G0523000ZS/BnaA06G0303100ZS/BnaC06G0332300ZS/BnaA07G0289400ZS/BnaC03G0668600ZS/BnaA08G0171900ZS/BnaC01G0161300ZS/BnaC01G0357100ZS/BnaA10G0091700ZS/BnaC06G0400300ZS/BnaC07G0439000ZS/BnaA03G0311700ZS/BnaA07G0323800ZS/BnaC08G0166900ZS/BnaA02G0081300ZS/BnaC05G0511300ZS/BnaC01G0192200ZS/BnaA03G0137200ZS/BnaA03G0463100ZS	19	14	BnaC03G0523000ZS/BnaA06G0303100ZS/BnaC06G0332300ZS/BnaA07G0289400ZS/BnaC03G0668600ZS/BnaA08G0171900ZS/BnaC01G0161300ZS/BnaC01G0357100ZS/BnaA10G0091700ZS/BnaC06G0400300ZS/BnaA03G0311700ZS/BnaA07G0323800ZS/BnaC08G0166900ZS/BnaA03G0137200ZS	5	BnaC07G0439000ZS/BnaA02G0081300ZS/BnaC05G0511300ZS/BnaC01G0192200ZS/BnaA03G0463100ZS
BP	GO:0015893	drug transport	19/874	164/20111	9.65215e-05	0.0103278	BnaC03G0523000ZS/BnaA06G0303100ZS/BnaC06G0332300ZS/BnaA07G0289400ZS/BnaC03G0668600ZS/BnaA08G0171900ZS/BnaC01G0161300ZS/BnaC01G0357100ZS/BnaA10G0091700ZS/BnaC06G0400300ZS/BnaC07G0439000ZS/BnaA03G0311700ZS/BnaA07G0323800ZS/BnaC08G0166900ZS/BnaA02G0081300ZS/BnaC05G0511300ZS/BnaC01G0192200ZS/BnaA03G0137200ZS/BnaA03G0463100ZS	BnaC03G0523000ZS/BnaA06G0303100ZS/BnaC06G0332300ZS/BnaA07G0289400ZS/BnaC03G0668600ZS/BnaA08G0171900ZS/BnaC01G0161300ZS/BnaC01G0357100ZS/BnaA10G0091700ZS/BnaC06G0400300ZS/BnaC07G0439000ZS/BnaA03G0311700ZS/BnaA07G0323800ZS/BnaC08G0166900ZS/BnaA02G0081300ZS/BnaC05G0511300ZS/BnaC01G0192200ZS/BnaA03G0137200ZS/BnaA03G0463100ZS	19	14	BnaC03G0523000ZS/BnaA06G0303100ZS/BnaC06G0332300ZS/BnaA07G0289400ZS/BnaC03G0668600ZS/BnaA08G0171900ZS/BnaC01G0161300ZS/BnaC01G0357100ZS/BnaA10G0091700ZS/BnaC06G0400300ZS/BnaA03G0311700ZS/BnaA07G0323800ZS/BnaC08G0166900ZS/BnaA03G0137200ZS	5	BnaC07G0439000ZS/BnaA02G0081300ZS/BnaC05G0511300ZS/BnaC01G0192200ZS/BnaA03G0463100ZS
BP	GO:0042493	response to drug	19/874	164/20111	9.65215e-05	0.0103278	BnaC03G0523000ZS/BnaA06G0303100ZS/BnaC06G0332300ZS/BnaA07G0289400ZS/BnaC03G0668600ZS/BnaA08G0171900ZS/BnaC01G0161300ZS/BnaC01G0357100ZS/BnaA10G0091700ZS/BnaC06G0400300ZS/BnaC07G0439000ZS/BnaA03G0311700ZS/BnaA07G0323800ZS/BnaC08G0166900ZS/BnaA02G0081300ZS/BnaC05G0511300ZS/BnaC01G0192200ZS/BnaA03G0137200ZS/BnaA03G0463100ZS	BnaC03G0523000ZS/BnaA06G0303100ZS/BnaC06G0332300ZS/BnaA07G0289400ZS/BnaC03G0668600ZS/BnaA08G0171900ZS/BnaC01G0161300ZS/BnaC01G0357100ZS/BnaA10G0091700ZS/BnaC06G0400300ZS/BnaC07G0439000ZS/BnaA03G0311700ZS/BnaA07G0323800ZS/BnaC08G0166900ZS/BnaA02G0081300ZS/BnaC05G0511300ZS/BnaC01G0192200ZS/BnaA03G0137200ZS/BnaA03G0463100ZS	19	14	BnaC03G0523000ZS/BnaA06G0303100ZS/BnaC06G0332300ZS/BnaA07G0289400ZS/BnaC03G0668600ZS/BnaA08G0171900ZS/BnaC01G0161300ZS/BnaC01G0357100ZS/BnaA10G0091700ZS/BnaC06G0400300ZS/BnaA03G0311700ZS/BnaA07G0323800ZS/BnaC08G0166900ZS/BnaA03G0137200ZS	5	BnaC07G0439000ZS/BnaA02G0081300ZS/BnaC05G0511300ZS/BnaC01G0192200ZS/BnaA03G0463100ZS
BP	GO:0010035	response to inorganic substance	8/874	39/20111	0.000228334	0.0195454	BnaA02G0153500ZS/BnaC03G0289400ZS/BnaC02G0556300ZS/BnaA03G0244700ZS/BnaC06G0268000ZS/novel.1866/BnaA07G0133000ZS/novel.60	BnaA02G0153500ZS/BnaC03G0289400ZS/BnaC02G0556300ZS/BnaA03G0244700ZS/BnaC06G0268000ZS/-/BnaA07G0133000ZS/-	8	3	BnaC02G0556300ZS/BnaC06G0268000ZS/novel.60	5	BnaA02G0153500ZS/BnaC03G0289400ZS/BnaA03G0244700ZS/novel.1866/BnaA07G0133000ZS
BP	GO:0001101	response to acid chemical	6/874	23/20111	0.000353838	0.0216347	BnaA02G0153500ZS/BnaC03G0289400ZS/BnaC02G0556300ZS/BnaA03G0244700ZS/BnaC06G0268000ZS/BnaA07G0133000ZS	BnaA02G0153500ZS/BnaC03G0289400ZS/BnaC02G0556300ZS/BnaA03G0244700ZS/BnaC06G0268000ZS/BnaA07G0133000ZS	6	2	BnaC02G0556300ZS/BnaC06G0268000ZS	4	BnaA02G0153500ZS/BnaC03G0289400ZS/BnaA03G0244700ZS/BnaA07G0133000ZS
BP	GO:1901700	response to oxygen-containing compound	6/874	23/20111	0.000353838	0.0216347	BnaA02G0153500ZS/BnaC03G0289400ZS/BnaC02G0556300ZS/BnaA03G0244700ZS/BnaC06G0268000ZS/BnaA07G0133000ZS	BnaA02G0153500ZS/BnaC03G0289400ZS/BnaC02G0556300ZS/BnaA03G0244700ZS/BnaC06G0268000ZS/BnaA07G0133000ZS	6	2	BnaC02G0556300ZS/BnaC06G0268000ZS	4	BnaA02G0153500ZS/BnaC03G0289400ZS/BnaA03G0244700ZS/BnaA07G0133000ZS
BP	GO:0015698	inorganic anion transport	11/874	80/20111	0.000662737	0.0354564	BnaA02G0153500ZS/BnaC03G0289400ZS/BnaC06G0458100ZS/BnaA03G0244700ZS/BnaC06G0436600ZS/BnaA07G0389900ZS/BnaC06G0436700ZS/BnaA06G0385200ZS/BnaA02G0142000ZS/BnaC01G0086500ZS/BnaA02G0229200ZS	BnaA02G0153500ZS/BnaC03G0289400ZS/BnaC06G0458100ZS/BnaA03G0244700ZS/BnaC06G0436600ZS/BnaA07G0389900ZS/BnaC06G0436700ZS/BnaA06G0385200ZS/BnaA02G0142000ZS/BnaC01G0086500ZS/BnaA02G0229200ZS	11	1	BnaA07G0389900ZS	10	BnaA02G0153500ZS/BnaC03G0289400ZS/BnaC06G0458100ZS/BnaA03G0244700ZS/BnaC06G0436600ZS/BnaC06G0436700ZS/BnaA06G0385200ZS/BnaA02G0142000ZS/BnaC01G0086500ZS/BnaA02G0229200ZS
BP	GO:0030417	nicotianamine metabolic process	4/874	12/20111	0.00132528	0.0515656	BnaA02G0124900ZS/BnaA03G0017500ZS/BnaC03G0022200ZS/BnaC02G0154500ZS	BnaA02G0124900ZS/BnaA03G0017500ZS/BnaC03G0022200ZS/BnaC02G0154500ZS	4	1	BnaC02G0154500ZS	3	BnaA02G0124900ZS/BnaA03G0017500ZS/BnaC03G0022200ZS
BP	GO:0030418	nicotianamine biosynthetic process	4/874	12/20111	0.00132528	0.0515656	BnaA02G0124900ZS/BnaA03G0017500ZS/BnaC03G0022200ZS/BnaC02G0154500ZS	BnaA02G0124900ZS/BnaA03G0017500ZS/BnaC03G0022200ZS/BnaC02G0154500ZS	4	1	BnaC02G0154500ZS	3	BnaA02G0124900ZS/BnaA03G0017500ZS/BnaC03G0022200ZS
BP	GO:0072351	tricarboxylic acid biosynthetic process	4/874	12/20111	0.00132528	0.0515656	BnaA02G0124900ZS/BnaA03G0017500ZS/BnaC03G0022200ZS/BnaC02G0154500ZS	BnaA02G0124900ZS/BnaA03G0017500ZS/BnaC03G0022200ZS/BnaC02G0154500ZS	4	1	BnaC02G0154500ZS	3	BnaA02G0124900ZS/BnaA03G0017500ZS/BnaC03G0022200ZS
BP	GO:0009309	amine biosynthetic process	6/874	32/20111	0.00227577	0.0749253	BnaA02G0124900ZS/BnaC09G0504400ZS/BnaA10G0205400ZS/BnaA03G0017500ZS/BnaC03G0022200ZS/BnaC02G0154500ZS	BnaA02G0124900ZS/BnaC09G0504400ZS/BnaA10G0205400ZS/BnaA03G0017500ZS/BnaC03G0022200ZS/BnaC02G0154500ZS	6	3	BnaC09G0504400ZS/BnaA10G0205400ZS/BnaC02G0154500ZS	3	BnaA02G0124900ZS/BnaA03G0017500ZS/BnaC03G0022200ZS
BP	GO:0042401	cellular biogenic amine biosynthetic process	6/874	32/20111	0.00227577	0.0749253	BnaA02G0124900ZS/BnaC09G0504400ZS/BnaA10G0205400ZS/BnaA03G0017500ZS/BnaC03G0022200ZS/BnaC02G0154500ZS	BnaA02G0124900ZS/BnaC09G0504400ZS/BnaA10G0205400ZS/BnaA03G0017500ZS/BnaC03G0022200ZS/BnaC02G0154500ZS	6	3	BnaC09G0504400ZS/BnaA10G0205400ZS/BnaC02G0154500ZS	3	BnaA02G0124900ZS/BnaA03G0017500ZS/BnaC03G0022200ZS
BP	GO:0006534	cysteine metabolic process	4/874	15/20111	0.00329283	0.0829018	BnaA06G0001100ZS/BnaC05G0472600ZS/BnaC06G0093100ZS/BnaC04G0127200ZS	BnaA06G0001100ZS/BnaC05G0472600ZS/BnaC06G0093100ZS/BnaC04G0127200ZS	4	3	BnaA06G0001100ZS/BnaC06G0093100ZS/BnaC04G0127200ZS	1	BnaC05G0472600ZS
BP	GO:0006535	cysteine biosynthetic process from serine	4/874	15/20111	0.00329283	0.0829018	BnaA06G0001100ZS/BnaC05G0472600ZS/BnaC06G0093100ZS/BnaC04G0127200ZS	BnaA06G0001100ZS/BnaC05G0472600ZS/BnaC06G0093100ZS/BnaC04G0127200ZS	4	3	BnaA06G0001100ZS/BnaC06G0093100ZS/BnaC04G0127200ZS	1	BnaC05G0472600ZS
BP	GO:0006563	L-serine metabolic process	4/874	15/20111	0.00329283	0.0829018	BnaA06G0001100ZS/BnaC05G0472600ZS/BnaC06G0093100ZS/BnaC04G0127200ZS	BnaA06G0001100ZS/BnaC05G0472600ZS/BnaC06G0093100ZS/BnaC04G0127200ZS	4	3	BnaA06G0001100ZS/BnaC06G0093100ZS/BnaC04G0127200ZS	1	BnaC05G0472600ZS
BP	GO:0019344	cysteine biosynthetic process	4/874	15/20111	0.00329283	0.0829018	BnaA06G0001100ZS/BnaC05G0472600ZS/BnaC06G0093100ZS/BnaC04G0127200ZS	BnaA06G0001100ZS/BnaC05G0472600ZS/BnaC06G0093100ZS/BnaC04G0127200ZS	4	3	BnaA06G0001100ZS/BnaC06G0093100ZS/BnaC04G0127200ZS	1	BnaC05G0472600ZS
BP	GO:0006820	anion transport	16/874	175/20111	0.0040994	0.0917386	BnaA02G0153500ZS/BnaC03G0289400ZS/BnaC04G0373700ZS/BnaC06G0458100ZS/BnaA03G0244700ZS/BnaC06G0436600ZS/BnaA07G0389900ZS/BnaC06G0436700ZS/BnaA06G0385200ZS/BnaA02G0142000ZS/BnaA05G0006900ZS/BnaA04G0093300ZS/BnaC01G0086500ZS/BnaC09G0282500ZS/BnaC02G0099500ZS/BnaA02G0229200ZS	BnaA02G0153500ZS/BnaC03G0289400ZS/BnaC04G0373700ZS/BnaC06G0458100ZS/BnaA03G0244700ZS/BnaC06G0436600ZS/BnaA07G0389900ZS/BnaC06G0436700ZS/BnaA06G0385200ZS/BnaA02G0142000ZS/BnaA05G0006900ZS/BnaA04G0093300ZS/BnaC01G0086500ZS/BnaC09G0282500ZS/BnaC02G0099500ZS/BnaA02G0229200ZS	16	2	BnaA07G0389900ZS/BnaA05G0006900ZS	14	BnaA02G0153500ZS/BnaC03G0289400ZS/BnaC04G0373700ZS/BnaC06G0458100ZS/BnaA03G0244700ZS/BnaC06G0436600ZS/BnaC06G0436700ZS/BnaA06G0385200ZS/BnaA02G0142000ZS/BnaA04G0093300ZS/BnaC01G0086500ZS/BnaC09G0282500ZS/BnaC02G0099500ZS/BnaA02G0229200ZS
BP	GO:0000096	sulfur amino acid metabolic process	6/874	36/20111	0.00422168	0.0917386	BnaA06G0001100ZS/BnaA05G0043100ZS/BnaC05G0472600ZS/BnaC04G0047100ZS/BnaC06G0093100ZS/BnaC04G0127200ZS	BnaA06G0001100ZS/BnaA05G0043100ZS/BnaC05G0472600ZS/BnaC04G0047100ZS/BnaC06G0093100ZS/BnaC04G0127200ZS	6	3	BnaA06G0001100ZS/BnaC06G0093100ZS/BnaC04G0127200ZS	3	BnaA05G0043100ZS/BnaC05G0472600ZS/BnaC04G0047100ZS
BP	GO:0000160	phosphorelay signal transduction system	12/874	115/20111	0.00428685	0.0917386	BnaC07G0381000ZS/BnaA04G0295200ZS/BnaC09G0066100ZS/BnaA03G0408400ZS/BnaA06G0329000ZS/BnaC08G0369200ZS/BnaC09G0435100ZS/BnaA10G0154500ZS/BnaA06G0132900ZS/BnaC05G0160100ZS/BnaC07G0364800ZS/BnaA09G0525400ZS	BnaC07G0381000ZS/BnaA04G0295200ZS/BnaC09G0066100ZS/BnaA03G0408400ZS/BnaA06G0329000ZS/BnaC08G0369200ZS/BnaC09G0435100ZS/BnaA10G0154500ZS/BnaA06G0132900ZS/BnaC05G0160100ZS/BnaC07G0364800ZS/BnaA09G0525400ZS	12	7	BnaC07G0381000ZS/BnaC09G0066100ZS/BnaA03G0408400ZS/BnaA06G0329000ZS/BnaA06G0132900ZS/BnaC05G0160100ZS/BnaC07G0364800ZS	5	BnaA04G0295200ZS/BnaC08G0369200ZS/BnaC09G0435100ZS/BnaA10G0154500ZS/BnaA09G0525400ZS
BP	GO:0005984	disaccharide metabolic process	10/874	90/20111	0.00564368	0.115023	BnaA03G0090400ZS/BnaC03G0102700ZS/BnaA09G0118300ZS/BnaC09G0123200ZS/BnaC07G0455800ZS/BnaA04G0143900ZS/BnaC04G0434700ZS/BnaA04G0048700ZS/BnaA08G0193400ZS/BnaC05G0142500ZS	BnaA03G0090400ZS/BnaC03G0102700ZS/BnaA09G0118300ZS/BnaC09G0123200ZS/BnaC07G0455800ZS/BnaA04G0143900ZS/BnaC04G0434700ZS/BnaA04G0048700ZS/BnaA08G0193400ZS/BnaC05G0142500ZS	10	6	BnaA03G0090400ZS/BnaC03G0102700ZS/BnaA09G0118300ZS/BnaC09G0123200ZS/BnaC07G0455800ZS/BnaC05G0142500ZS	4	BnaA04G0143900ZS/BnaC04G0434700ZS/BnaA04G0048700ZS/BnaA08G0193400ZS
BP	GO:0006576	cellular biogenic amine metabolic process	6/874	41/20111	0.00811344	0.143396	BnaA02G0124900ZS/BnaC09G0504400ZS/BnaA10G0205400ZS/BnaA03G0017500ZS/BnaC03G0022200ZS/BnaC02G0154500ZS	BnaA02G0124900ZS/BnaC09G0504400ZS/BnaA10G0205400ZS/BnaA03G0017500ZS/BnaC03G0022200ZS/BnaC02G0154500ZS	6	3	BnaC09G0504400ZS/BnaA10G0205400ZS/BnaC02G0154500ZS	3	BnaA02G0124900ZS/BnaA03G0017500ZS/BnaC03G0022200ZS
BP	GO:0044106	cellular amine metabolic process	6/874	41/20111	0.00811344	0.143396	BnaA02G0124900ZS/BnaC09G0504400ZS/BnaA10G0205400ZS/BnaA03G0017500ZS/BnaC03G0022200ZS/BnaC02G0154500ZS	BnaA02G0124900ZS/BnaC09G0504400ZS/BnaA10G0205400ZS/BnaA03G0017500ZS/BnaC03G0022200ZS/BnaC02G0154500ZS	6	3	BnaC09G0504400ZS/BnaA10G0205400ZS/BnaC02G0154500ZS	3	BnaA02G0124900ZS/BnaA03G0017500ZS/BnaC03G0022200ZS
BP	GO:0005991	trehalose metabolic process	7/874	54/20111	0.00854156	0.143396	BnaA09G0118300ZS/BnaC09G0123200ZS/BnaC07G0455800ZS/BnaA04G0143900ZS/BnaC04G0434700ZS/BnaA08G0193400ZS/BnaC05G0142500ZS	BnaA09G0118300ZS/BnaC09G0123200ZS/BnaC07G0455800ZS/BnaA04G0143900ZS/BnaC04G0434700ZS/BnaA08G0193400ZS/BnaC05G0142500ZS	7	4	BnaA09G0118300ZS/BnaC09G0123200ZS/BnaC07G0455800ZS/BnaC05G0142500ZS	3	BnaA04G0143900ZS/BnaC04G0434700ZS/BnaA08G0193400ZS
BP	GO:0072350	tricarboxylic acid metabolic process	5/874	30/20111	0.00884082	0.143396	BnaA02G0124900ZS/BnaA03G0017500ZS/BnaA03G0339500ZS/BnaC03G0022200ZS/BnaC02G0154500ZS	BnaA02G0124900ZS/BnaA03G0017500ZS/BnaA03G0339500ZS/BnaC03G0022200ZS/BnaC02G0154500ZS	5	1	BnaC02G0154500ZS	4	BnaA02G0124900ZS/BnaA03G0017500ZS/BnaA03G0339500ZS/BnaC03G0022200ZS
BP	GO:0009311	oligosaccharide metabolic process	10/874	97/20111	0.0094737	0.143396	BnaA03G0090400ZS/BnaC03G0102700ZS/BnaA09G0118300ZS/BnaC09G0123200ZS/BnaC07G0455800ZS/BnaA04G0143900ZS/BnaC04G0434700ZS/BnaA04G0048700ZS/BnaA08G0193400ZS/BnaC05G0142500ZS	BnaA03G0090400ZS/BnaC03G0102700ZS/BnaA09G0118300ZS/BnaC09G0123200ZS/BnaC07G0455800ZS/BnaA04G0143900ZS/BnaC04G0434700ZS/BnaA04G0048700ZS/BnaA08G0193400ZS/BnaC05G0142500ZS	10	6	BnaA03G0090400ZS/BnaC03G0102700ZS/BnaA09G0118300ZS/BnaC09G0123200ZS/BnaC07G0455800ZS/BnaC05G0142500ZS	4	BnaA04G0143900ZS/BnaC04G0434700ZS/BnaA04G0048700ZS/BnaA08G0193400ZS
BP	GO:0006541	glutamine metabolic process	5/874	31/20111	0.010172	0.143396	BnaC02G0204200ZS/BnaC08G0332600ZS/BnaC05G0124500ZS/BnaA07G0167000ZS/BnaA02G0065000ZS	BnaC02G0204200ZS/BnaC08G0332600ZS/BnaC05G0124500ZS/BnaA07G0167000ZS/BnaA02G0065000ZS	5	3	BnaC08G0332600ZS/BnaC05G0124500ZS/BnaA07G0167000ZS	2	BnaC02G0204200ZS/BnaA02G0065000ZS
BP	GO:0015689	molybdate ion transport	3/874	11/20111	0.0103862	0.143396	BnaC06G0458100ZS/BnaA07G0389900ZS/BnaC01G0086500ZS	BnaC06G0458100ZS/BnaA07G0389900ZS/BnaC01G0086500ZS	3	1	BnaA07G0389900ZS	2	BnaC06G0458100ZS/BnaC01G0086500ZS
BP	GO:0042126	nitrate metabolic process	3/874	11/20111	0.0103862	0.143396	BnaC06G0258800ZS/BnaA07G0237900ZS/BnaA07G0326200ZS	BnaC06G0258800ZS/BnaA07G0237900ZS/BnaA07G0326200ZS	3	1	BnaA07G0326200ZS	2	BnaC06G0258800ZS/BnaA07G0237900ZS
BP	GO:0042128	nitrate assimilation	3/874	11/20111	0.0103862	0.143396	BnaC06G0258800ZS/BnaA07G0237900ZS/BnaA07G0326200ZS	BnaC06G0258800ZS/BnaA07G0237900ZS/BnaA07G0326200ZS	3	1	BnaA07G0326200ZS	2	BnaC06G0258800ZS/BnaA07G0237900ZS
BP	GO:2001057	reactive nitrogen species metabolic process	3/874	11/20111	0.0103862	0.143396	BnaC06G0258800ZS/BnaA07G0237900ZS/BnaA07G0326200ZS	BnaC06G0258800ZS/BnaA07G0237900ZS/BnaA07G0326200ZS	3	1	BnaA07G0326200ZS	2	BnaC06G0258800ZS/BnaA07G0237900ZS
BP	GO:0009070	serine family amino acid biosynthetic process	4/874	21/20111	0.011739	0.15508	BnaA06G0001100ZS/BnaC05G0472600ZS/BnaC06G0093100ZS/BnaC04G0127200ZS	BnaA06G0001100ZS/BnaC05G0472600ZS/BnaC06G0093100ZS/BnaC04G0127200ZS	4	3	BnaA06G0001100ZS/BnaC06G0093100ZS/BnaC04G0127200ZS	1	BnaC05G0472600ZS
BP	GO:1901605	alpha-amino acid metabolic process	15/874	180/20111	0.0121327	0.15508	BnaA06G0001100ZS/BnaA02G0135500ZS/BnaA05G0043100ZS/BnaC02G0204200ZS/BnaC05G0472600ZS/BnaC08G0332600ZS/BnaC04G0047100ZS/BnaC06G0093100ZS/BnaC03G0617200ZS/BnaC05G0124500ZS/BnaA07G0167000ZS/BnaC03G0578100ZS/BnaA06G0177300ZS/BnaC04G0127200ZS/BnaA02G0065000ZS	BnaA06G0001100ZS/BnaA02G0135500ZS/BnaA05G0043100ZS/BnaC02G0204200ZS/BnaC05G0472600ZS/BnaC08G0332600ZS/BnaC04G0047100ZS/BnaC06G0093100ZS/BnaC03G0617200ZS/BnaC05G0124500ZS/BnaA07G0167000ZS/BnaC03G0578100ZS/BnaA06G0177300ZS/BnaC04G0127200ZS/BnaA02G0065000ZS	15	10	BnaA06G0001100ZS/BnaA02G0135500ZS/BnaC08G0332600ZS/BnaC06G0093100ZS/BnaC03G0617200ZS/BnaC05G0124500ZS/BnaA07G0167000ZS/BnaC03G0578100ZS/BnaA06G0177300ZS/BnaC04G0127200ZS	5	BnaA05G0043100ZS/BnaC02G0204200ZS/BnaC05G0472600ZS/BnaC04G0047100ZS/BnaA02G0065000ZS
BP	GO:0009607	response to biotic stimulus	6/874	45/20111	0.0127013	0.15508	BnaA03G0274200ZS/BnaA03G0296200ZS/BnaC03G0329700ZS/BnaA09G0455500ZS/BnaC03G0696700ZS/BnaC06G0297900ZS	BnaA03G0274200ZS/BnaA03G0296200ZS/BnaC03G0329700ZS/BnaA09G0455500ZS/BnaC03G0696700ZS/BnaC06G0297900ZS	6	3	BnaA03G0274200ZS/BnaA03G0296200ZS/BnaC03G0329700ZS	3	BnaA09G0455500ZS/BnaC03G0696700ZS/BnaC06G0297900ZS
BP	GO:0043207	response to external biotic stimulus	3/874	12/20111	0.0134065	0.15508	BnaA03G0274200ZS/BnaA03G0296200ZS/BnaC03G0329700ZS	BnaA03G0274200ZS/BnaA03G0296200ZS/BnaC03G0329700ZS	3	3	BnaA03G0274200ZS/BnaA03G0296200ZS/BnaC03G0329700ZS	0
BP	GO:0051707	response to other organism	3/874	12/20111	0.0134065	0.15508	BnaA03G0274200ZS/BnaA03G0296200ZS/BnaC03G0329700ZS	BnaA03G0274200ZS/BnaA03G0296200ZS/BnaC03G0329700ZS	3	3	BnaA03G0274200ZS/BnaA03G0296200ZS/BnaC03G0329700ZS	0
BP	GO:0098542	defense response to other organism	3/874	12/20111	0.0134065	0.15508	BnaA03G0274200ZS/BnaA03G0296200ZS/BnaC03G0329700ZS	BnaA03G0274200ZS/BnaA03G0296200ZS/BnaC03G0329700ZS	3	3	BnaA03G0274200ZS/BnaA03G0296200ZS/BnaC03G0329700ZS	0
BP	GO:0009069	serine family amino acid metabolic process	4/874	23/20111	0.0162182	0.181777	BnaA06G0001100ZS/BnaC05G0472600ZS/BnaC06G0093100ZS/BnaC04G0127200ZS	BnaA06G0001100ZS/BnaC05G0472600ZS/BnaC06G0093100ZS/BnaC04G0127200ZS	4	3	BnaA06G0001100ZS/BnaC06G0093100ZS/BnaC04G0127200ZS	1	BnaC05G0472600ZS
BP	GO:0071941	nitrogen cycle metabolic process	3/874	13/20111	0.0168738	0.181777	BnaC06G0258800ZS/BnaA07G0237900ZS/BnaA07G0326200ZS	BnaC06G0258800ZS/BnaA07G0237900ZS/BnaA07G0326200ZS	3	1	BnaA07G0326200ZS	2	BnaC06G0258800ZS/BnaA07G0237900ZS
BP	GO:0006952	defense response	10/874	106/20111	0.0169885	0.181777	BnaA03G0274200ZS/BnaC04G0067500ZS/BnaA03G0296200ZS/BnaC03G0329700ZS/BnaC03G0229200ZS/BnaA09G0455500ZS/BnaC03G0696700ZS/BnaA02G0137300ZS/BnaA01G0279900ZS/BnaC06G0297900ZS	BnaA03G0274200ZS/BnaC04G0067500ZS/BnaA03G0296200ZS/BnaC03G0329700ZS/BnaC03G0229200ZS/BnaA09G0455500ZS/BnaC03G0696700ZS/BnaA02G0137300ZS/BnaA01G0279900ZS/BnaC06G0297900ZS	10	6	BnaA03G0274200ZS/BnaC04G0067500ZS/BnaA03G0296200ZS/BnaC03G0329700ZS/BnaC03G0229200ZS/BnaA01G0279900ZS	4	BnaA09G0455500ZS/BnaC03G0696700ZS/BnaA02G0137300ZS/BnaC06G0297900ZS
BP	GO:0005992	trehalose biosynthetic process	6/874	49/20111	0.0188564	0.19479	BnaA09G0118300ZS/BnaC09G0123200ZS/BnaA04G0143900ZS/BnaC04G0434700ZS/BnaA08G0193400ZS/BnaC05G0142500ZS	BnaA09G0118300ZS/BnaC09G0123200ZS/BnaA04G0143900ZS/BnaC04G0434700ZS/BnaA08G0193400ZS/BnaC05G0142500ZS	6	3	BnaA09G0118300ZS/BnaC09G0123200ZS/BnaC05G0142500ZS	3	BnaA04G0143900ZS/BnaC04G0434700ZS/BnaA08G0193400ZS
BP	GO:0046351	disaccharide biosynthetic process	7/874	63/20111	0.0191149	0.19479	BnaA09G0118300ZS/BnaC09G0123200ZS/BnaA04G0143900ZS/BnaC04G0434700ZS/BnaA04G0048700ZS/BnaA08G0193400ZS/BnaC05G0142500ZS	BnaA09G0118300ZS/BnaC09G0123200ZS/BnaA04G0143900ZS/BnaC04G0434700ZS/BnaA04G0048700ZS/BnaA08G0193400ZS/BnaC05G0142500ZS	7	3	BnaA09G0118300ZS/BnaC09G0123200ZS/BnaC05G0142500ZS	4	BnaA04G0143900ZS/BnaC04G0434700ZS/BnaA04G0048700ZS/BnaA08G0193400ZS
BP	GO:0009415	response to water	3/874	15/20111	0.0251692	0.250521	BnaC02G0556300ZS/BnaC06G0268000ZS/BnaA07G0133000ZS	BnaC02G0556300ZS/BnaC06G0268000ZS/BnaA07G0133000ZS	3	2	BnaC02G0556300ZS/BnaC06G0268000ZS	1	BnaA07G0133000ZS
BP	GO:0000097	sulfur amino acid biosynthetic process	4/874	28/20111	0.0316309	0.304463	BnaA06G0001100ZS/BnaC05G0472600ZS/BnaC06G0093100ZS/BnaC04G0127200ZS	BnaA06G0001100ZS/BnaC05G0472600ZS/BnaC06G0093100ZS/BnaC04G0127200ZS	4	3	BnaA06G0001100ZS/BnaC06G0093100ZS/BnaC04G0127200ZS	1	BnaC05G0472600ZS
BP	GO:0009312	oligosaccharide biosynthetic process	7/874	70/20111	0.0320113	0.304463	BnaA09G0118300ZS/BnaC09G0123200ZS/BnaA04G0143900ZS/BnaC04G0434700ZS/BnaA04G0048700ZS/BnaA08G0193400ZS/BnaC05G0142500ZS	BnaA09G0118300ZS/BnaC09G0123200ZS/BnaA04G0143900ZS/BnaC04G0434700ZS/BnaA04G0048700ZS/BnaA08G0193400ZS/BnaC05G0142500ZS	7	3	BnaA09G0118300ZS/BnaC09G0123200ZS/BnaC05G0142500ZS	4	BnaA04G0143900ZS/BnaC04G0434700ZS/BnaA04G0048700ZS/BnaA08G0193400ZS
BP	GO:0006520	cellular amino acid metabolic process	25/874	402/20111	0.0467461	0.434942	BnaA03G0027700ZS/BnaC05G0227200ZS/BnaA02G0025800ZS/BnaA09G0436000ZS/BnaA06G0001100ZS/BnaA02G0135500ZS/BnaA05G0043100ZS/novel.984/BnaA03G0465600ZS/BnaC02G0204200ZS/BnaC05G0472600ZS/BnaC08G0332600ZS/BnaC04G0047100ZS/BnaC06G0093100ZS/BnaA04G0140400ZS/BnaC03G0617200ZS/BnaC05G0124500ZS/BnaA07G0167000ZS/BnaC03G0578100ZS/BnaA06G0177300ZS/BnaC04G0127200ZS/BnaC04G0431000ZS/BnaA02G0065000ZS/BnaC08G0169200Z…	BnaA03G0027700ZS/BnaC05G0227200ZS/BnaA02G0025800ZS/BnaA09G0436000ZS/BnaA06G0001100ZS/BnaA02G0135500ZS/BnaA05G0043100ZS/-/BnaA03G0465600ZS/BnaC02G0204200ZS/BnaC05G0472600ZS/BnaC08G0332600ZS/BnaC04G0047100ZS/BnaC06G0093100ZS/BnaA04G0140400ZS/BnaC03G0617200ZS/BnaC05G0124500ZS/BnaA07G0167000ZS/BnaC03G0578100ZS/BnaA06G0177300ZS/BnaC04G0127200ZS/BnaC04G0431000ZS/BnaA02G0065000ZS/BnaC08G0169200ZS/-	25	17	BnaA03G0027700ZS/BnaC05G0227200ZS/BnaA02G0025800ZS/BnaA09G0436000ZS/BnaA06G0001100ZS/BnaA02G0135500ZS/novel.984/BnaC08G0332600ZS/BnaC06G0093100ZS/BnaA04G0140400ZS/BnaC03G0617200ZS/BnaC05G0124500ZS/BnaA07G0167000ZS/BnaC03G0578100ZS/BnaA06G0177300ZS/BnaC04G0127200ZS/novel.64	8	BnaA05G0043100ZS/BnaA03G0465600ZS/BnaC02G0204200ZS/BnaC05G0472600ZS/BnaC04G0047100ZS/BnaC04G0431000ZS/BnaA02G0065000ZS/BnaC08G0169200ZS
BP	GO:0009064	glutamine family amino acid metabolic process	5/874	46/20111	0.0483663	0.440442	BnaC02G0204200ZS/BnaC08G0332600ZS/BnaC05G0124500ZS/BnaA07G0167000ZS/BnaA02G0065000ZS	BnaC02G0204200ZS/BnaC08G0332600ZS/BnaC05G0124500ZS/BnaA07G0167000ZS/BnaA02G0065000ZS	5	3	BnaC08G0332600ZS/BnaC05G0124500ZS/BnaA07G0167000ZS	2	BnaC02G0204200ZS/BnaA02G0065000ZS
BP	GO:0017144	drug metabolic process	24/874	387/20111	0.0518787	0.462585	BnaC06G0420000ZS/BnaA01G0157600ZS/BnaA07G0182100ZS/BnaA02G0124900ZS/BnaA07G0182400ZS/BnaA07G0362300ZS/BnaC09G0504400ZS/BnaC06G0180700ZS/BnaA02G0135500ZS/BnaC09G0394600ZS/BnaC02G0351500ZS/BnaA10G0205400ZS/BnaA04G0277400ZS/BnaA03G0017500ZS/BnaA03G0339500ZS/BnaC03G0022200ZS/BnaC04G0043100ZS/BnaA10G0011000ZS/BnaC03G0578100ZS/BnaC06G0372200ZS/BnaC02G0154500ZS/BnaC06G0213600ZS/BnaA03G0251900ZS/BnaA05G0…	BnaC06G0420000ZS/BnaA01G0157600ZS/BnaA07G0182100ZS/BnaA02G0124900ZS/BnaA07G0182400ZS/BnaA07G0362300ZS/BnaC09G0504400ZS/BnaC06G0180700ZS/BnaA02G0135500ZS/BnaC09G0394600ZS/BnaC02G0351500ZS/BnaA10G0205400ZS/BnaA04G0277400ZS/BnaA03G0017500ZS/BnaA03G0339500ZS/BnaC03G0022200ZS/BnaC04G0043100ZS/BnaA10G0011000ZS/BnaC03G0578100ZS/BnaC06G0372200ZS/BnaC02G0154500ZS/BnaC06G0213600ZS/BnaA03G0251900ZS/BnaA05G0…	24	20	BnaC06G0420000ZS/BnaA01G0157600ZS/BnaA07G0182100ZS/BnaA07G0182400ZS/BnaA07G0362300ZS/BnaC09G0504400ZS/BnaC06G0180700ZS/BnaA02G0135500ZS/BnaC09G0394600ZS/BnaC02G0351500ZS/BnaA10G0205400ZS/BnaA04G0277400ZS/BnaC04G0043100ZS/BnaA10G0011000ZS/BnaC03G0578100ZS/BnaC06G0372200ZS/BnaC02G0154500ZS/BnaC06G0213600ZS/BnaA03G0251900ZS/BnaA05G0039400ZS	4	BnaA02G0124900ZS/BnaA03G0017500ZS/BnaA03G0339500ZS/BnaC03G0022200ZS
BP	GO:0006542	glutamine biosynthetic process	3/874	20/20111	0.053753	0.469516	BnaC02G0204200ZS/BnaC08G0332600ZS/BnaA02G0065000ZS	BnaC02G0204200ZS/BnaC08G0332600ZS/BnaA02G0065000ZS	3	1	BnaC08G0332600ZS	2	BnaC02G0204200ZS/BnaA02G0065000ZS
BP	GO:0044262	cellular carbohydrate metabolic process	18/874	282/20111	0.0674392	0.572279	BnaA03G0090400ZS/BnaC03G0102700ZS/BnaA06G0187200ZS/BnaA01G0004700ZS/BnaA09G0118300ZS/BnaC09G0123200ZS/BnaC07G0455800ZS/BnaC09G0408900ZS/BnaA04G0143900ZS/BnaC04G0434700ZS/BnaC04G0139400ZS/BnaA04G0048700ZS/BnaC02G0052700ZS/BnaC08G0047300ZS/BnaA01G0070700ZS/BnaA08G0193400ZS/BnaC05G0142500ZS/novel.435	BnaA03G0090400ZS/BnaC03G0102700ZS/BnaA06G0187200ZS/BnaA01G0004700ZS/BnaA09G0118300ZS/BnaC09G0123200ZS/BnaC07G0455800ZS/BnaC09G0408900ZS/BnaA04G0143900ZS/BnaC04G0434700ZS/BnaC04G0139400ZS/BnaA04G0048700ZS/BnaC02G0052700ZS/BnaC08G0047300ZS/BnaA01G0070700ZS/BnaA08G0193400ZS/BnaC05G0142500ZS/-	18	8	BnaA03G0090400ZS/BnaC03G0102700ZS/BnaA09G0118300ZS/BnaC09G0123200ZS/BnaC07G0455800ZS/BnaC09G0408900ZS/BnaC04G0139400ZS/BnaC05G0142500ZS	10	BnaA06G0187200ZS/BnaA01G0004700ZS/BnaA04G0143900ZS/BnaC04G0434700ZS/BnaA04G0048700ZS/BnaC02G0052700ZS/BnaC08G0047300ZS/BnaA01G0070700ZS/BnaA08G0193400ZS/novel.435
BP	GO:0008272	sulfate transport	4/874	36/20111	0.0695293	0.572279	BnaC06G0436600ZS/BnaC06G0436700ZS/BnaA02G0142000ZS/BnaA02G0229200ZS	BnaC06G0436600ZS/BnaC06G0436700ZS/BnaA02G0142000ZS/BnaA02G0229200ZS	4	0		4	BnaC06G0436600ZS/BnaC06G0436700ZS/BnaA02G0142000ZS/BnaA02G0229200ZS
BP	GO:0072348	sulfur compound transport	4/874	36/20111	0.0695293	0.572279	BnaC06G0436600ZS/BnaC06G0436700ZS/BnaA02G0142000ZS/BnaA02G0229200ZS	BnaC06G0436600ZS/BnaC06G0436700ZS/BnaA02G0142000ZS/BnaA02G0229200ZS	4	0		4	BnaC06G0436600ZS/BnaC06G0436700ZS/BnaA02G0142000ZS/BnaA02G0229200ZS
BP	GO:0042737	drug catabolic process	5/874	52/20111	0.0744607	0.601306	BnaA02G0135500ZS/BnaA04G0277400ZS/BnaC04G0043100ZS/BnaA10G0011000ZS/BnaA05G0039400ZS	BnaA02G0135500ZS/BnaA04G0277400ZS/BnaC04G0043100ZS/BnaA10G0011000ZS/BnaA05G0039400ZS	5	5	BnaA02G0135500ZS/BnaA04G0277400ZS/BnaC04G0043100ZS/BnaA10G0011000ZS/BnaA05G0039400ZS	0
BP	GO:0006528	asparagine metabolic process	2/874	11/20111	0.0800054	0.622588	BnaC03G0617200ZS/BnaA06G0177300ZS	BnaC03G0617200ZS/BnaA06G0177300ZS	2	2	BnaC03G0617200ZS/BnaA06G0177300ZS	0
BP	GO:0006529	asparagine biosynthetic process	2/874	11/20111	0.0800054	0.622588	BnaC03G0617200ZS/BnaA06G0177300ZS	BnaC03G0617200ZS/BnaA06G0177300ZS	2	2	BnaC03G0617200ZS/BnaA06G0177300ZS	0
BP	GO:0006790	sulfur compound metabolic process	9/874	123/20111	0.0876877	0.660779	BnaA06G0001100ZS/BnaA05G0043100ZS/BnaC05G0472600ZS/BnaC04G0047100ZS/BnaC06G0093100ZS/novel.3043/BnaC04G0127200ZS/novel.1725/BnaA03G0567200ZS	BnaA06G0001100ZS/BnaA05G0043100ZS/BnaC05G0472600ZS/BnaC04G0047100ZS/BnaC06G0093100ZS/-/BnaC04G0127200ZS/-/BnaA03G0567200ZS	9	4	BnaA06G0001100ZS/BnaC06G0093100ZS/BnaC04G0127200ZS/novel.1725	5	BnaA05G0043100ZS/BnaC05G0472600ZS/BnaC04G0047100ZS/novel.3043/BnaA03G0567200ZS
BP	GO:0051704	multi-organism process	7/874	88/20111	0.0881298	0.660779	BnaA03G0274200ZS/BnaC08G0207100ZS/BnaA03G0296200ZS/BnaC03G0329700ZS/novel.225/BnaA03G0583200ZS/BnaA09G0160500ZS	BnaA03G0274200ZS/BnaC08G0207100ZS/BnaA03G0296200ZS/BnaC03G0329700ZS/-/BnaA03G0583200ZS/BnaA09G0160500ZS	7	5	BnaA03G0274200ZS/BnaC08G0207100ZS/BnaA03G0296200ZS/BnaC03G0329700ZS/novel.225	2	BnaA03G0583200ZS/BnaA09G0160500ZS
BP	GO:0006022	aminoglycan metabolic process	5/874	55/20111	0.089875	0.660779	BnaA04G0277400ZS/BnaC04G0043100ZS/BnaA10G0011000ZS/BnaC04G0321400ZS/BnaA05G0039400ZS	BnaA04G0277400ZS/BnaC04G0043100ZS/BnaA10G0011000ZS/BnaC04G0321400ZS/BnaA05G0039400ZS	5	5	BnaA04G0277400ZS/BnaC04G0043100ZS/BnaA10G0011000ZS/BnaC04G0321400ZS/BnaA05G0039400ZS	0
BP	GO:0009308	amine metabolic process	6/874	72/20111	0.0925346	0.660779	BnaA02G0124900ZS/BnaC09G0504400ZS/BnaA10G0205400ZS/BnaA03G0017500ZS/BnaC03G0022200ZS/BnaC02G0154500ZS	BnaA02G0124900ZS/BnaC09G0504400ZS/BnaA10G0205400ZS/BnaA03G0017500ZS/BnaC03G0022200ZS/BnaC02G0154500ZS	6	3	BnaC09G0504400ZS/BnaA10G0205400ZS/BnaC02G0154500ZS	3	BnaA02G0124900ZS/BnaA03G0017500ZS/BnaC03G0022200ZS
BP	GO:0009628	response to abiotic stimulus	3/874	25/20111	0.0926326	0.660779	BnaC02G0556300ZS/BnaC06G0268000ZS/BnaA07G0133000ZS	BnaC02G0556300ZS/BnaC06G0268000ZS/BnaA07G0133000ZS	3	2	BnaC02G0556300ZS/BnaC06G0268000ZS	1	BnaA07G0133000ZS
BP	GO:0009066	aspartate family amino acid metabolic process	4/874	41/20111	0.101244	0.706038	BnaA05G0043100ZS/BnaC04G0047100ZS/BnaC03G0617200ZS/BnaA06G0177300ZS	BnaA05G0043100ZS/BnaC04G0047100ZS/BnaC03G0617200ZS/BnaA06G0177300ZS	4	2	BnaC03G0617200ZS/BnaA06G0177300ZS	2	BnaA05G0043100ZS/BnaC04G0047100ZS
BP	GO:0006848	pyruvate transport	2/874	13/20111	0.107225	0.706038	BnaC09G0282500ZS/BnaC02G0099500ZS	BnaC09G0282500ZS/BnaC02G0099500ZS	2	0		2	BnaC09G0282500ZS/BnaC02G0099500ZS
BP	GO:0006850	mitochondrial pyruvate transmembrane transport	2/874	13/20111	0.107225	0.706038	BnaC09G0282500ZS/BnaC02G0099500ZS	BnaC09G0282500ZS/BnaC02G0099500ZS	2	0		2	BnaC09G0282500ZS/BnaC02G0099500ZS
BP	GO:0015718	monocarboxylic acid transport	2/874	13/20111	0.107225	0.706038	BnaC09G0282500ZS/BnaC02G0099500ZS	BnaC09G0282500ZS/BnaC02G0099500ZS	2	0		2	BnaC09G0282500ZS/BnaC02G0099500ZS
BP	GO:1901475	pyruvate transmembrane transport	2/874	13/20111	0.107225	0.706038	BnaC09G0282500ZS/BnaC02G0099500ZS	BnaC09G0282500ZS/BnaC02G0099500ZS	2	0		2	BnaC09G0282500ZS/BnaC02G0099500ZS
BP	GO:1901607	alpha-amino acid biosynthetic process	10/874	149/20111	0.114914	0.743685	BnaA06G0001100ZS/BnaC02G0204200ZS/BnaC05G0472600ZS/BnaC08G0332600ZS/BnaC06G0093100ZS/BnaC03G0617200ZS/BnaC03G0578100ZS/BnaA06G0177300ZS/BnaC04G0127200ZS/BnaA02G0065000ZS	BnaA06G0001100ZS/BnaC02G0204200ZS/BnaC05G0472600ZS/BnaC08G0332600ZS/BnaC06G0093100ZS/BnaC03G0617200ZS/BnaC03G0578100ZS/BnaA06G0177300ZS/BnaC04G0127200ZS/BnaA02G0065000ZS	10	7	BnaA06G0001100ZS/BnaC08G0332600ZS/BnaC06G0093100ZS/BnaC03G0617200ZS/BnaC03G0578100ZS/BnaA06G0177300ZS/BnaC04G0127200ZS	3	BnaC02G0204200ZS/BnaC05G0472600ZS/BnaA02G0065000ZS
BP	GO:0019748	secondary metabolic process	2/874	14/20111	0.121631	0.743685	novel.1866/novel.60	-/-	2	1	novel.60	1	novel.1866
BP	GO:0044550	secondary metabolite biosynthetic process	2/874	14/20111	0.121631	0.743685	novel.1866/novel.60	-/-	2	1	novel.60	1	novel.1866
BP	GO:0046937	phytochelatin metabolic process	2/874	14/20111	0.121631	0.743685	novel.1866/novel.60	-/-	2	1	novel.60	1	novel.1866
BP	GO:0046938	phytochelatin biosynthetic process	2/874	14/20111	0.121631	0.743685	novel.1866/novel.60	-/-	2	1	novel.60	1	novel.1866
BP	GO:0000003	reproduction	6/874	79/20111	0.128768	0.765453	BnaC08G0207100ZS/BnaA06G0364300ZS/novel.225/BnaA03G0583200ZS/BnaA09G0160500ZS/BnaA01G0380400ZS	BnaC08G0207100ZS/BnaA06G0364300ZS/-/BnaA03G0583200ZS/BnaA09G0160500ZS/BnaA01G0380400ZS	6	4	BnaC08G0207100ZS/BnaA06G0364300ZS/novel.225/BnaA01G0380400ZS	2	BnaA03G0583200ZS/BnaA09G0160500ZS
BP	GO:0022414	reproductive process	6/874	79/20111	0.128768	0.765453	BnaC08G0207100ZS/BnaA06G0364300ZS/novel.225/BnaA03G0583200ZS/BnaA09G0160500ZS/BnaA01G0380400ZS	BnaC08G0207100ZS/BnaA06G0364300ZS/-/BnaA03G0583200ZS/BnaA09G0160500ZS/BnaA01G0380400ZS	6	4	BnaC08G0207100ZS/BnaA06G0364300ZS/novel.225/BnaA01G0380400ZS	2	BnaA03G0583200ZS/BnaA09G0160500ZS
BP	GO:0006597	spermine biosynthetic process	2/874	15/20111	0.136471	0.768547	BnaC09G0504400ZS/BnaA10G0205400ZS	BnaC09G0504400ZS/BnaA10G0205400ZS	2	2	BnaC09G0504400ZS/BnaA10G0205400ZS	0
BP	GO:0008215	spermine metabolic process	2/874	15/20111	0.136471	0.768547	BnaC09G0504400ZS/BnaA10G0205400ZS	BnaC09G0504400ZS/BnaA10G0205400ZS	2	2	BnaC09G0504400ZS/BnaA10G0205400ZS	0
BP	GO:0008216	spermidine metabolic process	2/874	15/20111	0.136471	0.768547	BnaC09G0504400ZS/BnaA10G0205400ZS	BnaC09G0504400ZS/BnaA10G0205400ZS	2	2	BnaC09G0504400ZS/BnaA10G0205400ZS	0
BP	GO:0008295	spermidine biosynthetic process	2/874	15/20111	0.136471	0.768547	BnaC09G0504400ZS/BnaA10G0205400ZS	BnaC09G0504400ZS/BnaA10G0205400ZS	2	2	BnaC09G0504400ZS/BnaA10G0205400ZS	0
BP	GO:0009605	response to external stimulus	3/874	31/20111	0.150258	0.792639	BnaA03G0274200ZS/BnaA03G0296200ZS/BnaC03G0329700ZS	BnaA03G0274200ZS/BnaA03G0296200ZS/BnaC03G0329700ZS	3	3	BnaA03G0274200ZS/BnaA03G0296200ZS/BnaC03G0329700ZS	0
BP	GO:0010038	response to metal ion	2/874	16/20111	0.151681	0.792639	novel.1866/novel.60	-/-	2	1	novel.60	1	novel.1866
BP	GO:0006979	response to oxidative stress	14/874	239/20111	0.159289	0.792639	BnaC01G0148000ZS/BnaA09G0265200ZS/BnaC09G0581200ZS/BnaA10G0265600ZS/BnaA10G0210900ZS/BnaA03G0152400ZS/BnaA02G0407200ZS/BnaC03G0223300ZS/BnaC01G0279900ZS/BnaA07G0340200ZS/BnaA06G0095500ZS/BnaA06G0161600ZS/BnaA09G0632600ZS/BnaA02G0177300ZS	BnaC01G0148000ZS/BnaA09G0265200ZS/BnaC09G0581200ZS/BnaA10G0265600ZS/BnaA10G0210900ZS/BnaA03G0152400ZS/BnaA02G0407200ZS/BnaC03G0223300ZS/BnaC01G0279900ZS/BnaA07G0340200ZS/BnaA06G0095500ZS/BnaA06G0161600ZS/BnaA09G0632600ZS/BnaA02G0177300ZS	14	10	BnaA09G0265200ZS/BnaC09G0581200ZS/BnaA10G0265600ZS/BnaA02G0407200ZS/BnaC03G0223300ZS/BnaC01G0279900ZS/BnaA07G0340200ZS/BnaA06G0095500ZS/BnaA06G0161600ZS/BnaA09G0632600ZS	4	BnaC01G0148000ZS/BnaA10G0210900ZS/BnaA03G0152400ZS/BnaA02G0177300ZS
BP	GO:0006026	aminoglycan catabolic process	4/874	49/20111	0.162972	0.792639	BnaA04G0277400ZS/BnaC04G0043100ZS/BnaA10G0011000ZS/BnaA05G0039400ZS	BnaA04G0277400ZS/BnaC04G0043100ZS/BnaA10G0011000ZS/BnaA05G0039400ZS	4	4	BnaA04G0277400ZS/BnaC04G0043100ZS/BnaA10G0011000ZS/BnaA05G0039400ZS	0
BP	GO:0006030	chitin metabolic process	4/874	49/20111	0.162972	0.792639	BnaA04G0277400ZS/BnaC04G0043100ZS/BnaA10G0011000ZS/BnaA05G0039400ZS	BnaA04G0277400ZS/BnaC04G0043100ZS/BnaA10G0011000ZS/BnaA05G0039400ZS	4	4	BnaA04G0277400ZS/BnaC04G0043100ZS/BnaA10G0011000ZS/BnaA05G0039400ZS	0
BP	GO:0006032	chitin catabolic process	4/874	49/20111	0.162972	0.792639	BnaA04G0277400ZS/BnaC04G0043100ZS/BnaA10G0011000ZS/BnaA05G0039400ZS	BnaA04G0277400ZS/BnaC04G0043100ZS/BnaA10G0011000ZS/BnaA05G0039400ZS	4	4	BnaA04G0277400ZS/BnaC04G0043100ZS/BnaA10G0011000ZS/BnaA05G0039400ZS	0
BP	GO:0006040	amino sugar metabolic process	4/874	49/20111	0.162972	0.792639	BnaA04G0277400ZS/BnaC04G0043100ZS/BnaA10G0011000ZS/BnaA05G0039400ZS	BnaA04G0277400ZS/BnaC04G0043100ZS/BnaA10G0011000ZS/BnaA05G0039400ZS	4	4	BnaA04G0277400ZS/BnaC04G0043100ZS/BnaA10G0011000ZS/BnaA05G0039400ZS	0
BP	GO:0016998	cell wall macromolecule catabolic process	4/874	49/20111	0.162972	0.792639	BnaA04G0277400ZS/BnaC04G0043100ZS/BnaA10G0011000ZS/BnaA05G0039400ZS	BnaA04G0277400ZS/BnaC04G0043100ZS/BnaA10G0011000ZS/BnaA05G0039400ZS	4	4	BnaA04G0277400ZS/BnaC04G0043100ZS/BnaA10G0011000ZS/BnaA05G0039400ZS	0
BP	GO:0044036	cell wall macromolecule metabolic process	4/874	49/20111	0.162972	0.792639	BnaA04G0277400ZS/BnaC04G0043100ZS/BnaA10G0011000ZS/BnaA05G0039400ZS	BnaA04G0277400ZS/BnaC04G0043100ZS/BnaA10G0011000ZS/BnaA05G0039400ZS	4	4	BnaA04G0277400ZS/BnaC04G0043100ZS/BnaA10G0011000ZS/BnaA05G0039400ZS	0
BP	GO:0046348	amino sugar catabolic process	4/874	49/20111	0.162972	0.792639	BnaA04G0277400ZS/BnaC04G0043100ZS/BnaA10G0011000ZS/BnaA05G0039400ZS	BnaA04G0277400ZS/BnaC04G0043100ZS/BnaA10G0011000ZS/BnaA05G0039400ZS	4	4	BnaA04G0277400ZS/BnaC04G0043100ZS/BnaA10G0011000ZS/BnaA05G0039400ZS	0
BP	GO:1901071	glucosamine-containing compound metabolic process	4/874	49/20111	0.162972	0.792639	BnaA04G0277400ZS/BnaC04G0043100ZS/BnaA10G0011000ZS/BnaA05G0039400ZS	BnaA04G0277400ZS/BnaC04G0043100ZS/BnaA10G0011000ZS/BnaA05G0039400ZS	4	4	BnaA04G0277400ZS/BnaC04G0043100ZS/BnaA10G0011000ZS/BnaA05G0039400ZS	0
BP	GO:1901072	glucosamine-containing compound catabolic process	4/874	49/20111	0.162972	0.792639	BnaA04G0277400ZS/BnaC04G0043100ZS/BnaA10G0011000ZS/BnaA05G0039400ZS	BnaA04G0277400ZS/BnaC04G0043100ZS/BnaA10G0011000ZS/BnaA05G0039400ZS	4	4	BnaA04G0277400ZS/BnaC04G0043100ZS/BnaA10G0011000ZS/BnaA05G0039400ZS	0
BP	GO:0034637	cellular carbohydrate biosynthetic process	10/874	163/20111	0.1728	0.830994	BnaA01G0004700ZS/BnaA09G0118300ZS/BnaC09G0123200ZS/BnaA04G0143900ZS/BnaC04G0434700ZS/BnaC04G0139400ZS/BnaA04G0048700ZS/BnaC02G0052700ZS/BnaA08G0193400ZS/BnaC05G0142500ZS	BnaA01G0004700ZS/BnaA09G0118300ZS/BnaC09G0123200ZS/BnaA04G0143900ZS/BnaC04G0434700ZS/BnaC04G0139400ZS/BnaA04G0048700ZS/BnaC02G0052700ZS/BnaA08G0193400ZS/BnaC05G0142500ZS	10	4	BnaA09G0118300ZS/BnaC09G0123200ZS/BnaC04G0139400ZS/BnaC05G0142500ZS	6	BnaA01G0004700ZS/BnaA04G0143900ZS/BnaC04G0434700ZS/BnaA04G0048700ZS/BnaC02G0052700ZS/BnaA08G0193400ZS
BP	GO:0016051	carbohydrate biosynthetic process	11/874	184/20111	0.178357	0.848184	BnaA06G0306000ZS/BnaA01G0004700ZS/BnaA09G0118300ZS/BnaC09G0123200ZS/BnaA04G0143900ZS/BnaC04G0434700ZS/BnaC04G0139400ZS/BnaA04G0048700ZS/BnaC02G0052700ZS/BnaA08G0193400ZS/BnaC05G0142500ZS	BnaA06G0306000ZS/BnaA01G0004700ZS/BnaA09G0118300ZS/BnaC09G0123200ZS/BnaA04G0143900ZS/BnaC04G0434700ZS/BnaC04G0139400ZS/BnaA04G0048700ZS/BnaC02G0052700ZS/BnaA08G0193400ZS/BnaC05G0142500ZS	11	5	BnaA06G0306000ZS/BnaA09G0118300ZS/BnaC09G0123200ZS/BnaC04G0139400ZS/BnaC05G0142500ZS	6	BnaA01G0004700ZS/BnaA04G0143900ZS/BnaC04G0434700ZS/BnaA04G0048700ZS/BnaC02G0052700ZS/BnaA08G0193400ZS
BP	GO:1901136	carbohydrate derivative catabolic process	5/874	70/20111	0.187868	0.8836	BnaA04G0277400ZS/BnaC04G0043100ZS/BnaA10G0011000ZS/BnaC04G0027000ZS/BnaA05G0039400ZS	BnaA04G0277400ZS/BnaC04G0043100ZS/BnaA10G0011000ZS/BnaC04G0027000ZS/BnaA05G0039400ZS	5	5	BnaA04G0277400ZS/BnaC04G0043100ZS/BnaA10G0011000ZS/BnaC04G0027000ZS/BnaA05G0039400ZS	0
BP	GO:0009084	glutamine family amino acid biosynthetic process	3/874	35/20111	0.193568	0.900513	BnaC02G0204200ZS/BnaC08G0332600ZS/BnaA02G0065000ZS	BnaC02G0204200ZS/BnaC08G0332600ZS/BnaA02G0065000ZS	3	1	BnaC08G0332600ZS	2	BnaC02G0204200ZS/BnaA02G0065000ZS
BP	GO:0006555	methionine metabolic process	2/874	19/20111	0.198954	0.905876	BnaA05G0043100ZS/BnaC04G0047100ZS	BnaA05G0043100ZS/BnaC04G0047100ZS	2	0		2	BnaA05G0043100ZS/BnaC04G0047100ZS
BP	GO:1990542	mitochondrial transmembrane transport	2/874	19/20111	0.198954	0.905876	BnaC09G0282500ZS/BnaC02G0099500ZS	BnaC09G0282500ZS/BnaC02G0099500ZS	2	0		2	BnaC09G0282500ZS/BnaC02G0099500ZS
BP	GO:0005985	sucrose metabolic process	3/874	36/20111	0.204845	0.919459	BnaA03G0090400ZS/BnaC03G0102700ZS/BnaA04G0048700ZS	BnaA03G0090400ZS/BnaC03G0102700ZS/BnaA04G0048700ZS	3	2	BnaA03G0090400ZS/BnaC03G0102700ZS	1	BnaA04G0048700ZS
BP	GO:0006595	polyamine metabolic process	2/874	20/20111	0.215087	0.919459	BnaC09G0504400ZS/BnaA10G0205400ZS	BnaC09G0504400ZS/BnaA10G0205400ZS	2	2	BnaC09G0504400ZS/BnaA10G0205400ZS	0
BP	GO:0006596	polyamine biosynthetic process	2/874	20/20111	0.215087	0.919459	BnaC09G0504400ZS/BnaA10G0205400ZS	BnaC09G0504400ZS/BnaA10G0205400ZS	2	2	BnaC09G0504400ZS/BnaA10G0205400ZS	0
BP	GO:0006749	glutathione metabolic process	2/874	20/20111	0.215087	0.919459	novel.3043/novel.1725	-/-	2	1	novel.1725	1	novel.3043
BP	GO:0097164	ammonium ion metabolic process	2/874	20/20111	0.215087	0.919459	BnaC09G0504400ZS/BnaA10G0205400ZS	BnaC09G0504400ZS/BnaA10G0205400ZS	2	2	BnaC09G0504400ZS/BnaA10G0205400ZS	0
BP	GO:0016053	organic acid biosynthetic process	24/874	464/20111	0.216975	0.919459	BnaA01G0157600ZS/BnaA07G0182100ZS/BnaA02G0124900ZS/BnaA07G0182400ZS/BnaA07G0362300ZS/BnaC06G0180700ZS/BnaA06G0001100ZS/BnaC09G0394600ZS/BnaA04G0141200ZS/BnaC02G0204200ZS/BnaC05G0472600ZS/BnaC08G0332600ZS/BnaC06G0093100ZS/BnaA03G0017500ZS/BnaC03G0617200ZS/BnaC03G0022200ZS/BnaC03G0578100ZS/BnaC06G0372200ZS/BnaA06G0177300ZS/BnaC04G0127200ZS/BnaC02G0154500ZS/BnaA02G0115400ZS/BnaA02G0065000ZS/BnaC03G0…	BnaA01G0157600ZS/BnaA07G0182100ZS/BnaA02G0124900ZS/BnaA07G0182400ZS/BnaA07G0362300ZS/BnaC06G0180700ZS/BnaA06G0001100ZS/BnaC09G0394600ZS/BnaA04G0141200ZS/BnaC02G0204200ZS/BnaC05G0472600ZS/BnaC08G0332600ZS/BnaC06G0093100ZS/BnaA03G0017500ZS/BnaC03G0617200ZS/BnaC03G0022200ZS/BnaC03G0578100ZS/BnaC06G0372200ZS/BnaA06G0177300ZS/BnaC04G0127200ZS/BnaC02G0154500ZS/BnaA02G0115400ZS/BnaA02G0065000ZS/BnaC03G0…	24	15	BnaA01G0157600ZS/BnaA07G0182100ZS/BnaA07G0182400ZS/BnaA07G0362300ZS/BnaC06G0180700ZS/BnaA06G0001100ZS/BnaC09G0394600ZS/BnaC08G0332600ZS/BnaC06G0093100ZS/BnaC03G0617200ZS/BnaC03G0578100ZS/BnaC06G0372200ZS/BnaA06G0177300ZS/BnaC04G0127200ZS/BnaC02G0154500ZS	9	BnaA02G0124900ZS/BnaA04G0141200ZS/BnaC02G0204200ZS/BnaC05G0472600ZS/BnaA03G0017500ZS/BnaC03G0022200ZS/BnaA02G0115400ZS/BnaA02G0065000ZS/BnaC03G0193300ZS
BP	GO:0046394	carboxylic acid biosynthetic process	24/874	464/20111	0.216975	0.919459	BnaA01G0157600ZS/BnaA07G0182100ZS/BnaA02G0124900ZS/BnaA07G0182400ZS/BnaA07G0362300ZS/BnaC06G0180700ZS/BnaA06G0001100ZS/BnaC09G0394600ZS/BnaA04G0141200ZS/BnaC02G0204200ZS/BnaC05G0472600ZS/BnaC08G0332600ZS/BnaC06G0093100ZS/BnaA03G0017500ZS/BnaC03G0617200ZS/BnaC03G0022200ZS/BnaC03G0578100ZS/BnaC06G0372200ZS/BnaA06G0177300ZS/BnaC04G0127200ZS/BnaC02G0154500ZS/BnaA02G0115400ZS/BnaA02G0065000ZS/BnaC03G0…	BnaA01G0157600ZS/BnaA07G0182100ZS/BnaA02G0124900ZS/BnaA07G0182400ZS/BnaA07G0362300ZS/BnaC06G0180700ZS/BnaA06G0001100ZS/BnaC09G0394600ZS/BnaA04G0141200ZS/BnaC02G0204200ZS/BnaC05G0472600ZS/BnaC08G0332600ZS/BnaC06G0093100ZS/BnaA03G0017500ZS/BnaC03G0617200ZS/BnaC03G0022200ZS/BnaC03G0578100ZS/BnaC06G0372200ZS/BnaA06G0177300ZS/BnaC04G0127200ZS/BnaC02G0154500ZS/BnaA02G0115400ZS/BnaA02G0065000ZS/BnaC03G0…	24	15	BnaA01G0157600ZS/BnaA07G0182100ZS/BnaA07G0182400ZS/BnaA07G0362300ZS/BnaC06G0180700ZS/BnaA06G0001100ZS/BnaC09G0394600ZS/BnaC08G0332600ZS/BnaC06G0093100ZS/BnaC03G0617200ZS/BnaC03G0578100ZS/BnaC06G0372200ZS/BnaA06G0177300ZS/BnaC04G0127200ZS/BnaC02G0154500ZS	9	BnaA02G0124900ZS/BnaA04G0141200ZS/BnaC02G0204200ZS/BnaC05G0472600ZS/BnaA03G0017500ZS/BnaC03G0022200ZS/BnaA02G0115400ZS/BnaA02G0065000ZS/BnaC03G0193300ZS
BP	GO:0044272	sulfur compound biosynthetic process	4/874	58/20111	0.244321	0.972425	BnaA06G0001100ZS/BnaC05G0472600ZS/BnaC06G0093100ZS/BnaC04G0127200ZS	BnaA06G0001100ZS/BnaC05G0472600ZS/BnaC06G0093100ZS/BnaC04G0127200ZS	4	3	BnaA06G0001100ZS/BnaC06G0093100ZS/BnaC04G0127200ZS	1	BnaC05G0472600ZS
BP	GO:0098656	anion transmembrane transport	4/874	58/20111	0.244321	0.972425	BnaC04G0373700ZS/BnaA04G0093300ZS/BnaC09G0282500ZS/BnaC02G0099500ZS	BnaC04G0373700ZS/BnaA04G0093300ZS/BnaC09G0282500ZS/BnaC02G0099500ZS	4	0		4	BnaC04G0373700ZS/BnaA04G0093300ZS/BnaC09G0282500ZS/BnaC02G0099500ZS
BP	GO:1903825	organic acid transmembrane transport	4/874	58/20111	0.244321	0.972425	BnaC04G0373700ZS/BnaA04G0093300ZS/BnaC09G0282500ZS/BnaC02G0099500ZS	BnaC04G0373700ZS/BnaA04G0093300ZS/BnaC09G0282500ZS/BnaC02G0099500ZS	4	0		4	BnaC04G0373700ZS/BnaA04G0093300ZS/BnaC09G0282500ZS/BnaC02G0099500ZS
BP	GO:1905039	carboxylic acid transmembrane transport	4/874	58/20111	0.244321	0.972425	BnaC04G0373700ZS/BnaA04G0093300ZS/BnaC09G0282500ZS/BnaC02G0099500ZS	BnaC04G0373700ZS/BnaA04G0093300ZS/BnaC09G0282500ZS/BnaC02G0099500ZS	4	0		4	BnaC04G0373700ZS/BnaA04G0093300ZS/BnaC09G0282500ZS/BnaC02G0099500ZS
BP	GO:0008652	cellular amino acid biosynthetic process	10/874	178/20111	0.247052	0.972425	BnaA06G0001100ZS/BnaC02G0204200ZS/BnaC05G0472600ZS/BnaC08G0332600ZS/BnaC06G0093100ZS/BnaC03G0617200ZS/BnaC03G0578100ZS/BnaA06G0177300ZS/BnaC04G0127200ZS/BnaA02G0065000ZS	BnaA06G0001100ZS/BnaC02G0204200ZS/BnaC05G0472600ZS/BnaC08G0332600ZS/BnaC06G0093100ZS/BnaC03G0617200ZS/BnaC03G0578100ZS/BnaA06G0177300ZS/BnaC04G0127200ZS/BnaA02G0065000ZS	10	7	BnaA06G0001100ZS/BnaC08G0332600ZS/BnaC06G0093100ZS/BnaC03G0617200ZS/BnaC03G0578100ZS/BnaA06G0177300ZS/BnaC04G0127200ZS	3	BnaC02G0204200ZS/BnaC05G0472600ZS/BnaA02G0065000ZS
BP	GO:0006558	L-phenylalanine metabolic process	2/874	22/20111	0.24765	0.972425	BnaA02G0135500ZS/BnaC03G0578100ZS	BnaA02G0135500ZS/BnaC03G0578100ZS	2	2	BnaA02G0135500ZS/BnaC03G0578100ZS	0
BP	GO:0046836	glycolipid transport	2/874	22/20111	0.24765	0.972425	BnaA07G0128600ZS/BnaA06G0022200ZS	BnaA07G0128600ZS/BnaA06G0022200ZS	2	0		2	BnaA07G0128600ZS/BnaA06G0022200ZS
BP	GO:1902221	erythrose 4-phosphate/phosphoenolpyruvate family amino acid metabolic process	2/874	22/20111	0.24765	0.972425	BnaA02G0135500ZS/BnaC03G0578100ZS	BnaA02G0135500ZS/BnaC03G0578100ZS	2	2	BnaA02G0135500ZS/BnaC03G0578100ZS	0
BP	GO:0046434	organophosphate catabolic process	8/874	138/20111	0.252024	0.980603	BnaA01G0157600ZS/BnaA07G0182100ZS/BnaA07G0182400ZS/BnaA07G0362300ZS/BnaC06G0180700ZS/BnaC09G0394600ZS/BnaC06G0372200ZS/BnaC04G0027000ZS	BnaA01G0157600ZS/BnaA07G0182100ZS/BnaA07G0182400ZS/BnaA07G0362300ZS/BnaC06G0180700ZS/BnaC09G0394600ZS/BnaC06G0372200ZS/BnaC04G0027000ZS	8	8	BnaA01G0157600ZS/BnaA07G0182100ZS/BnaA07G0182400ZS/BnaA07G0362300ZS/BnaC06G0180700ZS/BnaC09G0394600ZS/BnaC06G0372200ZS/BnaC04G0027000ZS	0
BP	GO:1901264	carbohydrate derivative transport	2/874	23/20111	0.264003	0.999999	BnaA07G0128600ZS/BnaA06G0022200ZS	BnaA07G0128600ZS/BnaA06G0022200ZS	2	0		2	BnaA07G0128600ZS/BnaA06G0022200ZS
BP	GO:0006096	glycolytic process	7/874	122/20111	0.280378	0.999999	BnaA01G0157600ZS/BnaA07G0182100ZS/BnaA07G0182400ZS/BnaA07G0362300ZS/BnaC06G0180700ZS/BnaC09G0394600ZS/BnaC06G0372200ZS	BnaA01G0157600ZS/BnaA07G0182100ZS/BnaA07G0182400ZS/BnaA07G0362300ZS/BnaC06G0180700ZS/BnaC09G0394600ZS/BnaC06G0372200ZS	7	7	BnaA01G0157600ZS/BnaA07G0182100ZS/BnaA07G0182400ZS/BnaA07G0362300ZS/BnaC06G0180700ZS/BnaC09G0394600ZS/BnaC06G0372200ZS	0
BP	GO:0006757	ATP generation from ADP	7/874	122/20111	0.280378	0.999999	BnaA01G0157600ZS/BnaA07G0182100ZS/BnaA07G0182400ZS/BnaA07G0362300ZS/BnaC06G0180700ZS/BnaC09G0394600ZS/BnaC06G0372200ZS	BnaA01G0157600ZS/BnaA07G0182100ZS/BnaA07G0182400ZS/BnaA07G0362300ZS/BnaC06G0180700ZS/BnaC09G0394600ZS/BnaC06G0372200ZS	7	7	BnaA01G0157600ZS/BnaA07G0182100ZS/BnaA07G0182400ZS/BnaA07G0362300ZS/BnaC06G0180700ZS/BnaC09G0394600ZS/BnaC06G0372200ZS	0
BP	GO:0009135	purine nucleoside diphosphate metabolic process	7/874	122/20111	0.280378	0.999999	BnaA01G0157600ZS/BnaA07G0182100ZS/BnaA07G0182400ZS/BnaA07G0362300ZS/BnaC06G0180700ZS/BnaC09G0394600ZS/BnaC06G0372200ZS	BnaA01G0157600ZS/BnaA07G0182100ZS/BnaA07G0182400ZS/BnaA07G0362300ZS/BnaC06G0180700ZS/BnaC09G0394600ZS/BnaC06G0372200ZS	7	7	BnaA01G0157600ZS/BnaA07G0182100ZS/BnaA07G0182400ZS/BnaA07G0362300ZS/BnaC06G0180700ZS/BnaC09G0394600ZS/BnaC06G0372200ZS	0
BP	GO:0009179	purine ribonucleoside diphosphate metabolic process	7/874	122/20111	0.280378	0.999999	BnaA01G0157600ZS/BnaA07G0182100ZS/BnaA07G0182400ZS/BnaA07G0362300ZS/BnaC06G0180700ZS/BnaC09G0394600ZS/BnaC06G0372200ZS	BnaA01G0157600ZS/BnaA07G0182100ZS/BnaA07G0182400ZS/BnaA07G0362300ZS/BnaC06G0180700ZS/BnaC09G0394600ZS/BnaC06G0372200ZS	7	7	BnaA01G0157600ZS/BnaA07G0182100ZS/BnaA07G0182400ZS/BnaA07G0362300ZS/BnaC06G0180700ZS/BnaC09G0394600ZS/BnaC06G0372200ZS	0
BP	GO:0009185	ribonucleoside diphosphate metabolic process	7/874	122/20111	0.280378	0.999999	BnaA01G0157600ZS/BnaA07G0182100ZS/BnaA07G0182400ZS/BnaA07G0362300ZS/BnaC06G0180700ZS/BnaC09G0394600ZS/BnaC06G0372200ZS	BnaA01G0157600ZS/BnaA07G0182100ZS/BnaA07G0182400ZS/BnaA07G0362300ZS/BnaC06G0180700ZS/BnaC09G0394600ZS/BnaC06G0372200ZS	7	7	BnaA01G0157600ZS/BnaA07G0182100ZS/BnaA07G0182400ZS/BnaA07G0362300ZS/BnaC06G0180700ZS/BnaC09G0394600ZS/BnaC06G0372200ZS	0
BP	GO:0042866	pyruvate biosynthetic process	7/874	122/20111	0.280378	0.999999	BnaA01G0157600ZS/BnaA07G0182100ZS/BnaA07G0182400ZS/BnaA07G0362300ZS/BnaC06G0180700ZS/BnaC09G0394600ZS/BnaC06G0372200ZS	BnaA01G0157600ZS/BnaA07G0182100ZS/BnaA07G0182400ZS/BnaA07G0362300ZS/BnaC06G0180700ZS/BnaC09G0394600ZS/BnaC06G0372200ZS	7	7	BnaA01G0157600ZS/BnaA07G0182100ZS/BnaA07G0182400ZS/BnaA07G0362300ZS/BnaC06G0180700ZS/BnaC09G0394600ZS/BnaC06G0372200ZS	0
BP	GO:0046031	ADP metabolic process	7/874	122/20111	0.280378	0.999999	BnaA01G0157600ZS/BnaA07G0182100ZS/BnaA07G0182400ZS/BnaA07G0362300ZS/BnaC06G0180700ZS/BnaC09G0394600ZS/BnaC06G0372200ZS	BnaA01G0157600ZS/BnaA07G0182100ZS/BnaA07G0182400ZS/BnaA07G0362300ZS/BnaC06G0180700ZS/BnaC09G0394600ZS/BnaC06G0372200ZS	7	7	BnaA01G0157600ZS/BnaA07G0182100ZS/BnaA07G0182400ZS/BnaA07G0362300ZS/BnaC06G0180700ZS/BnaC09G0394600ZS/BnaC06G0372200ZS	0
BP	GO:0006754	ATP biosynthetic process	10/874	186/20111	0.290596	0.999999	BnaA01G0157600ZS/BnaA07G0182100ZS/BnaA07G0182400ZS/BnaA07G0362300ZS/BnaC06G0180700ZS/BnaC09G0394600ZS/BnaC02G0351500ZS/BnaC06G0372200ZS/BnaC06G0213600ZS/BnaA03G0251900ZS	BnaA01G0157600ZS/BnaA07G0182100ZS/BnaA07G0182400ZS/BnaA07G0362300ZS/BnaC06G0180700ZS/BnaC09G0394600ZS/BnaC02G0351500ZS/BnaC06G0372200ZS/BnaC06G0213600ZS/BnaA03G0251900ZS	10	10	BnaA01G0157600ZS/BnaA07G0182100ZS/BnaA07G0182400ZS/BnaA07G0362300ZS/BnaC06G0180700ZS/BnaC09G0394600ZS/BnaC02G0351500ZS/BnaC06G0372200ZS/BnaC06G0213600ZS/BnaA03G0251900ZS	0
BP	GO:0046034	ATP metabolic process	11/874	208/20111	0.295473	0.999999	BnaC06G0420000ZS/BnaA01G0157600ZS/BnaA07G0182100ZS/BnaA07G0182400ZS/BnaA07G0362300ZS/BnaC06G0180700ZS/BnaC09G0394600ZS/BnaC02G0351500ZS/BnaC06G0372200ZS/BnaC06G0213600ZS/BnaA03G0251900ZS	BnaC06G0420000ZS/BnaA01G0157600ZS/BnaA07G0182100ZS/BnaA07G0182400ZS/BnaA07G0362300ZS/BnaC06G0180700ZS/BnaC09G0394600ZS/BnaC02G0351500ZS/BnaC06G0372200ZS/BnaC06G0213600ZS/BnaA03G0251900ZS	11	11	BnaC06G0420000ZS/BnaA01G0157600ZS/BnaA07G0182100ZS/BnaA07G0182400ZS/BnaA07G0362300ZS/BnaC06G0180700ZS/BnaC09G0394600ZS/BnaC02G0351500ZS/BnaC06G0372200ZS/BnaC06G0213600ZS/BnaA03G0251900ZS	0
BP	GO:0006869	lipid transport	2/874	25/20111	0.29668	0.999999	BnaA07G0128600ZS/BnaA06G0022200ZS	BnaA07G0128600ZS/BnaA06G0022200ZS	2	0		2	BnaA07G0128600ZS/BnaA06G0022200ZS
BP	GO:0006090	pyruvate metabolic process	7/874	126/20111	0.308008	0.999999	BnaA01G0157600ZS/BnaA07G0182100ZS/BnaA07G0182400ZS/BnaA07G0362300ZS/BnaC06G0180700ZS/BnaC09G0394600ZS/BnaC06G0372200ZS	BnaA01G0157600ZS/BnaA07G0182100ZS/BnaA07G0182400ZS/BnaA07G0362300ZS/BnaC06G0180700ZS/BnaC09G0394600ZS/BnaC06G0372200ZS	7	7	BnaA01G0157600ZS/BnaA07G0182100ZS/BnaA07G0182400ZS/BnaA07G0362300ZS/BnaC06G0180700ZS/BnaC09G0394600ZS/BnaC06G0372200ZS	0
BP	GO:0009166	nucleotide catabolic process	7/874	126/20111	0.308008	0.999999	BnaA01G0157600ZS/BnaA07G0182100ZS/BnaA07G0182400ZS/BnaA07G0362300ZS/BnaC06G0180700ZS/BnaC09G0394600ZS/BnaC06G0372200ZS	BnaA01G0157600ZS/BnaA07G0182100ZS/BnaA07G0182400ZS/BnaA07G0362300ZS/BnaC06G0180700ZS/BnaC09G0394600ZS/BnaC06G0372200ZS	7	7	BnaA01G0157600ZS/BnaA07G0182100ZS/BnaA07G0182400ZS/BnaA07G0362300ZS/BnaC06G0180700ZS/BnaC09G0394600ZS/BnaC06G0372200ZS	0
BP	GO:1901292	nucleoside phosphate catabolic process	7/874	126/20111	0.308008	0.999999	BnaA01G0157600ZS/BnaA07G0182100ZS/BnaA07G0182400ZS/BnaA07G0362300ZS/BnaC06G0180700ZS/BnaC09G0394600ZS/BnaC06G0372200ZS	BnaA01G0157600ZS/BnaA07G0182100ZS/BnaA07G0182400ZS/BnaA07G0362300ZS/BnaC06G0180700ZS/BnaC09G0394600ZS/BnaC06G0372200ZS	7	7	BnaA01G0157600ZS/BnaA07G0182100ZS/BnaA07G0182400ZS/BnaA07G0362300ZS/BnaC06G0180700ZS/BnaC09G0394600ZS/BnaC06G0372200ZS	0
BP	GO:1901361	organic cyclic compound catabolic process	9/874	176/20111	0.357188	0.999999	BnaA01G0157600ZS/BnaA07G0182100ZS/BnaA07G0182400ZS/BnaA07G0362300ZS/BnaC06G0180700ZS/BnaA02G0135500ZS/BnaC09G0394600ZS/BnaC06G0372200ZS/BnaC08G0206500ZS	BnaA01G0157600ZS/BnaA07G0182100ZS/BnaA07G0182400ZS/BnaA07G0362300ZS/BnaC06G0180700ZS/BnaA02G0135500ZS/BnaC09G0394600ZS/BnaC06G0372200ZS/BnaC08G0206500ZS	9	8	BnaA01G0157600ZS/BnaA07G0182100ZS/BnaA07G0182400ZS/BnaA07G0362300ZS/BnaC06G0180700ZS/BnaA02G0135500ZS/BnaC09G0394600ZS/BnaC06G0372200ZS	1	BnaC08G0206500ZS
BP	GO:0030259	lipid glycosylation	1/874	10/20111	0.358801	0.999999	BnaA07G0340800ZS	BnaA07G0340800ZS	1	0		1	BnaA07G0340800ZS
BP	GO:0019318	hexose metabolic process	3/874	49/20111	0.359094	0.999999	BnaA06G0306000ZS/BnaA08G0221800ZS/BnaC02G0065900ZS	BnaA06G0306000ZS/BnaA08G0221800ZS/BnaC02G0065900ZS	3	2	BnaA06G0306000ZS/BnaA08G0221800ZS	1	BnaC02G0065900ZS
BP	GO:0019439	aromatic compound catabolic process	9/874	177/20111	0.363371	0.999999	BnaA01G0157600ZS/BnaA07G0182100ZS/BnaA07G0182400ZS/BnaA07G0362300ZS/BnaC06G0180700ZS/BnaA02G0135500ZS/BnaC09G0394600ZS/BnaC06G0372200ZS/BnaC08G0206500ZS	BnaA01G0157600ZS/BnaA07G0182100ZS/BnaA07G0182400ZS/BnaA07G0362300ZS/BnaC06G0180700ZS/BnaA02G0135500ZS/BnaC09G0394600ZS/BnaC06G0372200ZS/BnaC08G0206500ZS	9	8	BnaA01G0157600ZS/BnaA07G0182100ZS/BnaA07G0182400ZS/BnaA07G0362300ZS/BnaC06G0180700ZS/BnaA02G0135500ZS/BnaC09G0394600ZS/BnaC06G0372200ZS	1	BnaC08G0206500ZS
BP	GO:0009127	purine nucleoside monophosphate biosynthetic process	10/874	200/20111	0.370885	0.999999	BnaA01G0157600ZS/BnaA07G0182100ZS/BnaA07G0182400ZS/BnaA07G0362300ZS/BnaC06G0180700ZS/BnaC09G0394600ZS/BnaC02G0351500ZS/BnaC06G0372200ZS/BnaC06G0213600ZS/BnaA03G0251900ZS	BnaA01G0157600ZS/BnaA07G0182100ZS/BnaA07G0182400ZS/BnaA07G0362300ZS/BnaC06G0180700ZS/BnaC09G0394600ZS/BnaC02G0351500ZS/BnaC06G0372200ZS/BnaC06G0213600ZS/BnaA03G0251900ZS	10	10	BnaA01G0157600ZS/BnaA07G0182100ZS/BnaA07G0182400ZS/BnaA07G0362300ZS/BnaC06G0180700ZS/BnaC09G0394600ZS/BnaC02G0351500ZS/BnaC06G0372200ZS/BnaC06G0213600ZS/BnaA03G0251900ZS	0
BP	GO:0009156	ribonucleoside monophosphate biosynthetic process	10/874	200/20111	0.370885	0.999999	BnaA01G0157600ZS/BnaA07G0182100ZS/BnaA07G0182400ZS/BnaA07G0362300ZS/BnaC06G0180700ZS/BnaC09G0394600ZS/BnaC02G0351500ZS/BnaC06G0372200ZS/BnaC06G0213600ZS/BnaA03G0251900ZS	BnaA01G0157600ZS/BnaA07G0182100ZS/BnaA07G0182400ZS/BnaA07G0362300ZS/BnaC06G0180700ZS/BnaC09G0394600ZS/BnaC02G0351500ZS/BnaC06G0372200ZS/BnaC06G0213600ZS/BnaA03G0251900ZS	10	10	BnaA01G0157600ZS/BnaA07G0182100ZS/BnaA07G0182400ZS/BnaA07G0362300ZS/BnaC06G0180700ZS/BnaC09G0394600ZS/BnaC02G0351500ZS/BnaC06G0372200ZS/BnaC06G0213600ZS/BnaA03G0251900ZS	0
BP	GO:0009168	purine ribonucleoside monophosphate biosynthetic process	10/874	200/20111	0.370885	0.999999	BnaA01G0157600ZS/BnaA07G0182100ZS/BnaA07G0182400ZS/BnaA07G0362300ZS/BnaC06G0180700ZS/BnaC09G0394600ZS/BnaC02G0351500ZS/BnaC06G0372200ZS/BnaC06G0213600ZS/BnaA03G0251900ZS	BnaA01G0157600ZS/BnaA07G0182100ZS/BnaA07G0182400ZS/BnaA07G0362300ZS/BnaC06G0180700ZS/BnaC09G0394600ZS/BnaC02G0351500ZS/BnaC06G0372200ZS/BnaC06G0213600ZS/BnaA03G0251900ZS	10	10	BnaA01G0157600ZS/BnaA07G0182100ZS/BnaA07G0182400ZS/BnaA07G0362300ZS/BnaC06G0180700ZS/BnaC09G0394600ZS/BnaC02G0351500ZS/BnaC06G0372200ZS/BnaC06G0213600ZS/BnaA03G0251900ZS	0
BP	GO:0009126	purine nucleoside monophosphate metabolic process	11/874	222/20111	0.37171	0.999999	BnaC06G0420000ZS/BnaA01G0157600ZS/BnaA07G0182100ZS/BnaA07G0182400ZS/BnaA07G0362300ZS/BnaC06G0180700ZS/BnaC09G0394600ZS/BnaC02G0351500ZS/BnaC06G0372200ZS/BnaC06G0213600ZS/BnaA03G0251900ZS	BnaC06G0420000ZS/BnaA01G0157600ZS/BnaA07G0182100ZS/BnaA07G0182400ZS/BnaA07G0362300ZS/BnaC06G0180700ZS/BnaC09G0394600ZS/BnaC02G0351500ZS/BnaC06G0372200ZS/BnaC06G0213600ZS/BnaA03G0251900ZS	11	11	BnaC06G0420000ZS/BnaA01G0157600ZS/BnaA07G0182100ZS/BnaA07G0182400ZS/BnaA07G0362300ZS/BnaC06G0180700ZS/BnaC09G0394600ZS/BnaC02G0351500ZS/BnaC06G0372200ZS/BnaC06G0213600ZS/BnaA03G0251900ZS	0
BP	GO:0009161	ribonucleoside monophosphate metabolic process	11/874	222/20111	0.37171	0.999999	BnaC06G0420000ZS/BnaA01G0157600ZS/BnaA07G0182100ZS/BnaA07G0182400ZS/BnaA07G0362300ZS/BnaC06G0180700ZS/BnaC09G0394600ZS/BnaC02G0351500ZS/BnaC06G0372200ZS/BnaC06G0213600ZS/BnaA03G0251900ZS	BnaC06G0420000ZS/BnaA01G0157600ZS/BnaA07G0182100ZS/BnaA07G0182400ZS/BnaA07G0362300ZS/BnaC06G0180700ZS/BnaC09G0394600ZS/BnaC02G0351500ZS/BnaC06G0372200ZS/BnaC06G0213600ZS/BnaA03G0251900ZS	11	11	BnaC06G0420000ZS/BnaA01G0157600ZS/BnaA07G0182100ZS/BnaA07G0182400ZS/BnaA07G0362300ZS/BnaC06G0180700ZS/BnaC09G0394600ZS/BnaC02G0351500ZS/BnaC06G0372200ZS/BnaC06G0213600ZS/BnaA03G0251900ZS	0
BP	GO:0009167	purine ribonucleoside monophosphate metabolic process	11/874	222/20111	0.37171	0.999999	BnaC06G0420000ZS/BnaA01G0157600ZS/BnaA07G0182100ZS/BnaA07G0182400ZS/BnaA07G0362300ZS/BnaC06G0180700ZS/BnaC09G0394600ZS/BnaC02G0351500ZS/BnaC06G0372200ZS/BnaC06G0213600ZS/BnaA03G0251900ZS	BnaC06G0420000ZS/BnaA01G0157600ZS/BnaA07G0182100ZS/BnaA07G0182400ZS/BnaA07G0362300ZS/BnaC06G0180700ZS/BnaC09G0394600ZS/BnaC02G0351500ZS/BnaC06G0372200ZS/BnaC06G0213600ZS/BnaA03G0251900ZS	11	11	BnaC06G0420000ZS/BnaA01G0157600ZS/BnaA07G0182100ZS/BnaA07G0182400ZS/BnaA07G0362300ZS/BnaC06G0180700ZS/BnaC09G0394600ZS/BnaC02G0351500ZS/BnaC06G0372200ZS/BnaC06G0213600ZS/BnaA03G0251900ZS	0
BP	GO:0030001	metal ion transport	16/874	333/20111	0.376252	0.999999	BnaC03G0754400ZS/BnaC06G0453800ZS/BnaC01G0337600ZS/BnaC05G0272400ZS/BnaA09G0400600ZS/BnaA10G0168200ZS/BnaA05G0115900ZS/BnaC09G0078400ZS/BnaA02G0105000ZS/BnaA09G0084700ZS/BnaA01G0275600ZS/BnaC02G0010100ZS/BnaA02G0377900ZS/BnaA01G0072400ZS/BnaC08G0367100ZS/novel.367	BnaC03G0754400ZS/BnaC06G0453800ZS/BnaC01G0337600ZS/BnaC05G0272400ZS/BnaA09G0400600ZS/BnaA10G0168200ZS/BnaA05G0115900ZS/BnaC09G0078400ZS/BnaA02G0105000ZS/BnaA09G0084700ZS/BnaA01G0275600ZS/BnaC02G0010100ZS/BnaA02G0377900ZS/BnaA01G0072400ZS/BnaC08G0367100ZS/-	16	6	BnaC03G0754400ZS/BnaC06G0453800ZS/BnaA10G0168200ZS/BnaC09G0078400ZS/BnaA09G0084700ZS/novel.367	10	BnaC01G0337600ZS/BnaC05G0272400ZS/BnaA09G0400600ZS/BnaA05G0115900ZS/BnaA02G0105000ZS/BnaA01G0275600ZS/BnaC02G0010100ZS/BnaA02G0377900ZS/BnaA01G0072400ZS/BnaC08G0367100ZS
BP	GO:0009142	nucleoside triphosphate biosynthetic process	10/874	201/20111	0.376739	0.999999	BnaA01G0157600ZS/BnaA07G0182100ZS/BnaA07G0182400ZS/BnaA07G0362300ZS/BnaC06G0180700ZS/BnaC09G0394600ZS/BnaC02G0351500ZS/BnaC06G0372200ZS/BnaC06G0213600ZS/BnaA03G0251900ZS	BnaA01G0157600ZS/BnaA07G0182100ZS/BnaA07G0182400ZS/BnaA07G0362300ZS/BnaC06G0180700ZS/BnaC09G0394600ZS/BnaC02G0351500ZS/BnaC06G0372200ZS/BnaC06G0213600ZS/BnaA03G0251900ZS	10	10	BnaA01G0157600ZS/BnaA07G0182100ZS/BnaA07G0182400ZS/BnaA07G0362300ZS/BnaC06G0180700ZS/BnaC09G0394600ZS/BnaC02G0351500ZS/BnaC06G0372200ZS/BnaC06G0213600ZS/BnaA03G0251900ZS	0
BP	GO:0009145	purine nucleoside triphosphate biosynthetic process	10/874	201/20111	0.376739	0.999999	BnaA01G0157600ZS/BnaA07G0182100ZS/BnaA07G0182400ZS/BnaA07G0362300ZS/BnaC06G0180700ZS/BnaC09G0394600ZS/BnaC02G0351500ZS/BnaC06G0372200ZS/BnaC06G0213600ZS/BnaA03G0251900ZS	BnaA01G0157600ZS/BnaA07G0182100ZS/BnaA07G0182400ZS/BnaA07G0362300ZS/BnaC06G0180700ZS/BnaC09G0394600ZS/BnaC02G0351500ZS/BnaC06G0372200ZS/BnaC06G0213600ZS/BnaA03G0251900ZS	10	10	BnaA01G0157600ZS/BnaA07G0182100ZS/BnaA07G0182400ZS/BnaA07G0362300ZS/BnaC06G0180700ZS/BnaC09G0394600ZS/BnaC02G0351500ZS/BnaC06G0372200ZS/BnaC06G0213600ZS/BnaA03G0251900ZS	0
BP	GO:0009201	ribonucleoside triphosphate biosynthetic process	10/874	201/20111	0.376739	0.999999	BnaA01G0157600ZS/BnaA07G0182100ZS/BnaA07G0182400ZS/BnaA07G0362300ZS/BnaC06G0180700ZS/BnaC09G0394600ZS/BnaC02G0351500ZS/BnaC06G0372200ZS/BnaC06G0213600ZS/BnaA03G0251900ZS	BnaA01G0157600ZS/BnaA07G0182100ZS/BnaA07G0182400ZS/BnaA07G0362300ZS/BnaC06G0180700ZS/BnaC09G0394600ZS/BnaC02G0351500ZS/BnaC06G0372200ZS/BnaC06G0213600ZS/BnaA03G0251900ZS	10	10	BnaA01G0157600ZS/BnaA07G0182100ZS/BnaA07G0182400ZS/BnaA07G0362300ZS/BnaC06G0180700ZS/BnaC09G0394600ZS/BnaC02G0351500ZS/BnaC06G0372200ZS/BnaC06G0213600ZS/BnaA03G0251900ZS	0
BP	GO:0009206	purine ribonucleoside triphosphate biosynthetic process	10/874	201/20111	0.376739	0.999999	BnaA01G0157600ZS/BnaA07G0182100ZS/BnaA07G0182400ZS/BnaA07G0362300ZS/BnaC06G0180700ZS/BnaC09G0394600ZS/BnaC02G0351500ZS/BnaC06G0372200ZS/BnaC06G0213600ZS/BnaA03G0251900ZS	BnaA01G0157600ZS/BnaA07G0182100ZS/BnaA07G0182400ZS/BnaA07G0362300ZS/BnaC06G0180700ZS/BnaC09G0394600ZS/BnaC02G0351500ZS/BnaC06G0372200ZS/BnaC06G0213600ZS/BnaA03G0251900ZS	10	10	BnaA01G0157600ZS/BnaA07G0182100ZS/BnaA07G0182400ZS/BnaA07G0362300ZS/BnaC06G0180700ZS/BnaC09G0394600ZS/BnaC02G0351500ZS/BnaC06G0372200ZS/BnaC06G0213600ZS/BnaA03G0251900ZS	0
BP	GO:0034655	nucleobase-containing compound catabolic process	8/874	158/20111	0.380823	0.999999	BnaA01G0157600ZS/BnaA07G0182100ZS/BnaA07G0182400ZS/BnaA07G0362300ZS/BnaC06G0180700ZS/BnaC09G0394600ZS/BnaC06G0372200ZS/BnaC08G0206500ZS	BnaA01G0157600ZS/BnaA07G0182100ZS/BnaA07G0182400ZS/BnaA07G0362300ZS/BnaC06G0180700ZS/BnaC09G0394600ZS/BnaC06G0372200ZS/BnaC08G0206500ZS	8	7	BnaA01G0157600ZS/BnaA07G0182100ZS/BnaA07G0182400ZS/BnaA07G0362300ZS/BnaC06G0180700ZS/BnaC09G0394600ZS/BnaC06G0372200ZS	1	BnaC08G0206500ZS
BP	GO:0009141	nucleoside triphosphate metabolic process	11/874	224/20111	0.382831	0.999999	BnaC06G0420000ZS/BnaA01G0157600ZS/BnaA07G0182100ZS/BnaA07G0182400ZS/BnaA07G0362300ZS/BnaC06G0180700ZS/BnaC09G0394600ZS/BnaC02G0351500ZS/BnaC06G0372200ZS/BnaC06G0213600ZS/BnaA03G0251900ZS	BnaC06G0420000ZS/BnaA01G0157600ZS/BnaA07G0182100ZS/BnaA07G0182400ZS/BnaA07G0362300ZS/BnaC06G0180700ZS/BnaC09G0394600ZS/BnaC02G0351500ZS/BnaC06G0372200ZS/BnaC06G0213600ZS/BnaA03G0251900ZS	11	11	BnaC06G0420000ZS/BnaA01G0157600ZS/BnaA07G0182100ZS/BnaA07G0182400ZS/BnaA07G0362300ZS/BnaC06G0180700ZS/BnaC09G0394600ZS/BnaC02G0351500ZS/BnaC06G0372200ZS/BnaC06G0213600ZS/BnaA03G0251900ZS	0
BP	GO:0009144	purine nucleoside triphosphate metabolic process	11/874	224/20111	0.382831	0.999999	BnaC06G0420000ZS/BnaA01G0157600ZS/BnaA07G0182100ZS/BnaA07G0182400ZS/BnaA07G0362300ZS/BnaC06G0180700ZS/BnaC09G0394600ZS/BnaC02G0351500ZS/BnaC06G0372200ZS/BnaC06G0213600ZS/BnaA03G0251900ZS	BnaC06G0420000ZS/BnaA01G0157600ZS/BnaA07G0182100ZS/BnaA07G0182400ZS/BnaA07G0362300ZS/BnaC06G0180700ZS/BnaC09G0394600ZS/BnaC02G0351500ZS/BnaC06G0372200ZS/BnaC06G0213600ZS/BnaA03G0251900ZS	11	11	BnaC06G0420000ZS/BnaA01G0157600ZS/BnaA07G0182100ZS/BnaA07G0182400ZS/BnaA07G0362300ZS/BnaC06G0180700ZS/BnaC09G0394600ZS/BnaC02G0351500ZS/BnaC06G0372200ZS/BnaC06G0213600ZS/BnaA03G0251900ZS	0
BP	GO:0009199	ribonucleoside triphosphate metabolic process	11/874	224/20111	0.382831	0.999999	BnaC06G0420000ZS/BnaA01G0157600ZS/BnaA07G0182100ZS/BnaA07G0182400ZS/BnaA07G0362300ZS/BnaC06G0180700ZS/BnaC09G0394600ZS/BnaC02G0351500ZS/BnaC06G0372200ZS/BnaC06G0213600ZS/BnaA03G0251900ZS	BnaC06G0420000ZS/BnaA01G0157600ZS/BnaA07G0182100ZS/BnaA07G0182400ZS/BnaA07G0362300ZS/BnaC06G0180700ZS/BnaC09G0394600ZS/BnaC02G0351500ZS/BnaC06G0372200ZS/BnaC06G0213600ZS/BnaA03G0251900ZS	11	11	BnaC06G0420000ZS/BnaA01G0157600ZS/BnaA07G0182100ZS/BnaA07G0182400ZS/BnaA07G0362300ZS/BnaC06G0180700ZS/BnaC09G0394600ZS/BnaC02G0351500ZS/BnaC06G0372200ZS/BnaC06G0213600ZS/BnaA03G0251900ZS	0
BP	GO:0009205	purine ribonucleoside triphosphate metabolic process	11/874	224/20111	0.382831	0.999999	BnaC06G0420000ZS/BnaA01G0157600ZS/BnaA07G0182100ZS/BnaA07G0182400ZS/BnaA07G0362300ZS/BnaC06G0180700ZS/BnaC09G0394600ZS/BnaC02G0351500ZS/BnaC06G0372200ZS/BnaC06G0213600ZS/BnaA03G0251900ZS	BnaC06G0420000ZS/BnaA01G0157600ZS/BnaA07G0182100ZS/BnaA07G0182400ZS/BnaA07G0362300ZS/BnaC06G0180700ZS/BnaC09G0394600ZS/BnaC02G0351500ZS/BnaC06G0372200ZS/BnaC06G0213600ZS/BnaA03G0251900ZS	11	11	BnaC06G0420000ZS/BnaA01G0157600ZS/BnaA07G0182100ZS/BnaA07G0182400ZS/BnaA07G0362300ZS/BnaC06G0180700ZS/BnaC09G0394600ZS/BnaC02G0351500ZS/BnaC06G0372200ZS/BnaC06G0213600ZS/BnaA03G0251900ZS	0
BP	GO:0006165	nucleoside diphosphate phosphorylation	7/874	137/20111	0.386042	0.999999	BnaA01G0157600ZS/BnaA07G0182100ZS/BnaA07G0182400ZS/BnaA07G0362300ZS/BnaC06G0180700ZS/BnaC09G0394600ZS/BnaC06G0372200ZS	BnaA01G0157600ZS/BnaA07G0182100ZS/BnaA07G0182400ZS/BnaA07G0362300ZS/BnaC06G0180700ZS/BnaC09G0394600ZS/BnaC06G0372200ZS	7	7	BnaA01G0157600ZS/BnaA07G0182100ZS/BnaA07G0182400ZS/BnaA07G0362300ZS/BnaC06G0180700ZS/BnaC09G0394600ZS/BnaC06G0372200ZS	0
BP	GO:0046939	nucleotide phosphorylation	7/874	137/20111	0.386042	0.999999	BnaA01G0157600ZS/BnaA07G0182100ZS/BnaA07G0182400ZS/BnaA07G0362300ZS/BnaC06G0180700ZS/BnaC09G0394600ZS/BnaC06G0372200ZS	BnaA01G0157600ZS/BnaA07G0182100ZS/BnaA07G0182400ZS/BnaA07G0362300ZS/BnaC06G0180700ZS/BnaC09G0394600ZS/BnaC06G0372200ZS	7	7	BnaA01G0157600ZS/BnaA07G0182100ZS/BnaA07G0182400ZS/BnaA07G0362300ZS/BnaC06G0180700ZS/BnaC09G0394600ZS/BnaC06G0372200ZS	0
BP	GO:0006338	chromatin remodeling	1/874	11/20111	0.386681	0.999999	BnaA02G0075300ZS	BnaA02G0075300ZS	1	0		1	BnaA02G0075300ZS
BP	GO:0009063	cellular amino acid catabolic process	1/874	11/20111	0.386681	0.999999	BnaA02G0135500ZS	BnaA02G0135500ZS	1	1	BnaA02G0135500ZS	0
BP	GO:0008037	cell recognition	4/874	73/20111	0.392234	0.999999	BnaC08G0207100ZS/novel.225/BnaA03G0583200ZS/BnaA09G0160500ZS	BnaC08G0207100ZS/-/BnaA03G0583200ZS/BnaA09G0160500ZS	4	2	BnaC08G0207100ZS/novel.225	2	BnaA03G0583200ZS/BnaA09G0160500ZS
BP	GO:0009856	pollination	4/874	73/20111	0.392234	0.999999	BnaC08G0207100ZS/novel.225/BnaA03G0583200ZS/BnaA09G0160500ZS	BnaC08G0207100ZS/-/BnaA03G0583200ZS/BnaA09G0160500ZS	4	2	BnaC08G0207100ZS/novel.225	2	BnaA03G0583200ZS/BnaA09G0160500ZS
BP	GO:0009875	pollen-pistil interaction	4/874	73/20111	0.392234	0.999999	BnaC08G0207100ZS/novel.225/BnaA03G0583200ZS/BnaA09G0160500ZS	BnaC08G0207100ZS/-/BnaA03G0583200ZS/BnaA09G0160500ZS	4	2	BnaC08G0207100ZS/novel.225	2	BnaA03G0583200ZS/BnaA09G0160500ZS
BP	GO:0044706	multi-multicellular organism process	4/874	73/20111	0.392234	0.999999	BnaC08G0207100ZS/novel.225/BnaA03G0583200ZS/BnaA09G0160500ZS	BnaC08G0207100ZS/-/BnaA03G0583200ZS/BnaA09G0160500ZS	4	2	BnaC08G0207100ZS/novel.225	2	BnaA03G0583200ZS/BnaA09G0160500ZS
BP	GO:0048544	recognition of pollen	4/874	73/20111	0.392234	0.999999	BnaC08G0207100ZS/novel.225/BnaA03G0583200ZS/BnaA09G0160500ZS	BnaC08G0207100ZS/-/BnaA03G0583200ZS/BnaA09G0160500ZS	4	2	BnaC08G0207100ZS/novel.225	2	BnaA03G0583200ZS/BnaA09G0160500ZS
BP	GO:0006839	mitochondrial transport	2/874	31/20111	0.392581	0.999999	BnaC09G0282500ZS/BnaC02G0099500ZS	BnaC09G0282500ZS/BnaC02G0099500ZS	2	0		2	BnaC09G0282500ZS/BnaC02G0099500ZS
BP	GO:0015985	energy coupled proton transport, down electrochemical gradient	3/874	52/20111	0.394881	0.999999	BnaC02G0351500ZS/BnaC06G0213600ZS/BnaA03G0251900ZS	BnaC02G0351500ZS/BnaC06G0213600ZS/BnaA03G0251900ZS	3	3	BnaC02G0351500ZS/BnaC06G0213600ZS/BnaA03G0251900ZS	0
BP	GO:0015986	ATP synthesis coupled proton transport	3/874	52/20111	0.394881	0.999999	BnaC02G0351500ZS/BnaC06G0213600ZS/BnaA03G0251900ZS	BnaC02G0351500ZS/BnaC06G0213600ZS/BnaA03G0251900ZS	3	3	BnaC02G0351500ZS/BnaC06G0213600ZS/BnaA03G0251900ZS	0
BP	GO:0010876	lipid localization	2/874	32/20111	0.408035	0.999999	BnaA07G0128600ZS/BnaA06G0022200ZS	BnaA07G0128600ZS/BnaA06G0022200ZS	2	0		2	BnaA07G0128600ZS/BnaA06G0022200ZS
BP	GO:0009123	nucleoside monophosphate metabolic process	11/874	229/20111	0.41074	0.999999	BnaC06G0420000ZS/BnaA01G0157600ZS/BnaA07G0182100ZS/BnaA07G0182400ZS/BnaA07G0362300ZS/BnaC06G0180700ZS/BnaC09G0394600ZS/BnaC02G0351500ZS/BnaC06G0372200ZS/BnaC06G0213600ZS/BnaA03G0251900ZS	BnaC06G0420000ZS/BnaA01G0157600ZS/BnaA07G0182100ZS/BnaA07G0182400ZS/BnaA07G0362300ZS/BnaC06G0180700ZS/BnaC09G0394600ZS/BnaC02G0351500ZS/BnaC06G0372200ZS/BnaC06G0213600ZS/BnaA03G0251900ZS	11	11	BnaC06G0420000ZS/BnaA01G0157600ZS/BnaA07G0182100ZS/BnaA07G0182400ZS/BnaA07G0362300ZS/BnaC06G0180700ZS/BnaC09G0394600ZS/BnaC02G0351500ZS/BnaC06G0372200ZS/BnaC06G0213600ZS/BnaA03G0251900ZS	0
BP	GO:0009124	nucleoside monophosphate biosynthetic process	10/874	207/20111	0.411993	0.999999	BnaA01G0157600ZS/BnaA07G0182100ZS/BnaA07G0182400ZS/BnaA07G0362300ZS/BnaC06G0180700ZS/BnaC09G0394600ZS/BnaC02G0351500ZS/BnaC06G0372200ZS/BnaC06G0213600ZS/BnaA03G0251900ZS	BnaA01G0157600ZS/BnaA07G0182100ZS/BnaA07G0182400ZS/BnaA07G0362300ZS/BnaC06G0180700ZS/BnaC09G0394600ZS/BnaC02G0351500ZS/BnaC06G0372200ZS/BnaC06G0213600ZS/BnaA03G0251900ZS	10	10	BnaA01G0157600ZS/BnaA07G0182100ZS/BnaA07G0182400ZS/BnaA07G0362300ZS/BnaC06G0180700ZS/BnaC09G0394600ZS/BnaC02G0351500ZS/BnaC06G0372200ZS/BnaC06G0213600ZS/BnaA03G0251900ZS	0
BP	GO:0006072	glycerol-3-phosphate metabolic process	1/874	12/20111	0.41335	0.999999	BnaC04G0027000ZS	BnaC04G0027000ZS	1	1	BnaC04G0027000ZS	0
BP	GO:0046168	glycerol-3-phosphate catabolic process	1/874	12/20111	0.41335	0.999999	BnaC04G0027000ZS	BnaC04G0027000ZS	1	1	BnaC04G0027000ZS	0
BP	GO:0052646	alditol phosphate metabolic process	1/874	12/20111	0.41335	0.999999	BnaC04G0027000ZS	BnaC04G0027000ZS	1	1	BnaC04G0027000ZS	0
BP	GO:0019359	nicotinamide nucleotide biosynthetic process	7/874	142/20111	0.42183	0.999999	BnaA01G0157600ZS/BnaA07G0182100ZS/BnaA07G0182400ZS/BnaA07G0362300ZS/BnaC06G0180700ZS/BnaC09G0394600ZS/BnaC06G0372200ZS	BnaA01G0157600ZS/BnaA07G0182100ZS/BnaA07G0182400ZS/BnaA07G0362300ZS/BnaC06G0180700ZS/BnaC09G0394600ZS/BnaC06G0372200ZS	7	7	BnaA01G0157600ZS/BnaA07G0182100ZS/BnaA07G0182400ZS/BnaA07G0362300ZS/BnaC06G0180700ZS/BnaC09G0394600ZS/BnaC06G0372200ZS	0
BP	GO:0019363	pyridine nucleotide biosynthetic process	7/874	142/20111	0.42183	0.999999	BnaA01G0157600ZS/BnaA07G0182100ZS/BnaA07G0182400ZS/BnaA07G0362300ZS/BnaC06G0180700ZS/BnaC09G0394600ZS/BnaC06G0372200ZS	BnaA01G0157600ZS/BnaA07G0182100ZS/BnaA07G0182400ZS/BnaA07G0362300ZS/BnaC06G0180700ZS/BnaC09G0394600ZS/BnaC06G0372200ZS	7	7	BnaA01G0157600ZS/BnaA07G0182100ZS/BnaA07G0182400ZS/BnaA07G0362300ZS/BnaC06G0180700ZS/BnaC09G0394600ZS/BnaC06G0372200ZS	0
BP	GO:0009132	nucleoside diphosphate metabolic process	7/874	143/20111	0.428971	0.999999	BnaA01G0157600ZS/BnaA07G0182100ZS/BnaA07G0182400ZS/BnaA07G0362300ZS/BnaC06G0180700ZS/BnaC09G0394600ZS/BnaC06G0372200ZS	BnaA01G0157600ZS/BnaA07G0182100ZS/BnaA07G0182400ZS/BnaA07G0362300ZS/BnaC06G0180700ZS/BnaC09G0394600ZS/BnaC06G0372200ZS	7	7	BnaA01G0157600ZS/BnaA07G0182100ZS/BnaA07G0182400ZS/BnaA07G0362300ZS/BnaC06G0180700ZS/BnaC09G0394600ZS/BnaC06G0372200ZS	0
BP	GO:0009733	response to auxin	7/874	144/20111	0.4361	0.999999	BnaA05G0012300ZS/BnaA02G0138300ZS/BnaA08G0176600ZS/BnaC06G0270700ZS/BnaC03G0496000ZS/BnaA07G0023000ZS/BnaA06G0112000ZS	BnaA05G0012300ZS/BnaA02G0138300ZS/BnaA08G0176600ZS/BnaC06G0270700ZS/BnaC03G0496000ZS/BnaA07G0023000ZS/BnaA06G0112000ZS	7	1	BnaC06G0270700ZS	6	BnaA05G0012300ZS/BnaA02G0138300ZS/BnaA08G0176600ZS/BnaC03G0496000ZS/BnaA07G0023000ZS/BnaA06G0112000ZS
BP	GO:0034404	nucleobase-containing small molecule biosynthetic process	7/874	144/20111	0.4361	0.999999	BnaA01G0157600ZS/BnaA07G0182100ZS/BnaA07G0182400ZS/BnaA07G0362300ZS/BnaC06G0180700ZS/BnaC09G0394600ZS/BnaC06G0372200ZS	BnaA01G0157600ZS/BnaA07G0182100ZS/BnaA07G0182400ZS/BnaA07G0362300ZS/BnaC06G0180700ZS/BnaC09G0394600ZS/BnaC06G0372200ZS	7	7	BnaA01G0157600ZS/BnaA07G0182100ZS/BnaA07G0182400ZS/BnaA07G0362300ZS/BnaC06G0180700ZS/BnaC09G0394600ZS/BnaC06G0372200ZS	0
BP	GO:0006006	glucose metabolic process	2/874	34/20111	0.438346	0.999999	BnaA06G0306000ZS/BnaA08G0221800ZS	BnaA06G0306000ZS/BnaA08G0221800ZS	2	2	BnaA06G0306000ZS/BnaA08G0221800ZS	0
BP	GO:0015711	organic anion transport	4/874	78/20111	0.441443	0.999999	BnaC04G0373700ZS/BnaA04G0093300ZS/BnaC09G0282500ZS/BnaC02G0099500ZS	BnaC04G0373700ZS/BnaA04G0093300ZS/BnaC09G0282500ZS/BnaC02G0099500ZS	4	0		4	BnaC04G0373700ZS/BnaA04G0093300ZS/BnaC09G0282500ZS/BnaC02G0099500ZS
BP	GO:0015849	organic acid transport	4/874	78/20111	0.441443	0.999999	BnaC04G0373700ZS/BnaA04G0093300ZS/BnaC09G0282500ZS/BnaC02G0099500ZS	BnaC04G0373700ZS/BnaA04G0093300ZS/BnaC09G0282500ZS/BnaC02G0099500ZS	4	0		4	BnaC04G0373700ZS/BnaA04G0093300ZS/BnaC09G0282500ZS/BnaC02G0099500ZS
BP	GO:0046942	carboxylic acid transport	4/874	78/20111	0.441443	0.999999	BnaC04G0373700ZS/BnaA04G0093300ZS/BnaC09G0282500ZS/BnaC02G0099500ZS	BnaC04G0373700ZS/BnaA04G0093300ZS/BnaC09G0282500ZS/BnaC02G0099500ZS	4	0		4	BnaC04G0373700ZS/BnaA04G0093300ZS/BnaC09G0282500ZS/BnaC02G0099500ZS
BP	GO:0009067	aspartate family amino acid biosynthetic process	2/874	35/20111	0.453181	0.999999	BnaC03G0617200ZS/BnaA06G0177300ZS	BnaC03G0617200ZS/BnaA06G0177300ZS	2	2	BnaC03G0617200ZS/BnaA06G0177300ZS	0
BP	GO:0000103	sulfate assimilation	1/874	14/20111	0.463262	0.999999	BnaA03G0567200ZS	BnaA03G0567200ZS	1	0		1	BnaA03G0567200ZS
BP	GO:0005986	sucrose biosynthetic process	1/874	14/20111	0.463262	0.999999	BnaA04G0048700ZS	BnaA04G0048700ZS	1	0		1	BnaA04G0048700ZS
BP	GO:0006094	gluconeogenesis	1/874	14/20111	0.463262	0.999999	BnaA06G0306000ZS	BnaA06G0306000ZS	1	1	BnaA06G0306000ZS	0
BP	GO:0007346	regulation of mitotic cell cycle	1/874	14/20111	0.463262	0.999999	BnaA02G0181100ZS	BnaA02G0181100ZS	1	1	BnaA02G0181100ZS	0
BP	GO:0010564	regulation of cell cycle process	1/874	14/20111	0.463262	0.999999	BnaA02G0181100ZS	BnaA02G0181100ZS	1	1	BnaA02G0181100ZS	0
BP	GO:0015977	carbon fixation	1/874	14/20111	0.463262	0.999999	BnaA03G0339500ZS	BnaA03G0339500ZS	1	0		1	BnaA03G0339500ZS
BP	GO:0019319	hexose biosynthetic process	1/874	14/20111	0.463262	0.999999	BnaA06G0306000ZS	BnaA06G0306000ZS	1	1	BnaA06G0306000ZS	0
BP	GO:0032957	inositol trisphosphate metabolic process	1/874	14/20111	0.463262	0.999999	BnaA03G0539200ZS	BnaA03G0539200ZS	1	0		1	BnaA03G0539200ZS
BP	GO:0043647	inositol phosphate metabolic process	1/874	14/20111	0.463262	0.999999	BnaA03G0539200ZS	BnaA03G0539200ZS	1	0		1	BnaA03G0539200ZS
BP	GO:0046364	monosaccharide biosynthetic process	1/874	14/20111	0.463262	0.999999	BnaA06G0306000ZS	BnaA06G0306000ZS	1	1	BnaA06G0306000ZS	0
BP	GO:0006091	generation of precursor metabolites and energy	8/874	171/20111	0.46695	0.999999	BnaA01G0157600ZS/BnaA07G0182100ZS/BnaA07G0182400ZS/BnaA07G0362300ZS/BnaC06G0180700ZS/BnaC09G0394600ZS/BnaA03G0339500ZS/BnaC06G0372200ZS	BnaA01G0157600ZS/BnaA07G0182100ZS/BnaA07G0182400ZS/BnaA07G0362300ZS/BnaC06G0180700ZS/BnaC09G0394600ZS/BnaA03G0339500ZS/BnaC06G0372200ZS	8	7	BnaA01G0157600ZS/BnaA07G0182100ZS/BnaA07G0182400ZS/BnaA07G0362300ZS/BnaC06G0180700ZS/BnaC09G0394600ZS/BnaC06G0372200ZS	1	BnaA03G0339500ZS
BP	GO:0048583	regulation of response to stimulus	2/874	37/20111	0.482162	0.999999	BnaA03G0274200ZS/BnaC03G0329700ZS	BnaA03G0274200ZS/BnaC03G0329700ZS	2	2	BnaA03G0274200ZS/BnaC03G0329700ZS	0
BP	GO:0005996	monosaccharide metabolic process	3/874	60/20111	0.487055	0.999999	BnaA06G0306000ZS/BnaA08G0221800ZS/BnaC02G0065900ZS	BnaA06G0306000ZS/BnaA08G0221800ZS/BnaC02G0065900ZS	3	2	BnaA06G0306000ZS/BnaA08G0221800ZS	1	BnaC02G0065900ZS
BP	GO:0072330	monocarboxylic acid biosynthetic process	12/874	266/20111	0.489158	0.999999	BnaA01G0157600ZS/BnaA07G0182100ZS/BnaA07G0182400ZS/BnaA07G0362300ZS/BnaC06G0180700ZS/BnaC09G0394600ZS/BnaA04G0141200ZS/BnaC03G0617200ZS/BnaC06G0372200ZS/BnaA06G0177300ZS/BnaA02G0115400ZS/BnaC03G0193300ZS	BnaA01G0157600ZS/BnaA07G0182100ZS/BnaA07G0182400ZS/BnaA07G0362300ZS/BnaC06G0180700ZS/BnaC09G0394600ZS/BnaA04G0141200ZS/BnaC03G0617200ZS/BnaC06G0372200ZS/BnaA06G0177300ZS/BnaA02G0115400ZS/BnaC03G0193300ZS	12	9	BnaA01G0157600ZS/BnaA07G0182100ZS/BnaA07G0182400ZS/BnaA07G0362300ZS/BnaC06G0180700ZS/BnaC09G0394600ZS/BnaC03G0617200ZS/BnaC06G0372200ZS/BnaA06G0177300ZS	3	BnaA04G0141200ZS/BnaA02G0115400ZS/BnaC03G0193300ZS
BP	GO:0046700	heterocycle catabolic process	8/874	175/20111	0.493045	0.999999	BnaA01G0157600ZS/BnaA07G0182100ZS/BnaA07G0182400ZS/BnaA07G0362300ZS/BnaC06G0180700ZS/BnaC09G0394600ZS/BnaC06G0372200ZS/BnaC08G0206500ZS	BnaA01G0157600ZS/BnaA07G0182100ZS/BnaA07G0182400ZS/BnaA07G0362300ZS/BnaC06G0180700ZS/BnaC09G0394600ZS/BnaC06G0372200ZS/BnaC08G0206500ZS	8	7	BnaA01G0157600ZS/BnaA07G0182100ZS/BnaA07G0182400ZS/BnaA07G0362300ZS/BnaC06G0180700ZS/BnaC09G0394600ZS/BnaC06G0372200ZS	1	BnaC08G0206500ZS
BP	GO:0072525	pyridine-containing compound biosynthetic process	7/874	153/20111	0.499435	0.999999	BnaA01G0157600ZS/BnaA07G0182100ZS/BnaA07G0182400ZS/BnaA07G0362300ZS/BnaC06G0180700ZS/BnaC09G0394600ZS/BnaC06G0372200ZS	BnaA01G0157600ZS/BnaA07G0182100ZS/BnaA07G0182400ZS/BnaA07G0362300ZS/BnaC06G0180700ZS/BnaC09G0394600ZS/BnaC06G0372200ZS	7	7	BnaA01G0157600ZS/BnaA07G0182100ZS/BnaA07G0182400ZS/BnaA07G0362300ZS/BnaC06G0180700ZS/BnaC09G0394600ZS/BnaC06G0372200ZS	0
BP	GO:0044270	cellular nitrogen compound catabolic process	8/874	177/20111	0.505959	0.999999	BnaA01G0157600ZS/BnaA07G0182100ZS/BnaA07G0182400ZS/BnaA07G0362300ZS/BnaC06G0180700ZS/BnaC09G0394600ZS/BnaC06G0372200ZS/BnaC08G0206500ZS	BnaA01G0157600ZS/BnaA07G0182100ZS/BnaA07G0182400ZS/BnaA07G0362300ZS/BnaC06G0180700ZS/BnaC09G0394600ZS/BnaC06G0372200ZS/BnaC08G0206500ZS	8	7	BnaA01G0157600ZS/BnaA07G0182100ZS/BnaA07G0182400ZS/BnaA07G0362300ZS/BnaC06G0180700ZS/BnaC09G0394600ZS/BnaC06G0372200ZS	1	BnaC08G0206500ZS
BP	GO:0009152	purine ribonucleotide biosynthetic process	10/874	224/20111	0.51108	0.999999	BnaA01G0157600ZS/BnaA07G0182100ZS/BnaA07G0182400ZS/BnaA07G0362300ZS/BnaC06G0180700ZS/BnaC09G0394600ZS/BnaC02G0351500ZS/BnaC06G0372200ZS/BnaC06G0213600ZS/BnaA03G0251900ZS	BnaA01G0157600ZS/BnaA07G0182100ZS/BnaA07G0182400ZS/BnaA07G0362300ZS/BnaC06G0180700ZS/BnaC09G0394600ZS/BnaC02G0351500ZS/BnaC06G0372200ZS/BnaC06G0213600ZS/BnaA03G0251900ZS	10	10	BnaA01G0157600ZS/BnaA07G0182100ZS/BnaA07G0182400ZS/BnaA07G0362300ZS/BnaC06G0180700ZS/BnaC09G0394600ZS/BnaC02G0351500ZS/BnaC06G0372200ZS/BnaC06G0213600ZS/BnaA03G0251900ZS	0
BP	GO:0009260	ribonucleotide biosynthetic process	10/874	224/20111	0.51108	0.999999	BnaA01G0157600ZS/BnaA07G0182100ZS/BnaA07G0182400ZS/BnaA07G0362300ZS/BnaC06G0180700ZS/BnaC09G0394600ZS/BnaC02G0351500ZS/BnaC06G0372200ZS/BnaC06G0213600ZS/BnaA03G0251900ZS	BnaA01G0157600ZS/BnaA07G0182100ZS/BnaA07G0182400ZS/BnaA07G0362300ZS/BnaC06G0180700ZS/BnaC09G0394600ZS/BnaC02G0351500ZS/BnaC06G0372200ZS/BnaC06G0213600ZS/BnaA03G0251900ZS	10	10	BnaA01G0157600ZS/BnaA07G0182100ZS/BnaA07G0182400ZS/BnaA07G0362300ZS/BnaC06G0180700ZS/BnaC09G0394600ZS/BnaC02G0351500ZS/BnaC06G0372200ZS/BnaC06G0213600ZS/BnaA03G0251900ZS	0
BP	GO:0046390	ribose phosphate biosynthetic process	10/874	224/20111	0.51108	0.999999	BnaA01G0157600ZS/BnaA07G0182100ZS/BnaA07G0182400ZS/BnaA07G0362300ZS/BnaC06G0180700ZS/BnaC09G0394600ZS/BnaC02G0351500ZS/BnaC06G0372200ZS/BnaC06G0213600ZS/BnaA03G0251900ZS	BnaA01G0157600ZS/BnaA07G0182100ZS/BnaA07G0182400ZS/BnaA07G0362300ZS/BnaC06G0180700ZS/BnaC09G0394600ZS/BnaC02G0351500ZS/BnaC06G0372200ZS/BnaC06G0213600ZS/BnaA03G0251900ZS	10	10	BnaA01G0157600ZS/BnaA07G0182100ZS/BnaA07G0182400ZS/BnaA07G0362300ZS/BnaC06G0180700ZS/BnaC09G0394600ZS/BnaC02G0351500ZS/BnaC06G0372200ZS/BnaC06G0213600ZS/BnaA03G0251900ZS	0
BP	GO:0032787	monocarboxylic acid metabolic process	14/874	317/20111	0.514179	0.999999	BnaA01G0157600ZS/BnaA07G0182100ZS/BnaA07G0182400ZS/BnaA07G0362300ZS/BnaC06G0180700ZS/BnaC09G0394600ZS/BnaA04G0141200ZS/BnaC03G0617200ZS/BnaC06G0372200ZS/BnaC04G0043700ZS/BnaA06G0177300ZS/BnaA02G0115400ZS/BnaC03G0193300ZS/novel.435	BnaA01G0157600ZS/BnaA07G0182100ZS/BnaA07G0182400ZS/BnaA07G0362300ZS/BnaC06G0180700ZS/BnaC09G0394600ZS/BnaA04G0141200ZS/BnaC03G0617200ZS/BnaC06G0372200ZS/BnaC04G0043700ZS/BnaA06G0177300ZS/BnaA02G0115400ZS/BnaC03G0193300ZS/-	14	10	BnaA01G0157600ZS/BnaA07G0182100ZS/BnaA07G0182400ZS/BnaA07G0362300ZS/BnaC06G0180700ZS/BnaC09G0394600ZS/BnaC03G0617200ZS/BnaC06G0372200ZS/BnaC04G0043700ZS/BnaA06G0177300ZS	4	BnaA04G0141200ZS/BnaA02G0115400ZS/BnaC03G0193300ZS/novel.435
BP	GO:0043038	amino acid activation	7/874	156/20111	0.520064	0.999999	BnaC05G0227200ZS/BnaA09G0436000ZS/BnaA03G0465600ZS/BnaA04G0140400ZS/BnaC04G0431000ZS/BnaC08G0169200ZS/novel.64	BnaC05G0227200ZS/BnaA09G0436000ZS/BnaA03G0465600ZS/BnaA04G0140400ZS/BnaC04G0431000ZS/BnaC08G0169200ZS/-	7	4	BnaC05G0227200ZS/BnaA09G0436000ZS/BnaA04G0140400ZS/novel.64	3	BnaA03G0465600ZS/BnaC04G0431000ZS/BnaC08G0169200ZS
BP	GO:0043039	tRNA aminoacylation	7/874	156/20111	0.520064	0.999999	BnaC05G0227200ZS/BnaA09G0436000ZS/BnaA03G0465600ZS/BnaA04G0140400ZS/BnaC04G0431000ZS/BnaC08G0169200ZS/novel.64	BnaC05G0227200ZS/BnaA09G0436000ZS/BnaA03G0465600ZS/BnaA04G0140400ZS/BnaC04G0431000ZS/BnaC08G0169200ZS/-	7	4	BnaC05G0227200ZS/BnaA09G0436000ZS/BnaA04G0140400ZS/novel.64	3	BnaA03G0465600ZS/BnaC04G0431000ZS/BnaC08G0169200ZS
BP	GO:0006066	alcohol metabolic process	2/874	41/20111	0.537172	0.999999	BnaA03G0539200ZS/BnaC08G0047300ZS	BnaA03G0539200ZS/BnaC08G0047300ZS	2	0		2	BnaA03G0539200ZS/BnaC08G0047300ZS
BP	GO:0019751	polyol metabolic process	2/874	41/20111	0.537172	0.999999	BnaA03G0539200ZS/BnaC08G0047300ZS	BnaA03G0539200ZS/BnaC08G0047300ZS	2	0		2	BnaA03G0539200ZS/BnaC08G0047300ZS
BP	GO:0006099	tricarboxylic acid cycle	1/874	18/20111	0.550721	0.999999	BnaA03G0339500ZS	BnaA03G0339500ZS	1	0		1	BnaA03G0339500ZS
BP	GO:0006101	citrate metabolic process	1/874	18/20111	0.550721	0.999999	BnaA03G0339500ZS	BnaA03G0339500ZS	1	0		1	BnaA03G0339500ZS
BP	GO:0006308	DNA catabolic process	1/874	18/20111	0.550721	0.999999	BnaC08G0206500ZS	BnaC08G0206500ZS	1	0		1	BnaC08G0206500ZS
BP	GO:0006721	terpenoid metabolic process	1/874	18/20111	0.550721	0.999999	BnaC09G0402100ZS	BnaC09G0402100ZS	1	1	BnaC09G0402100ZS	0
BP	GO:0016114	terpenoid biosynthetic process	1/874	18/20111	0.550721	0.999999	BnaC09G0402100ZS	BnaC09G0402100ZS	1	1	BnaC09G0402100ZS	0
BP	GO:0016999	antibiotic metabolic process	1/874	18/20111	0.550721	0.999999	BnaA03G0339500ZS	BnaA03G0339500ZS	1	0		1	BnaA03G0339500ZS
BP	GO:0031124	mRNA 3'-end processing	1/874	18/20111	0.550721	0.999999	BnaA07G0341800ZS	BnaA07G0341800ZS	1	0		1	BnaA07G0341800ZS
BP	GO:0098813	nuclear chromosome segregation	1/874	18/20111	0.550721	0.999999	BnaA01G0380400ZS	BnaA01G0380400ZS	1	1	BnaA01G0380400ZS	0
BP	GO:0016052	carbohydrate catabolic process	7/874	161/20111	0.553717	0.999999	BnaA01G0157600ZS/BnaA07G0182100ZS/BnaA07G0182400ZS/BnaA07G0362300ZS/BnaC06G0180700ZS/BnaC09G0394600ZS/BnaC06G0372200ZS	BnaA01G0157600ZS/BnaA07G0182100ZS/BnaA07G0182400ZS/BnaA07G0362300ZS/BnaC06G0180700ZS/BnaC09G0394600ZS/BnaC06G0372200ZS	7	7	BnaA01G0157600ZS/BnaA07G0182100ZS/BnaA07G0182400ZS/BnaA07G0362300ZS/BnaC06G0180700ZS/BnaC09G0394600ZS/BnaC06G0372200ZS	0
BP	GO:0019362	pyridine nucleotide metabolic process	7/874	162/20111	0.560324	0.999999	BnaA01G0157600ZS/BnaA07G0182100ZS/BnaA07G0182400ZS/BnaA07G0362300ZS/BnaC06G0180700ZS/BnaC09G0394600ZS/BnaC06G0372200ZS	BnaA01G0157600ZS/BnaA07G0182100ZS/BnaA07G0182400ZS/BnaA07G0362300ZS/BnaC06G0180700ZS/BnaC09G0394600ZS/BnaC06G0372200ZS	7	7	BnaA01G0157600ZS/BnaA07G0182100ZS/BnaA07G0182400ZS/BnaA07G0362300ZS/BnaC06G0180700ZS/BnaC09G0394600ZS/BnaC06G0372200ZS	0
BP	GO:0046496	nicotinamide nucleotide metabolic process	7/874	162/20111	0.560324	0.999999	BnaA01G0157600ZS/BnaA07G0182100ZS/BnaA07G0182400ZS/BnaA07G0362300ZS/BnaC06G0180700ZS/BnaC09G0394600ZS/BnaC06G0372200ZS	BnaA01G0157600ZS/BnaA07G0182100ZS/BnaA07G0182400ZS/BnaA07G0362300ZS/BnaC06G0180700ZS/BnaC09G0394600ZS/BnaC06G0372200ZS	7	7	BnaA01G0157600ZS/BnaA07G0182100ZS/BnaA07G0182400ZS/BnaA07G0362300ZS/BnaC06G0180700ZS/BnaC09G0394600ZS/BnaC06G0372200ZS	0
BP	GO:0006164	purine nucleotide biosynthetic process	10/874	233/20111	0.561615	0.999999	BnaA01G0157600ZS/BnaA07G0182100ZS/BnaA07G0182400ZS/BnaA07G0362300ZS/BnaC06G0180700ZS/BnaC09G0394600ZS/BnaC02G0351500ZS/BnaC06G0372200ZS/BnaC06G0213600ZS/BnaA03G0251900ZS	BnaA01G0157600ZS/BnaA07G0182100ZS/BnaA07G0182400ZS/BnaA07G0362300ZS/BnaC06G0180700ZS/BnaC09G0394600ZS/BnaC02G0351500ZS/BnaC06G0372200ZS/BnaC06G0213600ZS/BnaA03G0251900ZS	10	10	BnaA01G0157600ZS/BnaA07G0182100ZS/BnaA07G0182400ZS/BnaA07G0362300ZS/BnaC06G0180700ZS/BnaC09G0394600ZS/BnaC02G0351500ZS/BnaC06G0372200ZS/BnaC06G0213600ZS/BnaA03G0251900ZS	0
BP	GO:0000278	mitotic cell cycle	1/874	19/20111	0.570264	0.999999	BnaA02G0181100ZS	BnaA02G0181100ZS	1	1	BnaA02G0181100ZS	0
BP	GO:0000280	nuclear division	1/874	19/20111	0.570264	0.999999	BnaA01G0380400ZS	BnaA01G0380400ZS	1	1	BnaA01G0380400ZS	0
BP	GO:0009060	aerobic respiration	1/874	19/20111	0.570264	0.999999	BnaA03G0339500ZS	BnaA03G0339500ZS	1	0		1	BnaA03G0339500ZS
BP	GO:0015696	ammonium transport	1/874	19/20111	0.570264	0.999999	BnaC07G0519800ZS	BnaC07G0519800ZS	1	0		1	BnaC07G0519800ZS
BP	GO:1903047	mitotic cell cycle process	1/874	19/20111	0.570264	0.999999	BnaA02G0181100ZS	BnaA02G0181100ZS	1	1	BnaA02G0181100ZS	0
BP	GO:0072522	purine-containing compound biosynthetic process	10/874	237/20111	0.583392	0.999999	BnaA01G0157600ZS/BnaA07G0182100ZS/BnaA07G0182400ZS/BnaA07G0362300ZS/BnaC06G0180700ZS/BnaC09G0394600ZS/BnaC02G0351500ZS/BnaC06G0372200ZS/BnaC06G0213600ZS/BnaA03G0251900ZS	BnaA01G0157600ZS/BnaA07G0182100ZS/BnaA07G0182400ZS/BnaA07G0362300ZS/BnaC06G0180700ZS/BnaC09G0394600ZS/BnaC02G0351500ZS/BnaC06G0372200ZS/BnaC06G0213600ZS/BnaA03G0251900ZS	10	10	BnaA01G0157600ZS/BnaA07G0182100ZS/BnaA07G0182400ZS/BnaA07G0362300ZS/BnaC06G0180700ZS/BnaC09G0394600ZS/BnaC02G0351500ZS/BnaC06G0372200ZS/BnaC06G0213600ZS/BnaA03G0251900ZS	0
BP	GO:0006733	oxidoreduction coenzyme metabolic process	7/874	166/20111	0.586302	0.999999	BnaA01G0157600ZS/BnaA07G0182100ZS/BnaA07G0182400ZS/BnaA07G0362300ZS/BnaC06G0180700ZS/BnaC09G0394600ZS/BnaC06G0372200ZS	BnaA01G0157600ZS/BnaA07G0182100ZS/BnaA07G0182400ZS/BnaA07G0362300ZS/BnaC06G0180700ZS/BnaC09G0394600ZS/BnaC06G0372200ZS	7	7	BnaA01G0157600ZS/BnaA07G0182100ZS/BnaA07G0182400ZS/BnaA07G0362300ZS/BnaC06G0180700ZS/BnaC09G0394600ZS/BnaC06G0372200ZS	0
BP	GO:0003333	amino acid transmembrane transport	2/874	45/20111	0.58802	0.999999	BnaC04G0373700ZS/BnaA04G0093300ZS	BnaC04G0373700ZS/BnaA04G0093300ZS	2	0		2	BnaC04G0373700ZS/BnaA04G0093300ZS
BP	GO:0006865	amino acid transport	2/874	45/20111	0.58802	0.999999	BnaC04G0373700ZS/BnaA04G0093300ZS	BnaC04G0373700ZS/BnaA04G0093300ZS	2	0		2	BnaC04G0373700ZS/BnaA04G0093300ZS
BP	GO:0009664	plant-type cell wall organization	2/874	46/20111	0.600065	0.999999	novel.1475/novel.2747	-/-	2	0		2	novel.1475/novel.2747
BP	GO:0071669	plant-type cell wall organization or biogenesis	2/874	46/20111	0.600065	0.999999	novel.1475/novel.2747	-/-	2	0		2	novel.1475/novel.2747
BP	GO:0009150	purine ribonucleotide metabolic process	11/874	265/20111	0.605079	0.999999	BnaC06G0420000ZS/BnaA01G0157600ZS/BnaA07G0182100ZS/BnaA07G0182400ZS/BnaA07G0362300ZS/BnaC06G0180700ZS/BnaC09G0394600ZS/BnaC02G0351500ZS/BnaC06G0372200ZS/BnaC06G0213600ZS/BnaA03G0251900ZS	BnaC06G0420000ZS/BnaA01G0157600ZS/BnaA07G0182100ZS/BnaA07G0182400ZS/BnaA07G0362300ZS/BnaC06G0180700ZS/BnaC09G0394600ZS/BnaC02G0351500ZS/BnaC06G0372200ZS/BnaC06G0213600ZS/BnaA03G0251900ZS	11	11	BnaC06G0420000ZS/BnaA01G0157600ZS/BnaA07G0182100ZS/BnaA07G0182400ZS/BnaA07G0362300ZS/BnaC06G0180700ZS/BnaC09G0394600ZS/BnaC02G0351500ZS/BnaC06G0372200ZS/BnaC06G0213600ZS/BnaA03G0251900ZS	0
BP	GO:0009259	ribonucleotide metabolic process	11/874	265/20111	0.605079	0.999999	BnaC06G0420000ZS/BnaA01G0157600ZS/BnaA07G0182100ZS/BnaA07G0182400ZS/BnaA07G0362300ZS/BnaC06G0180700ZS/BnaC09G0394600ZS/BnaC02G0351500ZS/BnaC06G0372200ZS/BnaC06G0213600ZS/BnaA03G0251900ZS	BnaC06G0420000ZS/BnaA01G0157600ZS/BnaA07G0182100ZS/BnaA07G0182400ZS/BnaA07G0362300ZS/BnaC06G0180700ZS/BnaC09G0394600ZS/BnaC02G0351500ZS/BnaC06G0372200ZS/BnaC06G0213600ZS/BnaA03G0251900ZS	11	11	BnaC06G0420000ZS/BnaA01G0157600ZS/BnaA07G0182100ZS/BnaA07G0182400ZS/BnaA07G0362300ZS/BnaC06G0180700ZS/BnaC09G0394600ZS/BnaC02G0351500ZS/BnaC06G0372200ZS/BnaC06G0213600ZS/BnaA03G0251900ZS	0
BP	GO:0006779	porphyrin-containing compound biosynthetic process	1/874	21/20111	0.606838	0.999999	Bnascaffold1706G0000200ZS	Bnascaffold1706G0000200ZS	1	1	Bnascaffold1706G0000200ZS	0
BP	GO:0009094	L-phenylalanine biosynthetic process	1/874	21/20111	0.606838	0.999999	BnaC03G0578100ZS	BnaC03G0578100ZS	1	1	BnaC03G0578100ZS	0
BP	GO:0016042	lipid catabolic process	1/874	21/20111	0.606838	0.999999	BnaA01G0355900ZS	BnaA01G0355900ZS	1	1	BnaA01G0355900ZS	0
BP	GO:0046148	pigment biosynthetic process	1/874	21/20111	0.606838	0.999999	BnaC09G0402100ZS	BnaC09G0402100ZS	1	1	BnaC09G0402100ZS	0
BP	GO:1902223	erythrose 4-phosphate/phosphoenolpyruvate family amino acid biosynthetic process	1/874	21/20111	0.606838	0.999999	BnaC03G0578100ZS	BnaC03G0578100ZS	1	1	BnaC03G0578100ZS	0
BP	GO:0006821	chloride transport	1/874	22/20111	0.623943	0.999999	BnaA06G0385200ZS	BnaA06G0385200ZS	1	0		1	BnaA06G0385200ZS
BP	GO:0016054	organic acid catabolic process	1/874	22/20111	0.623943	0.999999	BnaA02G0135500ZS	BnaA02G0135500ZS	1	1	BnaA02G0135500ZS	0
BP	GO:0046395	carboxylic acid catabolic process	1/874	22/20111	0.623943	0.999999	BnaA02G0135500ZS	BnaA02G0135500ZS	1	1	BnaA02G0135500ZS	0
BP	GO:0070838	divalent metal ion transport	1/874	22/20111	0.623943	0.999999	BnaC06G0453800ZS	BnaC06G0453800ZS	1	1	BnaC06G0453800ZS	0
BP	GO:0072511	divalent inorganic cation transport	1/874	22/20111	0.623943	0.999999	BnaC06G0453800ZS	BnaC06G0453800ZS	1	1	BnaC06G0453800ZS	0
BP	GO:0072524	pyridine-containing compound metabolic process	7/874	173/20111	0.629847	0.999999	BnaA01G0157600ZS/BnaA07G0182100ZS/BnaA07G0182400ZS/BnaA07G0362300ZS/BnaC06G0180700ZS/BnaC09G0394600ZS/BnaC06G0372200ZS	BnaA01G0157600ZS/BnaA07G0182100ZS/BnaA07G0182400ZS/BnaA07G0362300ZS/BnaC06G0180700ZS/BnaC09G0394600ZS/BnaC06G0372200ZS	7	7	BnaA01G0157600ZS/BnaA07G0182100ZS/BnaA07G0182400ZS/BnaA07G0362300ZS/BnaC06G0180700ZS/BnaC09G0394600ZS/BnaC06G0372200ZS	0
BP	GO:0000041	transition metal ion transport	1/874	23/20111	0.640304	0.999999	BnaC06G0453800ZS	BnaC06G0453800ZS	1	1	BnaC06G0453800ZS	0
BP	GO:0006400	tRNA modification	1/874	23/20111	0.640304	0.999999	BnaA09G0066800ZS	BnaA09G0066800ZS	1	0		1	BnaA09G0066800ZS
BP	GO:0007059	chromosome segregation	1/874	23/20111	0.640304	0.999999	BnaA01G0380400ZS	BnaA01G0380400ZS	1	1	BnaA01G0380400ZS	0
BP	GO:0035556	intracellular signal transduction	17/874	417/20111	0.641758	0.999999	BnaA02G0129000ZS/BnaC02G0129900ZS/BnaC02G0161200ZS/BnaC07G0381000ZS/BnaC02G0123300ZS/BnaA04G0295200ZS/BnaC09G0066100ZS/BnaA03G0408400ZS/BnaA06G0329000ZS/BnaC08G0369200ZS/BnaC09G0435100ZS/BnaA10G0154500ZS/BnaA06G0132900ZS/BnaC05G0160100ZS/BnaC07G0364800ZS/BnaA09G0525400ZS/BnaA03G0420000ZS	BnaA02G0129000ZS/BnaC02G0129900ZS/BnaC02G0161200ZS/BnaC07G0381000ZS/BnaC02G0123300ZS/BnaA04G0295200ZS/BnaC09G0066100ZS/BnaA03G0408400ZS/BnaA06G0329000ZS/BnaC08G0369200ZS/BnaC09G0435100ZS/BnaA10G0154500ZS/BnaA06G0132900ZS/BnaC05G0160100ZS/BnaC07G0364800ZS/BnaA09G0525400ZS/BnaA03G0420000ZS	17	11	BnaC02G0129900ZS/BnaC02G0161200ZS/BnaC07G0381000ZS/BnaC02G0123300ZS/BnaC09G0066100ZS/BnaA03G0408400ZS/BnaA06G0329000ZS/BnaA06G0132900ZS/BnaC05G0160100ZS/BnaC07G0364800ZS/BnaA03G0420000ZS	6	BnaA02G0129000ZS/BnaA04G0295200ZS/BnaC08G0369200ZS/BnaC09G0435100ZS/BnaA10G0154500ZS/BnaA09G0525400ZS
BP	GO:0006163	purine nucleotide metabolic process	11/874	274/20111	0.648938	0.999999	BnaC06G0420000ZS/BnaA01G0157600ZS/BnaA07G0182100ZS/BnaA07G0182400ZS/BnaA07G0362300ZS/BnaC06G0180700ZS/BnaC09G0394600ZS/BnaC02G0351500ZS/BnaC06G0372200ZS/BnaC06G0213600ZS/BnaA03G0251900ZS	BnaC06G0420000ZS/BnaA01G0157600ZS/BnaA07G0182100ZS/BnaA07G0182400ZS/BnaA07G0362300ZS/BnaC06G0180700ZS/BnaC09G0394600ZS/BnaC02G0351500ZS/BnaC06G0372200ZS/BnaC06G0213600ZS/BnaA03G0251900ZS	11	11	BnaC06G0420000ZS/BnaA01G0157600ZS/BnaA07G0182100ZS/BnaA07G0182400ZS/BnaA07G0362300ZS/BnaC06G0180700ZS/BnaC09G0394600ZS/BnaC02G0351500ZS/BnaC06G0372200ZS/BnaC06G0213600ZS/BnaA03G0251900ZS	0
BP	GO:0009719	response to endogenous stimulus	8/874	202/20111	0.655515	0.999999	BnaA05G0012300ZS/BnaA02G0138300ZS/BnaA08G0176600ZS/BnaC06G0270700ZS/BnaC03G0496000ZS/BnaA07G0023000ZS/BnaA05G0014400ZS/BnaA06G0112000ZS	BnaA05G0012300ZS/BnaA02G0138300ZS/BnaA08G0176600ZS/BnaC06G0270700ZS/BnaC03G0496000ZS/BnaA07G0023000ZS/BnaA05G0014400ZS/BnaA06G0112000ZS	8	1	BnaC06G0270700ZS	7	BnaA05G0012300ZS/BnaA02G0138300ZS/BnaA08G0176600ZS/BnaC03G0496000ZS/BnaA07G0023000ZS/BnaA05G0014400ZS/BnaA06G0112000ZS
BP	GO:0009725	response to hormone	8/874	202/20111	0.655515	0.999999	BnaA05G0012300ZS/BnaA02G0138300ZS/BnaA08G0176600ZS/BnaC06G0270700ZS/BnaC03G0496000ZS/BnaA07G0023000ZS/BnaA05G0014400ZS/BnaA06G0112000ZS	BnaA05G0012300ZS/BnaA02G0138300ZS/BnaA08G0176600ZS/BnaC06G0270700ZS/BnaC03G0496000ZS/BnaA07G0023000ZS/BnaA05G0014400ZS/BnaA06G0112000ZS	8	1	BnaC06G0270700ZS	7	BnaA05G0012300ZS/BnaA02G0138300ZS/BnaA08G0176600ZS/BnaC03G0496000ZS/BnaA07G0023000ZS/BnaA05G0014400ZS/BnaA06G0112000ZS
BP	GO:0010033	response to organic substance	8/874	202/20111	0.655515	0.999999	BnaA05G0012300ZS/BnaA02G0138300ZS/BnaA08G0176600ZS/BnaC06G0270700ZS/BnaC03G0496000ZS/BnaA07G0023000ZS/BnaA05G0014400ZS/BnaA06G0112000ZS	BnaA05G0012300ZS/BnaA02G0138300ZS/BnaA08G0176600ZS/BnaC06G0270700ZS/BnaC03G0496000ZS/BnaA07G0023000ZS/BnaA05G0014400ZS/BnaA06G0112000ZS	8	1	BnaC06G0270700ZS	7	BnaA05G0012300ZS/BnaA02G0138300ZS/BnaA08G0176600ZS/BnaC03G0496000ZS/BnaA07G0023000ZS/BnaA05G0014400ZS/BnaA06G0112000ZS
BP	GO:0072521	purine-containing compound metabolic process	11/874	278/20111	0.667555	0.999999	BnaC06G0420000ZS/BnaA01G0157600ZS/BnaA07G0182100ZS/BnaA07G0182400ZS/BnaA07G0362300ZS/BnaC06G0180700ZS/BnaC09G0394600ZS/BnaC02G0351500ZS/BnaC06G0372200ZS/BnaC06G0213600ZS/BnaA03G0251900ZS	BnaC06G0420000ZS/BnaA01G0157600ZS/BnaA07G0182100ZS/BnaA07G0182400ZS/BnaA07G0362300ZS/BnaC06G0180700ZS/BnaC09G0394600ZS/BnaC02G0351500ZS/BnaC06G0372200ZS/BnaC06G0213600ZS/BnaA03G0251900ZS	11	11	BnaC06G0420000ZS/BnaA01G0157600ZS/BnaA07G0182100ZS/BnaA07G0182400ZS/BnaA07G0362300ZS/BnaC06G0180700ZS/BnaC09G0394600ZS/BnaC02G0351500ZS/BnaC06G0372200ZS/BnaC06G0213600ZS/BnaA03G0251900ZS	0
BP	GO:0009095	aromatic amino acid family biosynthetic process, prephenate pathway	1/874	25/20111	0.670923	0.999999	BnaC03G0578100ZS	BnaC03G0578100ZS	1	1	BnaC03G0578100ZS	0
BP	GO:0006575	cellular modified amino acid metabolic process	2/874	53/20111	0.676952	0.999999	novel.3043/novel.1725	-/-	2	1	novel.1725	1	novel.3043
BP	GO:0009072	aromatic amino acid family metabolic process	2/874	54/20111	0.686895	0.999999	BnaA02G0135500ZS/BnaC03G0578100ZS	BnaA02G0135500ZS/BnaC03G0578100ZS	2	2	BnaA02G0135500ZS/BnaC03G0578100ZS	0
BP	GO:0019693	ribose phosphate metabolic process	11/874	285/20111	0.698736	0.999999	BnaC06G0420000ZS/BnaA01G0157600ZS/BnaA07G0182100ZS/BnaA07G0182400ZS/BnaA07G0362300ZS/BnaC06G0180700ZS/BnaC09G0394600ZS/BnaC02G0351500ZS/BnaC06G0372200ZS/BnaC06G0213600ZS/BnaA03G0251900ZS	BnaC06G0420000ZS/BnaA01G0157600ZS/BnaA07G0182100ZS/BnaA07G0182400ZS/BnaA07G0362300ZS/BnaC06G0180700ZS/BnaC09G0394600ZS/BnaC02G0351500ZS/BnaC06G0372200ZS/BnaC06G0213600ZS/BnaA03G0251900ZS	11	11	BnaC06G0420000ZS/BnaA01G0157600ZS/BnaA07G0182100ZS/BnaA07G0182400ZS/BnaA07G0362300ZS/BnaC06G0180700ZS/BnaC09G0394600ZS/BnaC02G0351500ZS/BnaC06G0372200ZS/BnaC06G0213600ZS/BnaA03G0251900ZS	0
BP	GO:1901615	organic hydroxy compound metabolic process	2/874	56/20111	0.706024	0.999999	BnaA03G0539200ZS/BnaC08G0047300ZS	BnaA03G0539200ZS/BnaC08G0047300ZS	2	0		2	BnaA03G0539200ZS/BnaC08G0047300ZS
BP	GO:0006399	tRNA metabolic process	10/874	262/20111	0.70681	0.999999	BnaC05G0227200ZS/BnaA09G0436000ZS/BnaA03G0465600ZS/BnaA04G0140400ZS/BnaA09G0066800ZS/BnaC08G0418800ZS/BnaA09G0568800ZS/BnaC04G0431000ZS/BnaC08G0169200ZS/novel.64	BnaC05G0227200ZS/BnaA09G0436000ZS/BnaA03G0465600ZS/BnaA04G0140400ZS/BnaA09G0066800ZS/BnaC08G0418800ZS/BnaA09G0568800ZS/BnaC04G0431000ZS/BnaC08G0169200ZS/-	10	4	BnaC05G0227200ZS/BnaA09G0436000ZS/BnaA04G0140400ZS/novel.64	6	BnaA03G0465600ZS/BnaA09G0066800ZS/BnaC08G0418800ZS/BnaA09G0568800ZS/BnaC04G0431000ZS/BnaC08G0169200ZS
BP	GO:0015979	photosynthesis	4/874	112/20111	0.722756	0.999999	BnaA01G0343400ZS/BnaA09G0028400ZS/BnaC04G0485500ZS/BnaA10G0047300ZS	BnaA01G0343400ZS/BnaA09G0028400ZS/BnaC04G0485500ZS/BnaA10G0047300ZS	4	3	BnaA01G0343400ZS/BnaC04G0485500ZS/BnaA10G0047300ZS	1	BnaA09G0028400ZS
BP	GO:0022402	cell cycle process	2/874	58/20111	0.724169	0.999999	BnaA02G0181100ZS/BnaA01G0380400ZS	BnaA02G0181100ZS/BnaA01G0380400ZS	2	2	BnaA02G0181100ZS/BnaA01G0380400ZS	0
BP	GO:0006367	transcription initiation from RNA polymerase II promoter	1/874	29/20111	0.724572	0.999999	novel.3120	-	1	1	novel.3120	0
BP	GO:0006801	superoxide metabolic process	1/874	29/20111	0.724572	0.999999	BnaC09G0329400ZS	BnaC09G0329400ZS	1	1	BnaC09G0329400ZS	0
BP	GO:0072593	reactive oxygen species metabolic process	1/874	29/20111	0.724572	0.999999	BnaC09G0329400ZS	BnaC09G0329400ZS	1	1	BnaC09G0329400ZS	0
BP	GO:0006073	cellular glucan metabolic process	6/874	165/20111	0.727498	0.999999	BnaA06G0187200ZS/BnaA01G0004700ZS/BnaC09G0408900ZS/BnaC04G0139400ZS/BnaC02G0052700ZS/BnaA01G0070700ZS	BnaA06G0187200ZS/BnaA01G0004700ZS/BnaC09G0408900ZS/BnaC04G0139400ZS/BnaC02G0052700ZS/BnaA01G0070700ZS	6	2	BnaC09G0408900ZS/BnaC04G0139400ZS	4	BnaA06G0187200ZS/BnaA01G0004700ZS/BnaC02G0052700ZS/BnaA01G0070700ZS
BP	GO:0044042	glucan metabolic process	6/874	165/20111	0.727498	0.999999	BnaA06G0187200ZS/BnaA01G0004700ZS/BnaC09G0408900ZS/BnaC04G0139400ZS/BnaC02G0052700ZS/BnaA01G0070700ZS	BnaA06G0187200ZS/BnaA01G0004700ZS/BnaC09G0408900ZS/BnaC04G0139400ZS/BnaC02G0052700ZS/BnaA01G0070700ZS	6	2	BnaC09G0408900ZS/BnaC04G0139400ZS	4	BnaA06G0187200ZS/BnaA01G0004700ZS/BnaC02G0052700ZS/BnaA01G0070700ZS
BP	GO:0044264	cellular polysaccharide metabolic process	6/874	165/20111	0.727498	0.999999	BnaA06G0187200ZS/BnaA01G0004700ZS/BnaC09G0408900ZS/BnaC04G0139400ZS/BnaC02G0052700ZS/BnaA01G0070700ZS	BnaA06G0187200ZS/BnaA01G0004700ZS/BnaC09G0408900ZS/BnaC04G0139400ZS/BnaC02G0052700ZS/BnaA01G0070700ZS	6	2	BnaC09G0408900ZS/BnaC04G0139400ZS	4	BnaA06G0187200ZS/BnaA01G0004700ZS/BnaC02G0052700ZS/BnaA01G0070700ZS
BP	GO:0032501	multicellular organismal process	4/874	114/20111	0.735486	0.999999	BnaC08G0207100ZS/novel.225/BnaA03G0583200ZS/BnaA09G0160500ZS	BnaC08G0207100ZS/-/BnaA03G0583200ZS/BnaA09G0160500ZS	4	2	BnaC08G0207100ZS/novel.225	2	BnaA03G0583200ZS/BnaA09G0160500ZS
BP	GO:0009108	coenzyme biosynthetic process	8/874	218/20111	0.735778	0.999999	BnaA01G0157600ZS/BnaA07G0182100ZS/BnaA07G0182400ZS/BnaA07G0362300ZS/BnaC06G0180700ZS/BnaC09G0394600ZS/novel.2145/BnaC06G0372200ZS	BnaA01G0157600ZS/BnaA07G0182100ZS/BnaA07G0182400ZS/BnaA07G0362300ZS/BnaC06G0180700ZS/BnaC09G0394600ZS/-/BnaC06G0372200ZS	8	8	BnaA01G0157600ZS/BnaA07G0182100ZS/BnaA07G0182400ZS/BnaA07G0362300ZS/BnaC06G0180700ZS/BnaC09G0394600ZS/novel.2145/BnaC06G0372200ZS	0
BP	GO:0015980	energy derivation by oxidation of organic compounds	1/874	30/20111	0.736559	0.999999	BnaA03G0339500ZS	BnaA03G0339500ZS	1	0		1	BnaA03G0339500ZS
BP	GO:0031123	RNA 3'-end processing	1/874	30/20111	0.736559	0.999999	BnaA07G0341800ZS	BnaA07G0341800ZS	1	0		1	BnaA07G0341800ZS
BP	GO:0045333	cellular respiration	1/874	30/20111	0.736559	0.999999	BnaA03G0339500ZS	BnaA03G0339500ZS	1	0		1	BnaA03G0339500ZS
BP	GO:0030243	cellulose metabolic process	2/874	60/20111	0.741358	0.999999	BnaA01G0004700ZS/BnaC04G0139400ZS	BnaA01G0004700ZS/BnaC04G0139400ZS	2	1	BnaC04G0139400ZS	1	BnaA01G0004700ZS
BP	GO:0030244	cellulose biosynthetic process	2/874	60/20111	0.741358	0.999999	BnaA01G0004700ZS/BnaC04G0139400ZS	BnaA01G0004700ZS/BnaC04G0139400ZS	2	1	BnaC04G0139400ZS	1	BnaA01G0004700ZS
BP	GO:0016571	histone methylation	1/874	31/20111	0.748025	0.999999	BnaC06G0395800ZS	BnaC06G0395800ZS	1	1	BnaC06G0395800ZS	0
BP	GO:0018022	peptidyl-lysine methylation	1/874	31/20111	0.748025	0.999999	BnaC06G0395800ZS	BnaC06G0395800ZS	1	1	BnaC06G0395800ZS	0
BP	GO:0034968	histone lysine methylation	1/874	31/20111	0.748025	0.999999	BnaC06G0395800ZS	BnaC06G0395800ZS	1	1	BnaC06G0395800ZS	0
BP	GO:0006720	isoprenoid metabolic process	2/874	62/20111	0.757622	0.999999	BnaC09G0402100ZS/BnaA07G0018100ZS	BnaC09G0402100ZS/BnaA07G0018100ZS	2	1	BnaC09G0402100ZS	1	BnaA07G0018100ZS
BP	GO:0008299	isoprenoid biosynthetic process	2/874	62/20111	0.757622	0.999999	BnaC09G0402100ZS/BnaA07G0018100ZS	BnaC09G0402100ZS/BnaA07G0018100ZS	2	1	BnaC09G0402100ZS	1	BnaA07G0018100ZS
BP	GO:0006074	(1->3)-beta-D-glucan metabolic process	1/874	33/20111	0.769483	0.999999	BnaC02G0052700ZS	BnaC02G0052700ZS	1	0		1	BnaC02G0052700ZS
BP	GO:0006075	(1->3)-beta-D-glucan biosynthetic process	1/874	33/20111	0.769483	0.999999	BnaC02G0052700ZS	BnaC02G0052700ZS	1	0		1	BnaC02G0052700ZS
BP	GO:0051188	cofactor biosynthetic process	9/874	252/20111	0.771252	0.999999	BnaA01G0157600ZS/BnaA07G0182100ZS/BnaA07G0182400ZS/BnaA07G0362300ZS/BnaC06G0180700ZS/BnaC09G0394600ZS/novel.2145/BnaC06G0372200ZS/Bnascaffold1706G0000200ZS	BnaA01G0157600ZS/BnaA07G0182100ZS/BnaA07G0182400ZS/BnaA07G0362300ZS/BnaC06G0180700ZS/BnaC09G0394600ZS/-/BnaC06G0372200ZS/Bnascaffold1706G0000200ZS	9	9	BnaA01G0157600ZS/BnaA07G0182100ZS/BnaA07G0182400ZS/BnaA07G0362300ZS/BnaC06G0180700ZS/BnaC09G0394600ZS/novel.2145/BnaC06G0372200ZS/Bnascaffold1706G0000200ZS	0
BP	GO:0000271	polysaccharide biosynthetic process	3/874	93/20111	0.775091	0.999999	BnaA01G0004700ZS/BnaC04G0139400ZS/BnaC02G0052700ZS	BnaA01G0004700ZS/BnaC04G0139400ZS/BnaC02G0052700ZS	3	1	BnaC04G0139400ZS	2	BnaA01G0004700ZS/BnaC02G0052700ZS
BP	GO:0009250	glucan biosynthetic process	3/874	93/20111	0.775091	0.999999	BnaA01G0004700ZS/BnaC04G0139400ZS/BnaC02G0052700ZS	BnaA01G0004700ZS/BnaC04G0139400ZS/BnaC02G0052700ZS	3	1	BnaC04G0139400ZS	2	BnaA01G0004700ZS/BnaC02G0052700ZS
BP	GO:0033692	cellular polysaccharide biosynthetic process	3/874	93/20111	0.775091	0.999999	BnaA01G0004700ZS/BnaC04G0139400ZS/BnaC02G0052700ZS	BnaA01G0004700ZS/BnaC04G0139400ZS/BnaC02G0052700ZS	3	1	BnaC04G0139400ZS	2	BnaA01G0004700ZS/BnaC02G0052700ZS
BP	GO:0051273	beta-glucan metabolic process	3/874	93/20111	0.775091	0.999999	BnaA01G0004700ZS/BnaC04G0139400ZS/BnaC02G0052700ZS	BnaA01G0004700ZS/BnaC04G0139400ZS/BnaC02G0052700ZS	3	1	BnaC04G0139400ZS	2	BnaA01G0004700ZS/BnaC02G0052700ZS
BP	GO:0051274	beta-glucan biosynthetic process	3/874	93/20111	0.775091	0.999999	BnaA01G0004700ZS/BnaC04G0139400ZS/BnaC02G0052700ZS	BnaA01G0004700ZS/BnaC04G0139400ZS/BnaC02G0052700ZS	3	1	BnaC04G0139400ZS	2	BnaA01G0004700ZS/BnaC02G0052700ZS
BP	GO:0006497	protein lipidation	1/874	34/20111	0.779518	0.999999	BnaA09G0651200ZS	BnaA09G0651200ZS	1	1	BnaA09G0651200ZS	0
BP	GO:0006506	GPI anchor biosynthetic process	1/874	34/20111	0.779518	0.999999	BnaA09G0651200ZS	BnaA09G0651200ZS	1	1	BnaA09G0651200ZS	0
BP	GO:0006661	phosphatidylinositol biosynthetic process	1/874	34/20111	0.779518	0.999999	BnaA09G0651200ZS	BnaA09G0651200ZS	1	1	BnaA09G0651200ZS	0
BP	GO:0006778	porphyrin-containing compound metabolic process	1/874	34/20111	0.779518	0.999999	Bnascaffold1706G0000200ZS	Bnascaffold1706G0000200ZS	1	1	Bnascaffold1706G0000200ZS	0
BP	GO:0042157	lipoprotein metabolic process	1/874	34/20111	0.779518	0.999999	BnaA09G0651200ZS	BnaA09G0651200ZS	1	1	BnaA09G0651200ZS	0
BP	GO:0042158	lipoprotein biosynthetic process	1/874	34/20111	0.779518	0.999999	BnaA09G0651200ZS	BnaA09G0651200ZS	1	1	BnaA09G0651200ZS	0
BP	GO:0042440	pigment metabolic process	1/874	34/20111	0.779518	0.999999	BnaC09G0402100ZS	BnaC09G0402100ZS	1	1	BnaC09G0402100ZS	0
BP	GO:0048285	organelle fission	1/874	34/20111	0.779518	0.999999	BnaA01G0380400ZS	BnaA01G0380400ZS	1	1	BnaA01G0380400ZS	0
BP	GO:0006418	tRNA aminoacylation for protein translation	5/874	150/20111	0.785656	0.999999	BnaC05G0227200ZS/BnaA09G0436000ZS/BnaA03G0465600ZS/BnaC08G0169200ZS/novel.64	BnaC05G0227200ZS/BnaA09G0436000ZS/BnaA03G0465600ZS/BnaC08G0169200ZS/-	5	3	BnaC05G0227200ZS/BnaA09G0436000ZS/novel.64	2	BnaA03G0465600ZS/BnaC08G0169200ZS
BP	GO:1901137	carbohydrate derivative biosynthetic process	15/874	411/20111	0.791187	0.999999	BnaA01G0157600ZS/BnaA07G0182100ZS/BnaA07G0182400ZS/BnaA07G0362300ZS/BnaC06G0180700ZS/BnaC09G0394600ZS/BnaA02G0139700ZS/BnaC02G0351500ZS/BnaC06G0372200ZS/BnaC06G0213600ZS/BnaC04G0321400ZS/BnaA03G0251900ZS/BnaA07G0329900ZS/BnaC06G0379100ZS/BnaA09G0651200ZS	BnaA01G0157600ZS/BnaA07G0182100ZS/BnaA07G0182400ZS/BnaA07G0362300ZS/BnaC06G0180700ZS/BnaC09G0394600ZS/BnaA02G0139700ZS/BnaC02G0351500ZS/BnaC06G0372200ZS/BnaC06G0213600ZS/BnaC04G0321400ZS/BnaA03G0251900ZS/BnaA07G0329900ZS/BnaC06G0379100ZS/BnaA09G0651200ZS	15	12	BnaA01G0157600ZS/BnaA07G0182100ZS/BnaA07G0182400ZS/BnaA07G0362300ZS/BnaC06G0180700ZS/BnaC09G0394600ZS/BnaC02G0351500ZS/BnaC06G0372200ZS/BnaC06G0213600ZS/BnaC04G0321400ZS/BnaA03G0251900ZS/BnaA09G0651200ZS	3	BnaA02G0139700ZS/BnaA07G0329900ZS/BnaC06G0379100ZS
BP	GO:0009165	nucleotide biosynthetic process	10/874	285/20111	0.797513	0.999999	BnaA01G0157600ZS/BnaA07G0182100ZS/BnaA07G0182400ZS/BnaA07G0362300ZS/BnaC06G0180700ZS/BnaC09G0394600ZS/BnaC02G0351500ZS/BnaC06G0372200ZS/BnaC06G0213600ZS/BnaA03G0251900ZS	BnaA01G0157600ZS/BnaA07G0182100ZS/BnaA07G0182400ZS/BnaA07G0362300ZS/BnaC06G0180700ZS/BnaC09G0394600ZS/BnaC02G0351500ZS/BnaC06G0372200ZS/BnaC06G0213600ZS/BnaA03G0251900ZS	10	10	BnaA01G0157600ZS/BnaA07G0182100ZS/BnaA07G0182400ZS/BnaA07G0362300ZS/BnaC06G0180700ZS/BnaC09G0394600ZS/BnaC02G0351500ZS/BnaC06G0372200ZS/BnaC06G0213600ZS/BnaA03G0251900ZS	0
BP	GO:1901293	nucleoside phosphate biosynthetic process	10/874	285/20111	0.797513	0.999999	BnaA01G0157600ZS/BnaA07G0182100ZS/BnaA07G0182400ZS/BnaA07G0362300ZS/BnaC06G0180700ZS/BnaC09G0394600ZS/BnaC02G0351500ZS/BnaC06G0372200ZS/BnaC06G0213600ZS/BnaA03G0251900ZS	BnaA01G0157600ZS/BnaA07G0182100ZS/BnaA07G0182400ZS/BnaA07G0362300ZS/BnaC06G0180700ZS/BnaC09G0394600ZS/BnaC02G0351500ZS/BnaC06G0372200ZS/BnaC06G0213600ZS/BnaA03G0251900ZS	10	10	BnaA01G0157600ZS/BnaA07G0182100ZS/BnaA07G0182400ZS/BnaA07G0362300ZS/BnaC06G0180700ZS/BnaC09G0394600ZS/BnaC02G0351500ZS/BnaC06G0372200ZS/BnaC06G0213600ZS/BnaA03G0251900ZS	0
BP	GO:0044087	regulation of cellular component biogenesis	1/874	36/20111	0.798296	0.999999	BnaA02G0181100ZS	BnaA02G0181100ZS	1	1	BnaA02G0181100ZS	0
BP	GO:0009100	glycoprotein metabolic process	4/874	127/20111	0.807616	0.999999	BnaA02G0139700ZS/BnaC04G0321400ZS/BnaA07G0329900ZS/BnaC06G0379100ZS	BnaA02G0139700ZS/BnaC04G0321400ZS/BnaA07G0329900ZS/BnaC06G0379100ZS	4	1	BnaC04G0321400ZS	3	BnaA02G0139700ZS/BnaA07G0329900ZS/BnaC06G0379100ZS
BP	GO:0009101	glycoprotein biosynthetic process	4/874	127/20111	0.807616	0.999999	BnaA02G0139700ZS/BnaC04G0321400ZS/BnaA07G0329900ZS/BnaC06G0379100ZS	BnaA02G0139700ZS/BnaC04G0321400ZS/BnaA07G0329900ZS/BnaC06G0379100ZS	4	1	BnaC04G0321400ZS	3	BnaA02G0139700ZS/BnaA07G0329900ZS/BnaC06G0379100ZS
BP	GO:0006284	base-excision repair	1/874	38/20111	0.815478	0.999999	BnaC06G0453100ZS	BnaC06G0453100ZS	1	0		1	BnaC06G0453100ZS
BP	GO:0046474	glycerophospholipid biosynthetic process	1/874	38/20111	0.815478	0.999999	BnaA09G0651200ZS	BnaA09G0651200ZS	1	1	BnaA09G0651200ZS	0
BP	GO:0006505	GPI anchor metabolic process	1/874	39/20111	0.823512	0.999999	BnaA09G0651200ZS	BnaA09G0651200ZS	1	1	BnaA09G0651200ZS	0
BP	GO:0070085	glycosylation	4/874	131/20111	0.826298	0.999999	BnaA02G0139700ZS/BnaA07G0340800ZS/BnaA07G0329900ZS/BnaC06G0379100ZS	BnaA02G0139700ZS/BnaA07G0340800ZS/BnaA07G0329900ZS/BnaC06G0379100ZS	4	0		4	BnaA02G0139700ZS/BnaA07G0340800ZS/BnaA07G0329900ZS/BnaC06G0379100ZS
BP	GO:0000375	RNA splicing, via transesterification reactions	1/874	40/20111	0.831197	0.999999	BnaA02G0225200ZS	BnaA02G0225200ZS	1	1	BnaA02G0225200ZS	0
BP	GO:0000377	RNA splicing, via transesterification reactions with bulged adenosine as nucleophile	1/874	40/20111	0.831197	0.999999	BnaA02G0225200ZS	BnaA02G0225200ZS	1	1	BnaA02G0225200ZS	0
BP	GO:0000398	mRNA splicing, via spliceosome	1/874	40/20111	0.831197	0.999999	BnaA02G0225200ZS	BnaA02G0225200ZS	1	1	BnaA02G0225200ZS	0
BP	GO:0006081	cellular aldehyde metabolic process	1/874	40/20111	0.831197	0.999999	novel.435	-	1	0		1	novel.435
BP	GO:0006888	ER to Golgi vesicle-mediated transport	1/874	40/20111	0.831197	0.999999	BnaC06G0456600ZS	BnaC06G0456600ZS	1	0		1	BnaC06G0456600ZS
BP	GO:0006470	protein dephosphorylation	1/874	41/20111	0.838547	0.999999	BnaA05G0445900ZS	BnaA05G0445900ZS	1	0		1	BnaA05G0445900ZS
BP	GO:0009073	aromatic amino acid family biosynthetic process	1/874	41/20111	0.838547	0.999999	BnaC03G0578100ZS	BnaC03G0578100ZS	1	1	BnaC03G0578100ZS	0
BP	GO:0016311	dephosphorylation	1/874	41/20111	0.838547	0.999999	BnaA05G0445900ZS	BnaA05G0445900ZS	1	0		1	BnaA05G0445900ZS
BP	GO:0005976	polysaccharide metabolic process	6/874	191/20111	0.841987	0.999999	BnaA06G0187200ZS/BnaA01G0004700ZS/BnaC09G0408900ZS/BnaC04G0139400ZS/BnaC02G0052700ZS/BnaA01G0070700ZS	BnaA06G0187200ZS/BnaA01G0004700ZS/BnaC09G0408900ZS/BnaC04G0139400ZS/BnaC02G0052700ZS/BnaA01G0070700ZS	6	2	BnaC09G0408900ZS/BnaC04G0139400ZS	4	BnaA06G0187200ZS/BnaA01G0004700ZS/BnaC02G0052700ZS/BnaA01G0070700ZS
BP	GO:0044282	small molecule catabolic process	1/874	42/20111	0.845578	0.999999	BnaA02G0135500ZS	BnaA02G0135500ZS	1	1	BnaA02G0135500ZS	0
BP	GO:0006413	translational initiation	2/874	77/20111	0.853547	0.999999	BnaA10G0111100ZS/BnaC02G0085800ZS	BnaA10G0111100ZS/BnaC02G0085800ZS	2	2	BnaA10G0111100ZS/BnaC02G0085800ZS	0
BP	GO:0071554	cell wall organization or biogenesis	8/874	250/20111	0.855251	0.999999	novel.1475/BnaC03G0258900ZS/novel.2747/BnaA04G0277400ZS/BnaC04G0043100ZS/BnaA10G0011000ZS/BnaA03G0219900ZS/BnaA05G0039400ZS	-/BnaC03G0258900ZS/-/BnaA04G0277400ZS/BnaC04G0043100ZS/BnaA10G0011000ZS/BnaA03G0219900ZS/BnaA05G0039400ZS	8	6	BnaC03G0258900ZS/BnaA04G0277400ZS/BnaC04G0043100ZS/BnaA10G0011000ZS/BnaA03G0219900ZS/BnaA05G0039400ZS	2	novel.1475/novel.2747
BP	GO:0006732	coenzyme metabolic process	8/874	251/20111	0.858147	0.999999	BnaA01G0157600ZS/BnaA07G0182100ZS/BnaA07G0182400ZS/BnaA07G0362300ZS/BnaC06G0180700ZS/BnaC09G0394600ZS/novel.2145/BnaC06G0372200ZS	BnaA01G0157600ZS/BnaA07G0182100ZS/BnaA07G0182400ZS/BnaA07G0362300ZS/BnaC06G0180700ZS/BnaC09G0394600ZS/-/BnaC06G0372200ZS	8	8	BnaA01G0157600ZS/BnaA07G0182100ZS/BnaA07G0182400ZS/BnaA07G0362300ZS/BnaC06G0180700ZS/BnaC09G0394600ZS/novel.2145/BnaC06G0372200ZS	0
BP	GO:0008033	tRNA processing	3/874	110/20111	0.862179	0.999999	BnaA09G0066800ZS/BnaC08G0418800ZS/BnaA09G0568800ZS	BnaA09G0066800ZS/BnaC08G0418800ZS/BnaA09G0568800ZS	3	0		3	BnaA09G0066800ZS/BnaC08G0418800ZS/BnaA09G0568800ZS
BP	GO:0006479	protein methylation	1/874	47/20111	0.876402	0.999999	BnaC06G0395800ZS	BnaC06G0395800ZS	1	1	BnaC06G0395800ZS	0
BP	GO:0008213	protein alkylation	1/874	47/20111	0.876402	0.999999	BnaC06G0395800ZS	BnaC06G0395800ZS	1	1	BnaC06G0395800ZS	0
BP	GO:0009247	glycolipid biosynthetic process	1/874	47/20111	0.876402	0.999999	BnaA09G0651200ZS	BnaA09G0651200ZS	1	1	BnaA09G0651200ZS	0
BP	GO:0033014	tetrapyrrole biosynthetic process	1/874	47/20111	0.876402	0.999999	Bnascaffold1706G0000200ZS	Bnascaffold1706G0000200ZS	1	1	Bnascaffold1706G0000200ZS	0
BP	GO:0046467	membrane lipid biosynthetic process	1/874	47/20111	0.876402	0.999999	BnaA09G0651200ZS	BnaA09G0651200ZS	1	1	BnaA09G0651200ZS	0
BP	GO:0051186	cofactor metabolic process	11/874	340/20111	0.877831	0.999999	BnaA01G0157600ZS/BnaA07G0182100ZS/BnaA07G0182400ZS/BnaA07G0362300ZS/BnaC06G0180700ZS/BnaC09G0394600ZS/novel.2145/novel.3043/BnaC06G0372200ZS/Bnascaffold1706G0000200ZS/novel.1725	BnaA01G0157600ZS/BnaA07G0182100ZS/BnaA07G0182400ZS/BnaA07G0362300ZS/BnaC06G0180700ZS/BnaC09G0394600ZS/-/-/BnaC06G0372200ZS/Bnascaffold1706G0000200ZS/-	11	10	BnaA01G0157600ZS/BnaA07G0182100ZS/BnaA07G0182400ZS/BnaA07G0362300ZS/BnaC06G0180700ZS/BnaC09G0394600ZS/novel.2145/BnaC06G0372200ZS/Bnascaffold1706G0000200ZS/novel.1725	1	novel.3043
BP	GO:0018205	peptidyl-lysine modification	1/874	48/20111	0.881786	0.999999	BnaC06G0395800ZS	BnaC06G0395800ZS	1	1	BnaC06G0395800ZS	0
BP	GO:0030258	lipid modification	1/874	48/20111	0.881786	0.999999	BnaA07G0340800ZS	BnaA07G0340800ZS	1	0		1	BnaA07G0340800ZS
BP	GO:0007049	cell cycle	3/874	118/20111	0.891779	0.999999	BnaA02G0181100ZS/BnaA06G0364300ZS/BnaA01G0380400ZS	BnaA02G0181100ZS/BnaA06G0364300ZS/BnaA01G0380400ZS	3	3	BnaA02G0181100ZS/BnaA06G0364300ZS/BnaA01G0380400ZS	0
BP	GO:1902600	proton transmembrane transport	4/874	149/20111	0.89264	0.999999	BnaC06G0420000ZS/BnaC02G0351500ZS/BnaC06G0213600ZS/BnaA03G0251900ZS	BnaC06G0420000ZS/BnaC02G0351500ZS/BnaC06G0213600ZS/BnaA03G0251900ZS	4	4	BnaC06G0420000ZS/BnaC02G0351500ZS/BnaC06G0213600ZS/BnaA03G0251900ZS	0
BP	GO:0034660	ncRNA metabolic process	10/874	321/20111	0.895344	0.999999	BnaC05G0227200ZS/BnaA09G0436000ZS/BnaA03G0465600ZS/BnaA04G0140400ZS/BnaA09G0066800ZS/BnaC08G0418800ZS/BnaA09G0568800ZS/BnaC04G0431000ZS/BnaC08G0169200ZS/novel.64	BnaC05G0227200ZS/BnaA09G0436000ZS/BnaA03G0465600ZS/BnaA04G0140400ZS/BnaA09G0066800ZS/BnaC08G0418800ZS/BnaA09G0568800ZS/BnaC04G0431000ZS/BnaC08G0169200ZS/-	10	4	BnaC05G0227200ZS/BnaA09G0436000ZS/BnaA04G0140400ZS/novel.64	6	BnaA03G0465600ZS/BnaA09G0066800ZS/BnaC08G0418800ZS/BnaA09G0568800ZS/BnaC04G0431000ZS/BnaC08G0169200ZS
BP	GO:0016569	covalent chromatin modification	1/874	51/20111	0.896573	0.999999	BnaC06G0395800ZS	BnaC06G0395800ZS	1	1	BnaC06G0395800ZS	0
BP	GO:0016570	histone modification	1/874	51/20111	0.896573	0.999999	BnaC06G0395800ZS	BnaC06G0395800ZS	1	1	BnaC06G0395800ZS	0
BP	GO:0009117	nucleotide metabolic process	11/874	350/20111	0.898623	0.999999	BnaC06G0420000ZS/BnaA01G0157600ZS/BnaA07G0182100ZS/BnaA07G0182400ZS/BnaA07G0362300ZS/BnaC06G0180700ZS/BnaC09G0394600ZS/BnaC02G0351500ZS/BnaC06G0372200ZS/BnaC06G0213600ZS/BnaA03G0251900ZS	BnaC06G0420000ZS/BnaA01G0157600ZS/BnaA07G0182100ZS/BnaA07G0182400ZS/BnaA07G0362300ZS/BnaC06G0180700ZS/BnaC09G0394600ZS/BnaC02G0351500ZS/BnaC06G0372200ZS/BnaC06G0213600ZS/BnaA03G0251900ZS	11	11	BnaC06G0420000ZS/BnaA01G0157600ZS/BnaA07G0182100ZS/BnaA07G0182400ZS/BnaA07G0362300ZS/BnaC06G0180700ZS/BnaC09G0394600ZS/BnaC02G0351500ZS/BnaC06G0372200ZS/BnaC06G0213600ZS/BnaA03G0251900ZS	0
BP	GO:0006664	glycolipid metabolic process	1/874	52/20111	0.901079	0.999999	BnaA09G0651200ZS	BnaA09G0651200ZS	1	1	BnaA09G0651200ZS	0
BP	GO:0045017	glycerolipid biosynthetic process	1/874	52/20111	0.901079	0.999999	BnaA09G0651200ZS	BnaA09G0651200ZS	1	1	BnaA09G0651200ZS	0
BP	GO:1903509	liposaccharide metabolic process	1/874	52/20111	0.901079	0.999999	BnaA09G0651200ZS	BnaA09G0651200ZS	1	1	BnaA09G0651200ZS	0
BP	GO:0006486	protein glycosylation	3/874	121/20111	0.901322	0.999999	BnaA02G0139700ZS/BnaA07G0329900ZS/BnaC06G0379100ZS	BnaA02G0139700ZS/BnaA07G0329900ZS/BnaC06G0379100ZS	3	0		3	BnaA02G0139700ZS/BnaA07G0329900ZS/BnaC06G0379100ZS
BP	GO:0043413	macromolecule glycosylation	3/874	121/20111	0.901322	0.999999	BnaA02G0139700ZS/BnaA07G0329900ZS/BnaC06G0379100ZS	BnaA02G0139700ZS/BnaA07G0329900ZS/BnaC06G0379100ZS	3	0		3	BnaA02G0139700ZS/BnaA07G0329900ZS/BnaC06G0379100ZS
BP	GO:0034220	ion transmembrane transport	8/874	272/20111	0.908844	0.999999	BnaC06G0420000ZS/BnaC04G0373700ZS/BnaC02G0351500ZS/BnaA04G0093300ZS/BnaC06G0213600ZS/BnaC09G0282500ZS/BnaA03G0251900ZS/BnaC02G0099500ZS	BnaC06G0420000ZS/BnaC04G0373700ZS/BnaC02G0351500ZS/BnaA04G0093300ZS/BnaC06G0213600ZS/BnaC09G0282500ZS/BnaA03G0251900ZS/BnaC02G0099500ZS	8	4	BnaC06G0420000ZS/BnaC02G0351500ZS/BnaC06G0213600ZS/BnaA03G0251900ZS	4	BnaC04G0373700ZS/BnaA04G0093300ZS/BnaC09G0282500ZS/BnaC02G0099500ZS
BP	GO:0006753	nucleoside phosphate metabolic process	11/874	356/20111	0.909633	0.999999	BnaC06G0420000ZS/BnaA01G0157600ZS/BnaA07G0182100ZS/BnaA07G0182400ZS/BnaA07G0362300ZS/BnaC06G0180700ZS/BnaC09G0394600ZS/BnaC02G0351500ZS/BnaC06G0372200ZS/BnaC06G0213600ZS/BnaA03G0251900ZS	BnaC06G0420000ZS/BnaA01G0157600ZS/BnaA07G0182100ZS/BnaA07G0182400ZS/BnaA07G0362300ZS/BnaC06G0180700ZS/BnaC09G0394600ZS/BnaC02G0351500ZS/BnaC06G0372200ZS/BnaC06G0213600ZS/BnaA03G0251900ZS	11	11	BnaC06G0420000ZS/BnaA01G0157600ZS/BnaA07G0182100ZS/BnaA07G0182400ZS/BnaA07G0362300ZS/BnaC06G0180700ZS/BnaC09G0394600ZS/BnaC02G0351500ZS/BnaC06G0372200ZS/BnaC06G0213600ZS/BnaA03G0251900ZS	0
BP	GO:0006633	fatty acid biosynthetic process	3/874	127/20111	0.918161	0.999999	BnaA04G0141200ZS/BnaA02G0115400ZS/BnaC03G0193300ZS	BnaA04G0141200ZS/BnaA02G0115400ZS/BnaC03G0193300ZS	3	0		3	BnaA04G0141200ZS/BnaA02G0115400ZS/BnaC03G0193300ZS
BP	GO:0006325	chromatin organization	3/874	128/20111	0.920699	0.999999	BnaC06G0395800ZS/BnaA02G0075300ZS/BnaA08G0028700ZS	BnaC06G0395800ZS/BnaA02G0075300ZS/BnaA08G0028700ZS	3	1	BnaC06G0395800ZS	2	BnaA02G0075300ZS/BnaA08G0028700ZS
BP	GO:0008380	RNA splicing	1/874	58/20111	0.924284	0.999999	BnaA02G0225200ZS	BnaA02G0225200ZS	1	1	BnaA02G0225200ZS	0
BP	GO:0051128	regulation of cellular component organization	1/874	58/20111	0.924284	0.999999	BnaA02G0181100ZS	BnaA02G0181100ZS	1	1	BnaA02G0181100ZS	0
BP	GO:0090407	organophosphate biosynthetic process	12/874	396/20111	0.928957	0.999999	BnaA01G0157600ZS/BnaA07G0182100ZS/BnaA07G0182400ZS/BnaA07G0362300ZS/BnaC06G0180700ZS/BnaC09G0394600ZS/novel.2145/BnaC02G0351500ZS/BnaC06G0372200ZS/BnaC06G0213600ZS/BnaA03G0251900ZS/BnaA09G0651200ZS	BnaA01G0157600ZS/BnaA07G0182100ZS/BnaA07G0182400ZS/BnaA07G0362300ZS/BnaC06G0180700ZS/BnaC09G0394600ZS/-/BnaC02G0351500ZS/BnaC06G0372200ZS/BnaC06G0213600ZS/BnaA03G0251900ZS/BnaA09G0651200ZS	12	12	BnaA01G0157600ZS/BnaA07G0182100ZS/BnaA07G0182400ZS/BnaA07G0362300ZS/BnaC06G0180700ZS/BnaC09G0394600ZS/novel.2145/BnaC02G0351500ZS/BnaC06G0372200ZS/BnaC06G0213600ZS/BnaA03G0251900ZS/BnaA09G0651200ZS	0
BP	GO:0033013	tetrapyrrole metabolic process	1/874	60/20111	0.93074	0.999999	Bnascaffold1706G0000200ZS	Bnascaffold1706G0000200ZS	1	1	Bnascaffold1706G0000200ZS	0
BP	GO:0046488	phosphatidylinositol metabolic process	2/874	100/20111	0.93527	0.999999	BnaC03G0000400ZS/BnaA09G0651200ZS	BnaC03G0000400ZS/BnaA09G0651200ZS	2	2	BnaC03G0000400ZS/BnaA09G0651200ZS	0
BP	GO:0006334	nucleosome assembly	1/874	62/20111	0.936647	0.999999	BnaA08G0028700ZS	BnaA08G0028700ZS	1	0		1	BnaA08G0028700ZS
BP	GO:0031497	chromatin assembly	1/874	62/20111	0.936647	0.999999	BnaA08G0028700ZS	BnaA08G0028700ZS	1	0		1	BnaA08G0028700ZS
BP	GO:0034728	nucleosome organization	1/874	62/20111	0.936647	0.999999	BnaA08G0028700ZS	BnaA08G0028700ZS	1	0		1	BnaA08G0028700ZS
BP	GO:0006631	fatty acid metabolic process	4/874	169/20111	0.939307	0.999999	BnaA04G0141200ZS/BnaC04G0043700ZS/BnaA02G0115400ZS/BnaC03G0193300ZS	BnaA04G0141200ZS/BnaC04G0043700ZS/BnaA02G0115400ZS/BnaC03G0193300ZS	4	1	BnaC04G0043700ZS	3	BnaA04G0141200ZS/BnaA02G0115400ZS/BnaC03G0193300ZS
BP	GO:0006397	mRNA processing	2/874	102/20111	0.939825	0.999999	BnaA07G0341800ZS/BnaA02G0225200ZS	BnaA07G0341800ZS/BnaA02G0225200ZS	2	1	BnaA02G0225200ZS	1	BnaA07G0341800ZS
BP	GO:0006643	membrane lipid metabolic process	1/874	64/20111	0.94205	0.999999	BnaA09G0651200ZS	BnaA09G0651200ZS	1	1	BnaA09G0651200ZS	0
BP	GO:0006650	glycerophospholipid metabolic process	2/874	104/20111	0.944074	0.999999	BnaC03G0000400ZS/BnaA09G0651200ZS	BnaC03G0000400ZS/BnaA09G0651200ZS	2	2	BnaC03G0000400ZS/BnaA09G0651200ZS	0
BP	GO:0006366	transcription by RNA polymerase II	1/874	65/20111	0.944577	0.999999	novel.3120	-	1	1	novel.3120	0
BP	GO:0006333	chromatin assembly or disassembly	1/874	66/20111	0.946993	0.999999	BnaA08G0028700ZS	BnaA08G0028700ZS	1	0		1	BnaA08G0028700ZS
BP	GO:0006323	DNA packaging	1/874	67/20111	0.949304	0.999999	BnaA08G0028700ZS	BnaA08G0028700ZS	1	0		1	BnaA08G0028700ZS
BP	GO:0065004	protein-DNA complex assembly	1/874	68/20111	0.951515	0.999999	BnaA08G0028700ZS	BnaA08G0028700ZS	1	0		1	BnaA08G0028700ZS
BP	GO:0071824	protein-DNA complex subunit organization	1/874	68/20111	0.951515	0.999999	BnaA08G0028700ZS	BnaA08G0028700ZS	1	0		1	BnaA08G0028700ZS
BP	GO:0045229	external encapsulating structure organization	4/874	177/20111	0.952124	0.999999	novel.1475/BnaC03G0258900ZS/novel.2747/BnaA03G0219900ZS	-/BnaC03G0258900ZS/-/BnaA03G0219900ZS	4	2	BnaC03G0258900ZS/BnaA03G0219900ZS	2	novel.1475/novel.2747
BP	GO:0071555	cell wall organization	4/874	177/20111	0.952124	0.999999	novel.1475/BnaC03G0258900ZS/novel.2747/BnaA03G0219900ZS	-/BnaC03G0258900ZS/-/BnaA03G0219900ZS	4	2	BnaC03G0258900ZS/BnaA03G0219900ZS	2	novel.1475/novel.2747
BP	GO:0044248	cellular catabolic process	14/874	475/20111	0.954888	0.999999	BnaA01G0157600ZS/BnaA07G0182100ZS/BnaA07G0182400ZS/BnaA07G0362300ZS/BnaC06G0180700ZS/BnaA02G0135500ZS/BnaC09G0394600ZS/BnaA04G0277400ZS/novel.1583/BnaC04G0043100ZS/BnaA10G0011000ZS/BnaC06G0372200ZS/BnaC08G0206500ZS/BnaA05G0039400ZS	BnaA01G0157600ZS/BnaA07G0182100ZS/BnaA07G0182400ZS/BnaA07G0362300ZS/BnaC06G0180700ZS/BnaA02G0135500ZS/BnaC09G0394600ZS/BnaA04G0277400ZS/-/BnaC04G0043100ZS/BnaA10G0011000ZS/BnaC06G0372200ZS/BnaC08G0206500ZS/BnaA05G0039400ZS	14	13	BnaA01G0157600ZS/BnaA07G0182100ZS/BnaA07G0182400ZS/BnaA07G0362300ZS/BnaC06G0180700ZS/BnaA02G0135500ZS/BnaC09G0394600ZS/BnaA04G0277400ZS/novel.1583/BnaC04G0043100ZS/BnaA10G0011000ZS/BnaC06G0372200ZS/BnaA05G0039400ZS	1	BnaC08G0206500ZS
BP	GO:0051726	regulation of cell cycle	1/874	70/20111	0.955651	0.999999	BnaA02G0181100ZS	BnaA02G0181100ZS	1	1	BnaA02G0181100ZS	0
BP	GO:0006887	exocytosis	2/874	111/20111	0.956805	0.999999	BnaC02G0125100ZS/BnaC09G0432000ZS	BnaC02G0125100ZS/BnaC09G0432000ZS	2	2	BnaC02G0125100ZS/BnaC09G0432000ZS	0
BP	GO:0032940	secretion by cell	2/874	111/20111	0.956805	0.999999	BnaC02G0125100ZS/BnaC09G0432000ZS	BnaC02G0125100ZS/BnaC09G0432000ZS	2	2	BnaC02G0125100ZS/BnaC09G0432000ZS	0
BP	GO:0046903	secretion	2/874	111/20111	0.956805	0.999999	BnaC02G0125100ZS/BnaC09G0432000ZS	BnaC02G0125100ZS/BnaC09G0432000ZS	2	2	BnaC02G0125100ZS/BnaC09G0432000ZS	0
BP	GO:0016071	mRNA metabolic process	2/874	113/20111	0.9599	0.999999	BnaA07G0341800ZS/BnaA02G0225200ZS	BnaA07G0341800ZS/BnaA02G0225200ZS	2	1	BnaA02G0225200ZS	1	BnaA07G0341800ZS
BP	GO:0006352	DNA-templated transcription, initiation	1/874	73/20111	0.961204	0.999999	novel.3120	-	1	1	novel.3120	0
BP	GO:0043414	macromolecule methylation	1/874	75/20111	0.964515	0.999999	BnaC06G0395800ZS	BnaC06G0395800ZS	1	1	BnaC06G0395800ZS	0
BP	GO:0046486	glycerolipid metabolic process	2/874	118/20111	0.966734	0.999999	BnaC03G0000400ZS/BnaA09G0651200ZS	BnaC03G0000400ZS/BnaA09G0651200ZS	2	2	BnaC03G0000400ZS/BnaA09G0651200ZS	0
BP	GO:0048193	Golgi vesicle transport	1/874	77/20111	0.967543	0.999999	BnaC06G0456600ZS	BnaC06G0456600ZS	1	0		1	BnaC06G0456600ZS
BP	GO:0045454	cell redox homeostasis	7/874	289/20111	0.970155	0.999999	BnaA09G0653200ZS/BnaC06G0420800ZS/BnaC09G0278900ZS/BnaA09G0236600ZS/BnaC08G0513500ZS/BnaA02G0109900ZS/BnaA09G0422300ZS	BnaA09G0653200ZS/BnaC06G0420800ZS/BnaC09G0278900ZS/BnaA09G0236600ZS/BnaC08G0513500ZS/BnaA02G0109900ZS/BnaA09G0422300ZS	7	6	BnaA09G0653200ZS/BnaC09G0278900ZS/BnaA09G0236600ZS/BnaC08G0513500ZS/BnaA02G0109900ZS/BnaA09G0422300ZS	1	BnaC06G0420800ZS
BP	GO:0055086	nucleobase-containing small molecule metabolic process	11/874	412/20111	0.97204	0.999999	BnaC06G0420000ZS/BnaA01G0157600ZS/BnaA07G0182100ZS/BnaA07G0182400ZS/BnaA07G0362300ZS/BnaC06G0180700ZS/BnaC09G0394600ZS/BnaC02G0351500ZS/BnaC06G0372200ZS/BnaC06G0213600ZS/BnaA03G0251900ZS	BnaC06G0420000ZS/BnaA01G0157600ZS/BnaA07G0182100ZS/BnaA07G0182400ZS/BnaA07G0362300ZS/BnaC06G0180700ZS/BnaC09G0394600ZS/BnaC02G0351500ZS/BnaC06G0372200ZS/BnaC06G0213600ZS/BnaA03G0251900ZS	11	11	BnaC06G0420000ZS/BnaA01G0157600ZS/BnaA07G0182100ZS/BnaA07G0182400ZS/BnaA07G0362300ZS/BnaC06G0180700ZS/BnaC09G0394600ZS/BnaC02G0351500ZS/BnaC06G0372200ZS/BnaC06G0213600ZS/BnaA03G0251900ZS	0
BP	GO:0019725	cellular homeostasis	7/874	297/20111	0.975803	0.999999	BnaA09G0653200ZS/BnaC06G0420800ZS/BnaC09G0278900ZS/BnaA09G0236600ZS/BnaC08G0513500ZS/BnaA02G0109900ZS/BnaA09G0422300ZS	BnaA09G0653200ZS/BnaC06G0420800ZS/BnaC09G0278900ZS/BnaA09G0236600ZS/BnaC08G0513500ZS/BnaA02G0109900ZS/BnaA09G0422300ZS	7	6	BnaA09G0653200ZS/BnaC09G0278900ZS/BnaA09G0236600ZS/BnaC08G0513500ZS/BnaA02G0109900ZS/BnaA09G0422300ZS	1	BnaC06G0420800ZS
BP	GO:0007010	cytoskeleton organization	1/874	84/20111	0.976249	0.999999	BnaA09G0630600ZS	BnaA09G0630600ZS	1	1	BnaA09G0630600ZS	0
BP	GO:0034470	ncRNA processing	3/874	169/20111	0.979548	0.999999	BnaA09G0066800ZS/BnaC08G0418800ZS/BnaA09G0568800ZS	BnaA09G0066800ZS/BnaC08G0418800ZS/BnaA09G0568800ZS	3	0		3	BnaA09G0066800ZS/BnaC08G0418800ZS/BnaA09G0568800ZS
BP	GO:0042545	cell wall modification	2/874	131/20111	0.979657	0.999999	BnaC03G0258900ZS/BnaA03G0219900ZS	BnaC03G0258900ZS/BnaA03G0219900ZS	2	2	BnaC03G0258900ZS/BnaA03G0219900ZS	0
BP	GO:0042592	homeostatic process	7/874	305/20111	0.980453	0.999999	BnaA09G0653200ZS/BnaC06G0420800ZS/BnaC09G0278900ZS/BnaA09G0236600ZS/BnaC08G0513500ZS/BnaA02G0109900ZS/BnaA09G0422300ZS	BnaA09G0653200ZS/BnaC06G0420800ZS/BnaC09G0278900ZS/BnaA09G0236600ZS/BnaC08G0513500ZS/BnaA02G0109900ZS/BnaA09G0422300ZS	7	6	BnaA09G0653200ZS/BnaC09G0278900ZS/BnaA09G0236600ZS/BnaC08G0513500ZS/BnaA02G0109900ZS/BnaA09G0422300ZS	1	BnaC06G0420800ZS
BP	GO:0008654	phospholipid biosynthetic process	1/874	89/20111	0.980999	0.999999	BnaA09G0651200ZS	BnaA09G0651200ZS	1	1	BnaA09G0651200ZS	0
BP	GO:0032259	methylation	1/874	91/20111	0.982622	0.999999	BnaC06G0395800ZS	BnaC06G0395800ZS	1	1	BnaC06G0395800ZS	0
BP	GO:0098655	cation transmembrane transport	4/874	210/20111	0.982809	0.999999	BnaC06G0420000ZS/BnaC02G0351500ZS/BnaC06G0213600ZS/BnaA03G0251900ZS	BnaC06G0420000ZS/BnaC02G0351500ZS/BnaC06G0213600ZS/BnaA03G0251900ZS	4	4	BnaC06G0420000ZS/BnaC02G0351500ZS/BnaC06G0213600ZS/BnaA03G0251900ZS	0
BP	GO:0098660	inorganic ion transmembrane transport	4/874	210/20111	0.982809	0.999999	BnaC06G0420000ZS/BnaC02G0351500ZS/BnaC06G0213600ZS/BnaA03G0251900ZS	BnaC06G0420000ZS/BnaC02G0351500ZS/BnaC06G0213600ZS/BnaA03G0251900ZS	4	4	BnaC06G0420000ZS/BnaC02G0351500ZS/BnaC06G0213600ZS/BnaA03G0251900ZS	0
BP	GO:0098662	inorganic cation transmembrane transport	4/874	210/20111	0.982809	0.999999	BnaC06G0420000ZS/BnaC02G0351500ZS/BnaC06G0213600ZS/BnaA03G0251900ZS	BnaC06G0420000ZS/BnaC02G0351500ZS/BnaC06G0213600ZS/BnaA03G0251900ZS	4	4	BnaC06G0420000ZS/BnaC02G0351500ZS/BnaC06G0213600ZS/BnaA03G0251900ZS	0
BP	GO:0015672	monovalent inorganic cation transport	4/874	211/20111	0.983351	0.999999	BnaC06G0420000ZS/BnaC02G0351500ZS/BnaC06G0213600ZS/BnaA03G0251900ZS	BnaC06G0420000ZS/BnaC02G0351500ZS/BnaC06G0213600ZS/BnaA03G0251900ZS	4	4	BnaC06G0420000ZS/BnaC02G0351500ZS/BnaC06G0213600ZS/BnaA03G0251900ZS	0
BP	GO:0009451	RNA modification	1/874	97/20111	0.986705	0.999999	BnaA09G0066800ZS	BnaA09G0066800ZS	1	0		1	BnaA09G0066800ZS
BP	GO:0015988	energy coupled proton transmembrane transport, against electrochemical gradient	1/874	97/20111	0.986705	0.999999	BnaC06G0420000ZS	BnaC06G0420000ZS	1	1	BnaC06G0420000ZS	0
BP	GO:0015991	ATP hydrolysis coupled proton transport	1/874	97/20111	0.986705	0.999999	BnaC06G0420000ZS	BnaC06G0420000ZS	1	1	BnaC06G0420000ZS	0
BP	GO:0090662	ATP hydrolysis coupled transmembrane transport	1/874	97/20111	0.986705	0.999999	BnaC06G0420000ZS	BnaC06G0420000ZS	1	1	BnaC06G0420000ZS	0
BP	GO:0099131	ATP hydrolysis coupled ion transmembrane transport	1/874	97/20111	0.986705	0.999999	BnaC06G0420000ZS	BnaC06G0420000ZS	1	1	BnaC06G0420000ZS	0
BP	GO:0099132	ATP hydrolysis coupled cation transmembrane transport	1/874	97/20111	0.986705	0.999999	BnaC06G0420000ZS	BnaC06G0420000ZS	1	1	BnaC06G0420000ZS	0
BP	GO:1901565	organonitrogen compound catabolic process	6/874	289/20111	0.987663	0.999999	BnaA02G0135500ZS/BnaA04G0277400ZS/novel.1583/BnaC04G0043100ZS/BnaA10G0011000ZS/BnaA05G0039400ZS	BnaA02G0135500ZS/BnaA04G0277400ZS/-/BnaC04G0043100ZS/BnaA10G0011000ZS/BnaA05G0039400ZS	6	6	BnaA02G0135500ZS/BnaA04G0277400ZS/novel.1583/BnaC04G0043100ZS/BnaA10G0011000ZS/BnaA05G0039400ZS	0
BP	GO:0071103	DNA conformation change	1/874	99/20111	0.987841	0.999999	BnaA08G0028700ZS	BnaA08G0028700ZS	1	0		1	BnaA08G0028700ZS
BP	GO:0007264	small GTPase mediated signal transduction	5/874	260/20111	0.989341	0.999999	BnaA02G0129000ZS/BnaC02G0129900ZS/BnaC02G0161200ZS/BnaC02G0123300ZS/BnaA03G0420000ZS	BnaA02G0129000ZS/BnaC02G0129900ZS/BnaC02G0161200ZS/BnaC02G0123300ZS/BnaA03G0420000ZS	5	4	BnaC02G0129900ZS/BnaC02G0161200ZS/BnaC02G0123300ZS/BnaA03G0420000ZS	1	BnaA02G0129000ZS
BP	GO:0034622	cellular protein-containing complex assembly	2/874	148/20111	0.989428	0.999999	BnaA02G0134000ZS/BnaA08G0028700ZS	BnaA02G0134000ZS/BnaA08G0028700ZS	2	0		2	BnaA02G0134000ZS/BnaA08G0028700ZS
BP	GO:0006457	protein folding	5/874	269/20111	0.991942	0.999999	BnaC02G0155900ZS/BnaC07G0330100ZS/BnaC08G0458800ZS/BnaA09G0604700ZS/BnaA02G0379900ZS	BnaC02G0155900ZS/BnaC07G0330100ZS/BnaC08G0458800ZS/BnaA09G0604700ZS/BnaA02G0379900ZS	5	5	BnaC02G0155900ZS/BnaC07G0330100ZS/BnaC08G0458800ZS/BnaA09G0604700ZS/BnaA02G0379900ZS	0
BP	GO:0006644	phospholipid metabolic process	2/874	155/20111	0.991951	0.999999	BnaC03G0000400ZS/BnaA09G0651200ZS	BnaC03G0000400ZS/BnaA09G0651200ZS	2	2	BnaC03G0000400ZS/BnaA09G0651200ZS	0
BP	GO:0006928	movement of cell or subcellular component	2/874	156/20111	0.99226	0.999999	BnaA07G0342000ZS/BnaC08G0190900ZS	BnaA07G0342000ZS/BnaC08G0190900ZS	2	0		2	BnaA07G0342000ZS/BnaC08G0190900ZS
BP	GO:0007018	microtubule-based movement	2/874	156/20111	0.99226	0.999999	BnaA07G0342000ZS/BnaC08G0190900ZS	BnaA07G0342000ZS/BnaC08G0190900ZS	2	0		2	BnaA07G0342000ZS/BnaC08G0190900ZS
BP	GO:0065003	protein-containing complex assembly	2/874	160/20111	0.993383	0.999999	BnaA02G0134000ZS/BnaA08G0028700ZS	BnaA02G0134000ZS/BnaA08G0028700ZS	2	0		2	BnaA02G0134000ZS/BnaA08G0028700ZS
BP	GO:0009057	macromolecule catabolic process	6/874	311/20111	0.993567	0.999999	BnaA04G0277400ZS/novel.1583/BnaC04G0043100ZS/BnaA10G0011000ZS/BnaC08G0206500ZS/BnaA05G0039400ZS	BnaA04G0277400ZS/-/BnaC04G0043100ZS/BnaA10G0011000ZS/BnaC08G0206500ZS/BnaA05G0039400ZS	6	5	BnaA04G0277400ZS/novel.1583/BnaC04G0043100ZS/BnaA10G0011000ZS/BnaA05G0039400ZS	1	BnaC08G0206500ZS
BP	GO:0051276	chromosome organization	3/874	202/20111	0.993595	0.999999	BnaC06G0395800ZS/BnaA02G0075300ZS/BnaA08G0028700ZS	BnaC06G0395800ZS/BnaA02G0075300ZS/BnaA08G0028700ZS	3	1	BnaC06G0395800ZS	2	BnaA02G0075300ZS/BnaA08G0028700ZS
BP	GO:0008610	lipid biosynthetic process	6/874	317/20111	0.994634	0.999999	BnaA04G0141200ZS/BnaC09G0402100ZS/BnaA02G0115400ZS/BnaC03G0193300ZS/BnaA07G0018100ZS/BnaA09G0651200ZS	BnaA04G0141200ZS/BnaC09G0402100ZS/BnaA02G0115400ZS/BnaC03G0193300ZS/BnaA07G0018100ZS/BnaA09G0651200ZS	6	2	BnaC09G0402100ZS/BnaA09G0651200ZS	4	BnaA04G0141200ZS/BnaA02G0115400ZS/BnaC03G0193300ZS/BnaA07G0018100ZS
BP	GO:0018193	peptidyl-amino acid modification	1/874	124/20111	0.996021	0.999999	BnaC06G0395800ZS	BnaC06G0395800ZS	1	1	BnaC06G0395800ZS	0
BP	GO:0042254	ribosome biogenesis	1/874	124/20111	0.996021	0.999999	BnaA02G0179700ZS	BnaA02G0179700ZS	1	1	BnaA02G0179700ZS	0
BP	GO:0044255	cellular lipid metabolic process	9/874	429/20111	0.99613	0.999999	BnaA04G0141200ZS/BnaC09G0402100ZS/BnaA07G0340800ZS/BnaC04G0043700ZS/BnaC03G0000400ZS/BnaA02G0115400ZS/BnaC03G0193300ZS/BnaA07G0018100ZS/BnaA09G0651200ZS	BnaA04G0141200ZS/BnaC09G0402100ZS/BnaA07G0340800ZS/BnaC04G0043700ZS/BnaC03G0000400ZS/BnaA02G0115400ZS/BnaC03G0193300ZS/BnaA07G0018100ZS/BnaA09G0651200ZS	9	4	BnaC09G0402100ZS/BnaC04G0043700ZS/BnaC03G0000400ZS/BnaA09G0651200ZS	5	BnaA04G0141200ZS/BnaA07G0340800ZS/BnaA02G0115400ZS/BnaC03G0193300ZS/BnaA07G0018100ZS
BP	GO:0006281	DNA repair	2/874	178/20111	0.996751	0.999999	BnaC06G0453100ZS/BnaA08G0091900ZS	BnaC06G0453100ZS/BnaA08G0091900ZS	2	0		2	BnaC06G0453100ZS/BnaA08G0091900ZS
BP	GO:0016567	protein ubiquitination	2/874	178/20111	0.996751	0.999999	BnaA08G0246200ZS/BnaC03G0262300ZS	BnaA08G0246200ZS/BnaC03G0262300ZS	2	2	BnaA08G0246200ZS/BnaC03G0262300ZS	0
BP	GO:0006974	cellular response to DNA damage stimulus	2/874	181/20111	0.997117	0.999999	BnaC06G0453100ZS/BnaA08G0091900ZS	BnaC06G0453100ZS/BnaA08G0091900ZS	2	0		2	BnaC06G0453100ZS/BnaA08G0091900ZS
BP	GO:0033554	cellular response to stress	2/874	181/20111	0.997117	0.999999	BnaC06G0453100ZS/BnaA08G0091900ZS	BnaC06G0453100ZS/BnaA08G0091900ZS	2	0		2	BnaC06G0453100ZS/BnaA08G0091900ZS
BP	GO:0032446	protein modification by small protein conjugation	2/874	182/20111	0.99723	0.999999	BnaA08G0246200ZS/BnaC03G0262300ZS	BnaA08G0246200ZS/BnaC03G0262300ZS	2	2	BnaA08G0246200ZS/BnaC03G0262300ZS	0
BP	GO:0022613	ribonucleoprotein complex biogenesis	1/874	133/20111	0.99734	0.999999	BnaA02G0179700ZS	BnaA02G0179700ZS	1	1	BnaA02G0179700ZS	0
BP	GO:0043933	protein-containing complex subunit organization	2/874	185/20111	0.997543	0.999999	BnaA02G0134000ZS/BnaA08G0028700ZS	BnaA02G0134000ZS/BnaA08G0028700ZS	2	0		2	BnaA02G0134000ZS/BnaA08G0028700ZS
BP	GO:0065008	regulation of biological quality	7/874	378/20111	0.997583	0.999999	BnaA09G0653200ZS/BnaC06G0420800ZS/BnaC09G0278900ZS/BnaA09G0236600ZS/BnaC08G0513500ZS/BnaA02G0109900ZS/BnaA09G0422300ZS	BnaA09G0653200ZS/BnaC06G0420800ZS/BnaC09G0278900ZS/BnaA09G0236600ZS/BnaC08G0513500ZS/BnaA02G0109900ZS/BnaA09G0422300ZS	7	6	BnaA09G0653200ZS/BnaC09G0278900ZS/BnaA09G0236600ZS/BnaC08G0513500ZS/BnaA02G0109900ZS/BnaA09G0422300ZS	1	BnaC06G0420800ZS
BP	GO:0022607	cellular component assembly	3/874	232/20111	0.997857	0.999999	BnaA02G0181100ZS/BnaA02G0134000ZS/BnaA08G0028700ZS	BnaA02G0181100ZS/BnaA02G0134000ZS/BnaA08G0028700ZS	3	1	BnaA02G0181100ZS	2	BnaA02G0134000ZS/BnaA08G0028700ZS
BP	GO:0071705	nitrogen compound transport	10/874	493/20111	0.998363	0.999999	BnaA02G0153500ZS/BnaA02G0181900ZS/BnaC03G0289400ZS/BnaC04G0373700ZS/BnaA03G0244700ZS/BnaA01G0077700ZS/BnaA08G0275300ZS/BnaC08G0266000ZS/BnaA04G0093300ZS/BnaC07G0519800ZS	BnaA02G0153500ZS/BnaA02G0181900ZS/BnaC03G0289400ZS/BnaC04G0373700ZS/BnaA03G0244700ZS/BnaA01G0077700ZS/BnaA08G0275300ZS/BnaC08G0266000ZS/BnaA04G0093300ZS/BnaC07G0519800ZS	10	4	BnaA02G0181900ZS/BnaA01G0077700ZS/BnaA08G0275300ZS/BnaC08G0266000ZS	6	BnaA02G0153500ZS/BnaC03G0289400ZS/BnaC04G0373700ZS/BnaA03G0244700ZS/BnaA04G0093300ZS/BnaC07G0519800ZS
BP	GO:0007017	microtubule-based process	2/874	198/20111	0.998541	0.999999	BnaA07G0342000ZS/BnaC08G0190900ZS	BnaA07G0342000ZS/BnaC08G0190900ZS	2	0		2	BnaA07G0342000ZS/BnaC08G0190900ZS
BP	GO:0006396	RNA processing	6/874	392/20111	0.999507	0.999999	BnaC02G0162300ZS/BnaA07G0341800ZS/BnaA09G0066800ZS/BnaC08G0418800ZS/BnaA09G0568800ZS/BnaA02G0225200ZS	BnaC02G0162300ZS/BnaA07G0341800ZS/BnaA09G0066800ZS/BnaC08G0418800ZS/BnaA09G0568800ZS/BnaA02G0225200ZS	6	2	BnaC02G0162300ZS/BnaA02G0225200ZS	4	BnaA07G0341800ZS/BnaA09G0066800ZS/BnaC08G0418800ZS/BnaA09G0568800ZS
BP	GO:0044265	cellular macromolecule catabolic process	2/874	227/20111	0.999551	0.999999	novel.1583/BnaC08G0206500ZS	-/BnaC08G0206500ZS	2	1	novel.1583	1	BnaC08G0206500ZS
BP	GO:0006996	organelle organization	5/874	362/20111	0.999631	0.999999	BnaC06G0395800ZS/BnaA02G0075300ZS/BnaA09G0630600ZS/BnaA01G0380400ZS/BnaA08G0028700ZS	BnaC06G0395800ZS/BnaA02G0075300ZS/BnaA09G0630600ZS/BnaA01G0380400ZS/BnaA08G0028700ZS	5	3	BnaC06G0395800ZS/BnaA09G0630600ZS/BnaA01G0380400ZS	2	BnaA02G0075300ZS/BnaA08G0028700ZS
BP	GO:0044257	cellular protein catabolic process	1/874	200/20111	0.999868	0.999999	novel.1583	-	1	1	novel.1583	0
BP	GO:0051603	proteolysis involved in cellular protein catabolic process	1/874	200/20111	0.999868	0.999999	novel.1583	-	1	1	novel.1583	0
BP	GO:0030163	protein catabolic process	1/874	209/20111	0.999912	0.999999	novel.1583	-	1	1	novel.1583	0
BP	GO:0006259	DNA metabolic process	4/874	362/20111	0.999917	0.999999	novel.2282/BnaC06G0453100ZS/BnaA08G0091900ZS/BnaC08G0206500ZS	-/BnaC06G0453100ZS/BnaA08G0091900ZS/BnaC08G0206500ZS	4	1	novel.2282	3	BnaC06G0453100ZS/BnaA08G0091900ZS/BnaC08G0206500ZS
BP	GO:0044085	cellular component biogenesis	4/874	375/20111	0.999949	0.999999	BnaA02G0181100ZS/BnaA02G0134000ZS/BnaA02G0179700ZS/BnaA08G0028700ZS	BnaA02G0181100ZS/BnaA02G0134000ZS/BnaA02G0179700ZS/BnaA08G0028700ZS	4	2	BnaA02G0181100ZS/BnaA02G0179700ZS	2	BnaA02G0134000ZS/BnaA08G0028700ZS
BP	GO:0070647	protein modification by small protein conjugation or removal	2/874	283/20111	0.999956	0.999999	BnaA08G0246200ZS/BnaC03G0262300ZS	BnaA08G0246200ZS/BnaC03G0262300ZS	2	2	BnaA08G0246200ZS/BnaC03G0262300ZS	0
BP	GO:0033036	macromolecule localization	6/874	481/20111	0.999977	0.999999	BnaA02G0181900ZS/BnaA01G0077700ZS/BnaA08G0275300ZS/BnaC08G0266000ZS/BnaA07G0128600ZS/BnaA06G0022200ZS	BnaA02G0181900ZS/BnaA01G0077700ZS/BnaA08G0275300ZS/BnaC08G0266000ZS/BnaA07G0128600ZS/BnaA06G0022200ZS	6	4	BnaA02G0181900ZS/BnaA01G0077700ZS/BnaA08G0275300ZS/BnaC08G0266000ZS	2	BnaA07G0128600ZS/BnaA06G0022200ZS
BP	GO:0046907	intracellular transport	3/874	363/20111	0.999987	0.999999	BnaA02G0181900ZS/BnaC06G0456600ZS/BnaC08G0266000ZS	BnaA02G0181900ZS/BnaC06G0456600ZS/BnaC08G0266000ZS	3	2	BnaA02G0181900ZS/BnaC08G0266000ZS	1	BnaC06G0456600ZS
BP	GO:0051649	establishment of localization in cell	3/874	363/20111	0.999987	0.999999	BnaA02G0181900ZS/BnaC06G0456600ZS/BnaC08G0266000ZS	BnaA02G0181900ZS/BnaC06G0456600ZS/BnaC08G0266000ZS	3	2	BnaA02G0181900ZS/BnaC08G0266000ZS	1	BnaC06G0456600ZS
BP	GO:0015031	protein transport	4/874	414/20111	0.999988	0.999999	BnaA02G0181900ZS/BnaA01G0077700ZS/BnaA08G0275300ZS/BnaC08G0266000ZS	BnaA02G0181900ZS/BnaA01G0077700ZS/BnaA08G0275300ZS/BnaC08G0266000ZS	4	4	BnaA02G0181900ZS/BnaA01G0077700ZS/BnaA08G0275300ZS/BnaC08G0266000ZS	0
BP	GO:0015833	peptide transport	4/874	414/20111	0.999988	0.999999	BnaA02G0181900ZS/BnaA01G0077700ZS/BnaA08G0275300ZS/BnaC08G0266000ZS	BnaA02G0181900ZS/BnaA01G0077700ZS/BnaA08G0275300ZS/BnaC08G0266000ZS	4	4	BnaA02G0181900ZS/BnaA01G0077700ZS/BnaA08G0275300ZS/BnaC08G0266000ZS	0
BP	GO:0042886	amide transport	4/874	414/20111	0.999988	0.999999	BnaA02G0181900ZS/BnaA01G0077700ZS/BnaA08G0275300ZS/BnaC08G0266000ZS	BnaA02G0181900ZS/BnaA01G0077700ZS/BnaA08G0275300ZS/BnaC08G0266000ZS	4	4	BnaA02G0181900ZS/BnaA01G0077700ZS/BnaA08G0275300ZS/BnaC08G0266000ZS	0
BP	GO:0006886	intracellular protein transport	2/874	319/20111	0.99999	0.999999	BnaA02G0181900ZS/BnaC08G0266000ZS	BnaA02G0181900ZS/BnaC08G0266000ZS	2	2	BnaA02G0181900ZS/BnaC08G0266000ZS	0
BP	GO:0016192	vesicle-mediated transport	4/874	420/20111	0.999991	0.999999	BnaA02G0181900ZS/BnaC06G0456600ZS/BnaC02G0125100ZS/BnaC09G0432000ZS	BnaA02G0181900ZS/BnaC06G0456600ZS/BnaC02G0125100ZS/BnaC09G0432000ZS	4	3	BnaA02G0181900ZS/BnaC02G0125100ZS/BnaC09G0432000ZS	1	BnaC06G0456600ZS
BP	GO:0045184	establishment of protein localization	4/874	431/20111	0.999994	0.999999	BnaA02G0181900ZS/BnaA01G0077700ZS/BnaA08G0275300ZS/BnaC08G0266000ZS	BnaA02G0181900ZS/BnaA01G0077700ZS/BnaA08G0275300ZS/BnaC08G0266000ZS	4	4	BnaA02G0181900ZS/BnaA01G0077700ZS/BnaA08G0275300ZS/BnaC08G0266000ZS	0
BP	GO:0008104	protein localization	4/874	449/20111	0.999997	0.999999	BnaA02G0181900ZS/BnaA01G0077700ZS/BnaA08G0275300ZS/BnaC08G0266000ZS	BnaA02G0181900ZS/BnaA01G0077700ZS/BnaA08G0275300ZS/BnaC08G0266000ZS	4	4	BnaA02G0181900ZS/BnaA01G0077700ZS/BnaA08G0275300ZS/BnaC08G0266000ZS	0
BP	GO:0034613	cellular protein localization	2/874	354/20111	0.999998	0.999999	BnaA02G0181900ZS/BnaC08G0266000ZS	BnaA02G0181900ZS/BnaC08G0266000ZS	2	2	BnaA02G0181900ZS/BnaC08G0266000ZS	0
BP	GO:0070727	cellular macromolecule localization	2/874	354/20111	0.999998	0.999999	BnaA02G0181900ZS/BnaC08G0266000ZS	BnaA02G0181900ZS/BnaC08G0266000ZS	2	2	BnaA02G0181900ZS/BnaC08G0266000ZS	0
BP	GO:0051641	cellular localization	3/874	441/20111	0.999999	0.999999	BnaA02G0181900ZS/BnaC06G0456600ZS/BnaC08G0266000ZS	BnaA02G0181900ZS/BnaC06G0456600ZS/BnaC08G0266000ZS	3	2	BnaA02G0181900ZS/BnaC08G0266000ZS	1	BnaC06G0456600ZS
CC	GO:0009538	photosystem I reaction center	2/257	21/7604	0.15724	0.998614	BnaA01G0343400ZS/BnaA09G0028400ZS	BnaA01G0343400ZS/BnaA09G0028400ZS	2	1	BnaA01G0343400ZS	1	BnaA09G0028400ZS
CC	GO:0031966	mitochondrial membrane	6/257	108/7604	0.158168	0.998614	BnaC06G0454700ZS/BnaC06G0213600ZS/BnaC09G0282500ZS/BnaC05G0563000ZS/BnaA05G0498100ZS/BnaC02G0099500ZS	BnaC06G0454700ZS/BnaC06G0213600ZS/BnaC09G0282500ZS/BnaC05G0563000ZS/BnaA05G0498100ZS/BnaC02G0099500ZS	6	3	BnaC06G0454700ZS/BnaC06G0213600ZS/BnaC05G0563000ZS	3	BnaC09G0282500ZS/BnaA05G0498100ZS/BnaC02G0099500ZS
CC	GO:0005741	mitochondrial outer membrane	3/257	42/7604	0.168336	0.998614	BnaC06G0454700ZS/BnaC05G0563000ZS/BnaA05G0498100ZS	BnaC06G0454700ZS/BnaC05G0563000ZS/BnaA05G0498100ZS	3	2	BnaC06G0454700ZS/BnaC05G0563000ZS	1	BnaA05G0498100ZS
CC	GO:0031968	organelle outer membrane	3/257	42/7604	0.168336	0.998614	BnaC06G0454700ZS/BnaC05G0563000ZS/BnaA05G0498100ZS	BnaC06G0454700ZS/BnaC05G0563000ZS/BnaA05G0498100ZS	3	2	BnaC06G0454700ZS/BnaC05G0563000ZS	1	BnaA05G0498100ZS
CC	GO:0005740	mitochondrial envelope	6/257	121/7604	0.225254	0.998614	BnaC06G0454700ZS/BnaC06G0213600ZS/BnaC09G0282500ZS/BnaC05G0563000ZS/BnaA05G0498100ZS/BnaC02G0099500ZS	BnaC06G0454700ZS/BnaC06G0213600ZS/BnaC09G0282500ZS/BnaC05G0563000ZS/BnaA05G0498100ZS/BnaC02G0099500ZS	6	3	BnaC06G0454700ZS/BnaC06G0213600ZS/BnaC05G0563000ZS	3	BnaC09G0282500ZS/BnaA05G0498100ZS/BnaC02G0099500ZS
CC	GO:0031967	organelle envelope	7/257	152/7604	0.254511	0.998614	BnaC06G0454700ZS/BnaC03G0366000ZS/BnaC06G0213600ZS/BnaC09G0282500ZS/BnaC05G0563000ZS/BnaA05G0498100ZS/BnaC02G0099500ZS	BnaC06G0454700ZS/BnaC03G0366000ZS/BnaC06G0213600ZS/BnaC09G0282500ZS/BnaC05G0563000ZS/BnaA05G0498100ZS/BnaC02G0099500ZS	7	4	BnaC06G0454700ZS/BnaC03G0366000ZS/BnaC06G0213600ZS/BnaC05G0563000ZS	3	BnaC09G0282500ZS/BnaA05G0498100ZS/BnaC02G0099500ZS
CC	GO:0031975	envelope	7/257	152/7604	0.254511	0.998614	BnaC06G0454700ZS/BnaC03G0366000ZS/BnaC06G0213600ZS/BnaC09G0282500ZS/BnaC05G0563000ZS/BnaA05G0498100ZS/BnaC02G0099500ZS	BnaC06G0454700ZS/BnaC03G0366000ZS/BnaC06G0213600ZS/BnaC09G0282500ZS/BnaC05G0563000ZS/BnaA05G0498100ZS/BnaC02G0099500ZS	7	4	BnaC06G0454700ZS/BnaC03G0366000ZS/BnaC06G0213600ZS/BnaC05G0563000ZS	3	BnaC09G0282500ZS/BnaA05G0498100ZS/BnaC02G0099500ZS
CC	GO:0019867	outer membrane	3/257	57/7604	0.30295	0.998614	BnaC06G0454700ZS/BnaC05G0563000ZS/BnaA05G0498100ZS	BnaC06G0454700ZS/BnaC05G0563000ZS/BnaA05G0498100ZS	3	2	BnaC06G0454700ZS/BnaC05G0563000ZS	1	BnaA05G0498100ZS
CC	GO:0009522	photosystem I	2/257	33/7604	0.307346	0.998614	BnaA01G0343400ZS/BnaA09G0028400ZS	BnaA01G0343400ZS/BnaA09G0028400ZS	2	1	BnaA01G0343400ZS	1	BnaA09G0028400ZS
CC	GO:0045261	proton-transporting ATP synthase complex, catalytic core F(1)	2/257	35/7604	0.33244	0.998614	BnaC02G0351500ZS/BnaC06G0213600ZS	BnaC02G0351500ZS/BnaC06G0213600ZS	2	2	BnaC02G0351500ZS/BnaC06G0213600ZS	0
CC	GO:0005672	transcription factor TFIIA complex	1/257	12/7604	0.338266	0.998614	novel.3120	-	1	1	novel.3120	0
CC	GO:0005743	mitochondrial inner membrane	3/257	63/7604	0.358954	0.998614	BnaC06G0213600ZS/BnaC09G0282500ZS/BnaC02G0099500ZS	BnaC06G0213600ZS/BnaC09G0282500ZS/BnaC02G0099500ZS	3	1	BnaC06G0213600ZS	2	BnaC09G0282500ZS/BnaC02G0099500ZS
CC	GO:0019866	organelle inner membrane	3/257	65/7604	0.377528	0.998614	BnaC06G0213600ZS/BnaC09G0282500ZS/BnaC02G0099500ZS	BnaC06G0213600ZS/BnaC09G0282500ZS/BnaC02G0099500ZS	3	1	BnaC06G0213600ZS	2	BnaC09G0282500ZS/BnaC02G0099500ZS
CC	GO:0044429	mitochondrial part	6/257	150/7604	0.396521	0.998614	BnaC06G0454700ZS/BnaC06G0213600ZS/BnaC09G0282500ZS/BnaC05G0563000ZS/BnaA05G0498100ZS/BnaC02G0099500ZS	BnaC06G0454700ZS/BnaC06G0213600ZS/BnaC09G0282500ZS/BnaC05G0563000ZS/BnaA05G0498100ZS/BnaC02G0099500ZS	6	3	BnaC06G0454700ZS/BnaC06G0213600ZS/BnaC05G0563000ZS	3	BnaC09G0282500ZS/BnaA05G0498100ZS/BnaC02G0099500ZS
CC	GO:0000275	mitochondrial proton-transporting ATP synthase complex, catalytic core F(1)	1/257	15/7604	0.403227	0.998614	BnaC06G0213600ZS	BnaC06G0213600ZS	1	1	BnaC06G0213600ZS	0
CC	GO:0000775	chromosome, centromeric region	1/257	16/7604	0.423437	0.998614	BnaA01G0380400ZS	BnaA01G0380400ZS	1	1	BnaA01G0380400ZS	0
CC	GO:0048046	apoplast	3/257	72/7604	0.441439	0.998614	BnaA06G0187200ZS/BnaC09G0408900ZS/BnaA01G0070700ZS	BnaA06G0187200ZS/BnaC09G0408900ZS/BnaA01G0070700ZS	3	1	BnaC09G0408900ZS	2	BnaA06G0187200ZS/BnaA01G0070700ZS
CC	GO:0009521	photosystem	4/257	101/7604	0.446722	0.998614	BnaA01G0343400ZS/BnaA09G0028400ZS/BnaC04G0485500ZS/BnaA10G0047300ZS	BnaA01G0343400ZS/BnaA09G0028400ZS/BnaC04G0485500ZS/BnaA10G0047300ZS	4	3	BnaA01G0343400ZS/BnaC04G0485500ZS/BnaA10G0047300ZS	1	BnaA09G0028400ZS
CC	GO:0033178	proton-transporting two-sector ATPase complex, catalytic domain	3/257	74/7604	0.459258	0.998614	BnaC06G0420000ZS/BnaC02G0351500ZS/BnaC06G0213600ZS	BnaC06G0420000ZS/BnaC02G0351500ZS/BnaC06G0213600ZS	3	3	BnaC06G0420000ZS/BnaC02G0351500ZS/BnaC06G0213600ZS	0
CC	GO:0034357	photosynthetic membrane	4/257	105/7604	0.476657	0.998614	BnaA01G0343400ZS/BnaA09G0028400ZS/BnaC04G0485500ZS/BnaA10G0047300ZS	BnaA01G0343400ZS/BnaA09G0028400ZS/BnaC04G0485500ZS/BnaA10G0047300ZS	4	3	BnaA01G0343400ZS/BnaC04G0485500ZS/BnaA10G0047300ZS	1	BnaA09G0028400ZS
CC	GO:0009579	thylakoid	4/257	107/7604	0.491396	0.998614	BnaA01G0343400ZS/BnaA09G0028400ZS/BnaC04G0485500ZS/BnaA10G0047300ZS	BnaA01G0343400ZS/BnaA09G0028400ZS/BnaC04G0485500ZS/BnaA10G0047300ZS	4	3	BnaA01G0343400ZS/BnaC04G0485500ZS/BnaA10G0047300ZS	1	BnaA09G0028400ZS
CC	GO:0044436	thylakoid part	4/257	107/7604	0.491396	0.998614	BnaA01G0343400ZS/BnaA09G0028400ZS/BnaC04G0485500ZS/BnaA10G0047300ZS	BnaA01G0343400ZS/BnaA09G0028400ZS/BnaC04G0485500ZS/BnaA10G0047300ZS	4	3	BnaA01G0343400ZS/BnaC04G0485500ZS/BnaA10G0047300ZS	1	BnaA09G0028400ZS
CC	GO:0005681	spliceosomal complex	1/257	22/7604	0.531152	0.998614	BnaA02G0225200ZS	BnaA02G0225200ZS	1	1	BnaA02G0225200ZS	0
CC	GO:0098687	chromosomal region	1/257	22/7604	0.531152	0.998614	BnaA01G0380400ZS	BnaA01G0380400ZS	1	1	BnaA01G0380400ZS	0
CC	GO:0019898	extrinsic component of membrane	2/257	53/7604	0.539438	0.998614	BnaC04G0485500ZS/BnaA10G0047300ZS	BnaC04G0485500ZS/BnaA10G0047300ZS	2	2	BnaC04G0485500ZS/BnaA10G0047300ZS	0
CC	GO:0045259	proton-transporting ATP synthase complex	2/257	53/7604	0.539438	0.998614	BnaC02G0351500ZS/BnaC06G0213600ZS	BnaC02G0351500ZS/BnaC06G0213600ZS	2	2	BnaC02G0351500ZS/BnaC06G0213600ZS	0
CC	GO:0009654	photosystem II oxygen evolving complex	2/257	55/7604	0.559617	0.998614	BnaC04G0485500ZS/BnaA10G0047300ZS	BnaC04G0485500ZS/BnaA10G0047300ZS	2	2	BnaC04G0485500ZS/BnaA10G0047300ZS	0
CC	GO:0000159	protein phosphatase type 2A complex	1/257	26/7604	0.591572	0.998614	BnaC02G0010600ZS	BnaC02G0010600ZS	1	0		1	BnaC02G0010600ZS
CC	GO:0008287	protein serine/threonine phosphatase complex	1/257	26/7604	0.591572	0.998614	BnaC02G0010600ZS	BnaC02G0010600ZS	1	0		1	BnaC02G0010600ZS
CC	GO:1903293	phosphatase complex	1/257	26/7604	0.591572	0.998614	BnaC02G0010600ZS	BnaC02G0010600ZS	1	0		1	BnaC02G0010600ZS
CC	GO:0042651	thylakoid membrane	2/257	59/7604	0.598062	0.998614	BnaC04G0485500ZS/BnaA10G0047300ZS	BnaC04G0485500ZS/BnaA10G0047300ZS	2	2	BnaC04G0485500ZS/BnaA10G0047300ZS	0
CC	GO:0005576	extracellular region	3/257	91/7604	0.59897	0.998614	BnaA06G0187200ZS/BnaC09G0408900ZS/BnaA01G0070700ZS	BnaA06G0187200ZS/BnaC09G0408900ZS/BnaA01G0070700ZS	3	1	BnaC09G0408900ZS	2	BnaA06G0187200ZS/BnaA01G0070700ZS
CC	GO:1990204	oxidoreductase complex	2/257	61/7604	0.616322	0.998614	BnaC04G0485500ZS/BnaA10G0047300ZS	BnaC04G0485500ZS/BnaA10G0047300ZS	2	2	BnaC04G0485500ZS/BnaA10G0047300ZS	0
CC	GO:0005643	nuclear pore	1/257	29/7604	0.631738	0.998614	BnaC03G0366000ZS	BnaC03G0366000ZS	1	1	BnaC03G0366000ZS	0
CC	GO:0005739	mitochondrion	8/257	254/7604	0.632181	0.998614	BnaC06G0454700ZS/BnaC01G0127300ZS/BnaC06G0213600ZS/BnaC09G0282500ZS/BnaC05G0563000ZS/BnaA05G0498100ZS/BnaC02G0099500ZS/BnaC06G0448300ZS	BnaC06G0454700ZS/BnaC01G0127300ZS/BnaC06G0213600ZS/BnaC09G0282500ZS/BnaC05G0563000ZS/BnaA05G0498100ZS/BnaC02G0099500ZS/BnaC06G0448300ZS	8	5	BnaC06G0454700ZS/BnaC01G0127300ZS/BnaC06G0213600ZS/BnaC05G0563000ZS/BnaC06G0448300ZS	3	BnaC09G0282500ZS/BnaA05G0498100ZS/BnaC02G0099500ZS
CC	GO:0005635	nuclear envelope	1/257	31/7604	0.656304	0.998614	BnaC03G0366000ZS	BnaC03G0366000ZS	1	1	BnaC03G0366000ZS	0
CC	GO:0005753	mitochondrial proton-transporting ATP synthase complex	1/257	31/7604	0.656304	0.998614	BnaC06G0213600ZS	BnaC06G0213600ZS	1	1	BnaC06G0213600ZS	0
CC	GO:0009523	photosystem II	2/257	68/7604	0.67522	0.998614	BnaC04G0485500ZS/BnaA10G0047300ZS	BnaC04G0485500ZS/BnaA10G0047300ZS	2	2	BnaC04G0485500ZS/BnaA10G0047300ZS	0
CC	GO:0000148	1,3-beta-D-glucan synthase complex	1/257	33/7604	0.679237	0.998614	BnaC02G0052700ZS	BnaC02G0052700ZS	1	0		1	BnaC02G0052700ZS
CC	GO:0044798	nuclear transcription factor complex	1/257	33/7604	0.679237	0.998614	novel.3120	-	1	1	novel.3120	0
CC	GO:0090575	RNA polymerase II transcription factor complex	1/257	33/7604	0.679237	0.998614	novel.3120	-	1	1	novel.3120	0
CC	GO:0016591	DNA-directed RNA polymerase II, holoenzyme	1/257	38/7604	0.730119	0.998614	novel.3120	-	1	1	novel.3120	0
CC	GO:0000145	exocyst	2/257	79/7604	0.752736	0.998614	BnaC02G0125100ZS/BnaC09G0432000ZS	BnaC02G0125100ZS/BnaC09G0432000ZS	2	2	BnaC02G0125100ZS/BnaC09G0432000ZS	0
CC	GO:0005938	cell cortex	2/257	79/7604	0.752736	0.998614	BnaC02G0125100ZS/BnaC09G0432000ZS	BnaC02G0125100ZS/BnaC09G0432000ZS	2	2	BnaC02G0125100ZS/BnaC09G0432000ZS	0
CC	GO:0044448	cell cortex part	2/257	79/7604	0.752736	0.998614	BnaC02G0125100ZS/BnaC09G0432000ZS	BnaC02G0125100ZS/BnaC09G0432000ZS	2	2	BnaC02G0125100ZS/BnaC09G0432000ZS	0
CC	GO:0099568	cytoplasmic region	2/257	79/7604	0.752736	0.998614	BnaC02G0125100ZS/BnaC09G0432000ZS	BnaC02G0125100ZS/BnaC09G0432000ZS	2	2	BnaC02G0125100ZS/BnaC09G0432000ZS	0
CC	GO:0000786	nucleosome	1/257	42/7604	0.764968	0.998614	BnaA08G0028700ZS	BnaA08G0028700ZS	1	0		1	BnaA08G0028700ZS
CC	GO:0000428	DNA-directed RNA polymerase complex	1/257	44/7604	0.780673	0.998614	novel.3120	-	1	1	novel.3120	0
CC	GO:0030880	RNA polymerase complex	1/257	44/7604	0.780673	0.998614	novel.3120	-	1	1	novel.3120	0
CC	GO:0032993	protein-DNA complex	1/257	44/7604	0.780673	0.998614	BnaA08G0028700ZS	BnaA08G0028700ZS	1	0		1	BnaA08G0028700ZS
CC	GO:0055029	nuclear DNA-directed RNA polymerase complex	1/257	44/7604	0.780673	0.998614	novel.3120	-	1	1	novel.3120	0
CC	GO:0098800	inner mitochondrial membrane protein complex	1/257	44/7604	0.780673	0.998614	BnaC06G0213600ZS	BnaC06G0213600ZS	1	1	BnaC06G0213600ZS	0
CC	GO:0044815	DNA packaging complex	1/257	47/7604	0.802292	0.998614	BnaA08G0028700ZS	BnaA08G0028700ZS	1	0		1	BnaA08G0028700ZS
CC	GO:0031090	organelle membrane	6/257	237/7604	0.818699	0.998614	BnaC06G0454700ZS/BnaC06G0213600ZS/BnaC09G0282500ZS/BnaC05G0563000ZS/BnaA05G0498100ZS/BnaC02G0099500ZS	BnaC06G0454700ZS/BnaC06G0213600ZS/BnaC09G0282500ZS/BnaC05G0563000ZS/BnaA05G0498100ZS/BnaC02G0099500ZS	6	3	BnaC06G0454700ZS/BnaC06G0213600ZS/BnaC05G0563000ZS	3	BnaC09G0282500ZS/BnaA05G0498100ZS/BnaC02G0099500ZS
CC	GO:0061695	transferase complex, transferring phosphorus-containing groups	1/257	50/7604	0.821787	0.998614	novel.3120	-	1	1	novel.3120	0
CC	GO:0099023	tethering complex	2/257	92/7604	0.823364	0.998614	BnaC02G0125100ZS/BnaC09G0432000ZS	BnaC02G0125100ZS/BnaC09G0432000ZS	2	2	BnaC02G0125100ZS/BnaC09G0432000ZS	0
CC	GO:0000785	chromatin	1/257	51/7604	0.827851	0.998614	BnaA08G0028700ZS	BnaA08G0028700ZS	1	0		1	BnaA08G0028700ZS
CC	GO:0005618	cell wall	5/257	210/7604	0.844098	0.998614	BnaC03G0258900ZS/BnaA06G0187200ZS/BnaC09G0408900ZS/BnaA03G0219900ZS/BnaA01G0070700ZS	BnaC03G0258900ZS/BnaA06G0187200ZS/BnaC09G0408900ZS/BnaA03G0219900ZS/BnaA01G0070700ZS	5	3	BnaC03G0258900ZS/BnaC09G0408900ZS/BnaA03G0219900ZS	2	BnaA06G0187200ZS/BnaA01G0070700ZS
CC	GO:0030312	external encapsulating structure	5/257	210/7604	0.844098	0.998614	BnaC03G0258900ZS/BnaA06G0187200ZS/BnaC09G0408900ZS/BnaA03G0219900ZS/BnaA01G0070700ZS	BnaC03G0258900ZS/BnaA06G0187200ZS/BnaC09G0408900ZS/BnaA03G0219900ZS/BnaA01G0070700ZS	5	3	BnaC03G0258900ZS/BnaC09G0408900ZS/BnaA03G0219900ZS	2	BnaA06G0187200ZS/BnaA01G0070700ZS
CC	GO:0098805	whole membrane	3/257	136/7604	0.844176	0.998614	BnaC06G0454700ZS/BnaC05G0563000ZS/BnaA05G0498100ZS	BnaC06G0454700ZS/BnaC05G0563000ZS/BnaA05G0498100ZS	3	2	BnaC06G0454700ZS/BnaC05G0563000ZS	1	BnaA05G0498100ZS
CC	GO:0016459	myosin complex	1/257	55/7604	0.850116	0.998614	BnaC02G0169400ZS	BnaC02G0169400ZS	1	1	BnaC02G0169400ZS	0
CC	GO:0016469	proton-transporting two-sector ATPase complex	3/257	138/7604	0.851183	0.998614	BnaC06G0420000ZS/BnaC02G0351500ZS/BnaC06G0213600ZS	BnaC06G0420000ZS/BnaC02G0351500ZS/BnaC06G0213600ZS	3	3	BnaC06G0420000ZS/BnaC02G0351500ZS/BnaC06G0213600ZS	0
CC	GO:0005667	transcription factor complex	1/257	58/7604	0.864911	0.998614	novel.3120	-	1	1	novel.3120	0
CC	GO:0044455	mitochondrial membrane part	1/257	58/7604	0.864911	0.998614	BnaC06G0213600ZS	BnaC06G0213600ZS	1	1	BnaC06G0213600ZS	0
CC	GO:0044427	chromosomal part	2/257	103/7604	0.868416	0.998614	BnaA01G0380400ZS/BnaA08G0028700ZS	BnaA01G0380400ZS/BnaA08G0028700ZS	2	1	BnaA01G0380400ZS	1	BnaA08G0028700ZS
CC	GO:0098798	mitochondrial protein complex	1/257	63/7604	0.886406	0.998614	BnaC06G0213600ZS	BnaC06G0213600ZS	1	1	BnaC06G0213600ZS	0
CC	GO:0098797	plasma membrane protein complex	1/257	64/7604	0.890277	0.998614	BnaC02G0052700ZS	BnaC02G0052700ZS	1	0		1	BnaC02G0052700ZS
CC	GO:0044459	plasma membrane part	1/257	72/7604	0.916871	0.998614	BnaC02G0052700ZS	BnaC02G0052700ZS	1	0		1	BnaC02G0052700ZS
CC	GO:0005783	endoplasmic reticulum	2/257	121/7604	0.920004	0.998614	BnaA03G0228700ZS/BnaC03G0637700ZS	BnaA03G0228700ZS/BnaC03G0637700ZS	2	0		2	BnaA03G0228700ZS/BnaC03G0637700ZS
CC	GO:0015629	actin cytoskeleton	1/257	74/7604	0.922448	0.998614	BnaC02G0169400ZS	BnaC02G0169400ZS	1	1	BnaC02G0169400ZS	0
CC	GO:0005886	plasma membrane	1/257	75/7604	0.925095	0.998614	BnaC02G0052700ZS	BnaC02G0052700ZS	1	0		1	BnaC02G0052700ZS
CC	GO:0098588	bounding membrane of organelle	3/257	169/7604	0.929439	0.998614	BnaC06G0454700ZS/BnaC05G0563000ZS/BnaA05G0498100ZS	BnaC06G0454700ZS/BnaC05G0563000ZS/BnaA05G0498100ZS	3	2	BnaC06G0454700ZS/BnaC05G0563000ZS	1	BnaA05G0498100ZS
CC	GO:0071944	cell periphery	8/257	363/7604	0.929906	0.998614	BnaC03G0258900ZS/BnaA06G0187200ZS/BnaC02G0125100ZS/BnaC09G0408900ZS/BnaA03G0219900ZS/BnaC02G0052700ZS/BnaC09G0432000ZS/BnaA01G0070700ZS	BnaC03G0258900ZS/BnaA06G0187200ZS/BnaC02G0125100ZS/BnaC09G0408900ZS/BnaA03G0219900ZS/BnaC02G0052700ZS/BnaC09G0432000ZS/BnaA01G0070700ZS	8	5	BnaC03G0258900ZS/BnaC02G0125100ZS/BnaC09G0408900ZS/BnaA03G0219900ZS/BnaC09G0432000ZS	3	BnaA06G0187200ZS/BnaC02G0052700ZS/BnaA01G0070700ZS
CC	GO:0005839	proteasome core complex	1/257	85/7604	0.947084	0.998614	novel.1583	-	1	1	novel.1583	0
CC	GO:0000502	proteasome complex	1/257	90/7604	0.955532	0.998614	novel.1583	-	1	1	novel.1583	0
CC	GO:1905369	endopeptidase complex	1/257	90/7604	0.955532	0.998614	novel.1583	-	1	1	novel.1583	0
CC	GO:0005694	chromosome	2/257	148/7604	0.963172	0.998614	BnaA01G0380400ZS/BnaA08G0028700ZS	BnaA01G0380400ZS/BnaA08G0028700ZS	2	1	BnaA01G0380400ZS	1	BnaA08G0028700ZS
CC	GO:1990234	transferase complex	2/257	160/7604	0.974148	0.998614	BnaC02G0052700ZS/novel.3120	BnaC02G0052700ZS/-	2	1	novel.3120	1	BnaC02G0052700ZS
CC	GO:0005654	nucleoplasm	1/257	109/7604	0.977063	0.998614	novel.3120	-	1	1	novel.3120	0
CC	GO:0044451	nucleoplasm part	1/257	109/7604	0.977063	0.998614	novel.3120	-	1	1	novel.3120	0
CC	GO:1905368	peptidase complex	1/257	109/7604	0.977063	0.998614	novel.1583	-	1	1	novel.1583	0
CC	GO:0044430	cytoskeletal part	1/257	113/7604	0.980052	0.998614	BnaC02G0169400ZS	BnaC02G0169400ZS	1	1	BnaC02G0169400ZS	0
CC	GO:0005856	cytoskeleton	1/257	117/7604	0.982652	0.998614	BnaC02G0169400ZS	BnaC02G0169400ZS	1	1	BnaC02G0169400ZS	0
CC	GO:0044428	nuclear part	3/257	245/7604	0.990682	0.998614	BnaC03G0366000ZS/BnaA02G0225200ZS/novel.3120	BnaC03G0366000ZS/BnaA02G0225200ZS/-	3	3	BnaC03G0366000ZS/BnaA02G0225200ZS/novel.3120	0
CC	GO:0098796	membrane protein complex	8/257	469/7604	0.991636	0.998614	BnaC06G0420000ZS/BnaC02G0351500ZS/BnaC06G0213600ZS/BnaC02G0052700ZS/BnaA01G0343400ZS/BnaA09G0028400ZS/BnaC04G0485500ZS/BnaA10G0047300ZS	BnaC06G0420000ZS/BnaC02G0351500ZS/BnaC06G0213600ZS/BnaC02G0052700ZS/BnaA01G0343400ZS/BnaA09G0028400ZS/BnaC04G0485500ZS/BnaA10G0047300ZS	8	6	BnaC06G0420000ZS/BnaC02G0351500ZS/BnaC06G0213600ZS/BnaA01G0343400ZS/BnaC04G0485500ZS/BnaA10G0047300ZS	2	BnaC02G0052700ZS/BnaA09G0028400ZS
CC	GO:1902494	catalytic complex	6/257	400/7604	0.994103	0.998614	novel.1583/BnaC02G0052700ZS/BnaC04G0485500ZS/BnaA10G0047300ZS/BnaC02G0010600ZS/novel.3120	-/BnaC02G0052700ZS/BnaC04G0485500ZS/BnaA10G0047300ZS/BnaC02G0010600ZS/-	6	4	novel.1583/BnaC04G0485500ZS/BnaA10G0047300ZS/novel.3120	2	BnaC02G0052700ZS/BnaC02G0010600ZS
CC	GO:0031981	nuclear lumen	1/257	159/7604	0.996016	0.998614	novel.3120	-	1	1	novel.3120	0
CC	GO:0012505	endomembrane system	3/257	282/7604	0.996761	0.998614	BnaC03G0366000ZS/BnaA03G0228700ZS/BnaC03G0637700ZS	BnaC03G0366000ZS/BnaA03G0228700ZS/BnaC03G0637700ZS	3	1	BnaC03G0366000ZS	2	BnaA03G0228700ZS/BnaC03G0637700ZS
CC	GO:0031974	membrane-enclosed lumen	1/257	189/7604	0.998614	0.998614	novel.3120	-	1	1	novel.3120	0
CC	GO:0043233	organelle lumen	1/257	189/7604	0.998614	0.998614	novel.3120	-	1	1	novel.3120	0
CC	GO:0070013	intracellular organelle lumen	1/257	189/7604	0.998614	0.998614	novel.3120	-	1	1	novel.3120	0
MF	GO:0015297	antiporter activity	27/1168	245/30802	7.77434e-07	0.000244114	novel.2773/BnaC03G0523000ZS/BnaA06G0303100ZS/BnaC04G0415200ZS/BnaC06G0332300ZS/BnaA07G0289400ZS/BnaC03G0668600ZS/BnaA08G0171900ZS/BnaC01G0161300ZS/BnaC06G0458200ZS/BnaC01G0357100ZS/BnaA10G0091700ZS/BnaC06G0400300ZS/BnaC07G0439000ZS/BnaA03G0311700ZS/novel.2052/BnaA07G0323800ZS/BnaC08G0166900ZS/BnaA02G0081300ZS/BnaC09G0417400ZS/BnaC05G0511300ZS/BnaC01G0192200ZS/BnaC06G0451400ZS/BnaA07G0389800ZS/Bna…	-/BnaC03G0523000ZS/BnaA06G0303100ZS/BnaC04G0415200ZS/BnaC06G0332300ZS/BnaA07G0289400ZS/BnaC03G0668600ZS/BnaA08G0171900ZS/BnaC01G0161300ZS/BnaC06G0458200ZS/BnaC01G0357100ZS/BnaA10G0091700ZS/BnaC06G0400300ZS/BnaC07G0439000ZS/BnaA03G0311700ZS/-/BnaA07G0323800ZS/BnaC08G0166900ZS/BnaA02G0081300ZS/BnaC09G0417400ZS/BnaC05G0511300ZS/BnaC01G0192200ZS/BnaC06G0451400ZS/BnaA07G0389800ZS/BnaA03G0137200ZS/BnaA…	27	20	novel.2773/BnaC03G0523000ZS/BnaA06G0303100ZS/BnaC04G0415200ZS/BnaC06G0332300ZS/BnaA07G0289400ZS/BnaC03G0668600ZS/BnaA08G0171900ZS/BnaC01G0161300ZS/BnaC01G0357100ZS/BnaA10G0091700ZS/BnaC06G0400300ZS/BnaA03G0311700ZS/novel.2052/BnaA07G0323800ZS/BnaC08G0166900ZS/BnaC09G0417400ZS/BnaA07G0389800ZS/BnaA03G0137200ZS/BnaC09G0444100ZS	7	BnaC06G0458200ZS/BnaC07G0439000ZS/BnaA02G0081300ZS/BnaC05G0511300ZS/BnaC01G0192200ZS/BnaC06G0451400ZS/BnaA03G0463100ZS
MF	GO:0015238	drug transmembrane transporter activity	21/1168	176/30802	3.64572e-06	0.000456328	BnaC03G0523000ZS/BnaA06G0303100ZS/BnaC06G0332300ZS/BnaA07G0289400ZS/BnaC03G0668600ZS/BnaA08G0171900ZS/BnaC01G0161300ZS/BnaC06G0458200ZS/BnaC01G0357100ZS/BnaA10G0091700ZS/BnaC06G0400300ZS/BnaC07G0439000ZS/BnaA03G0311700ZS/BnaA07G0323800ZS/BnaC08G0166900ZS/BnaA02G0081300ZS/BnaC05G0511300ZS/BnaC01G0192200ZS/BnaA07G0389800ZS/BnaA03G0137200ZS/BnaA03G0463100ZS	BnaC03G0523000ZS/BnaA06G0303100ZS/BnaC06G0332300ZS/BnaA07G0289400ZS/BnaC03G0668600ZS/BnaA08G0171900ZS/BnaC01G0161300ZS/BnaC06G0458200ZS/BnaC01G0357100ZS/BnaA10G0091700ZS/BnaC06G0400300ZS/BnaC07G0439000ZS/BnaA03G0311700ZS/BnaA07G0323800ZS/BnaC08G0166900ZS/BnaA02G0081300ZS/BnaC05G0511300ZS/BnaC01G0192200ZS/BnaA07G0389800ZS/BnaA03G0137200ZS/BnaA03G0463100ZS	21	15	BnaC03G0523000ZS/BnaA06G0303100ZS/BnaC06G0332300ZS/BnaA07G0289400ZS/BnaC03G0668600ZS/BnaA08G0171900ZS/BnaC01G0161300ZS/BnaC01G0357100ZS/BnaA10G0091700ZS/BnaC06G0400300ZS/BnaA03G0311700ZS/BnaA07G0323800ZS/BnaC08G0166900ZS/BnaA07G0389800ZS/BnaA03G0137200ZS	6	BnaC06G0458200ZS/BnaC07G0439000ZS/BnaA02G0081300ZS/BnaC05G0511300ZS/BnaC01G0192200ZS/BnaA03G0463100ZS
MF	GO:0015291	secondary active transmembrane transporter activity	27/1168	268/30802	4.35982e-06	0.000456328	novel.2773/BnaC03G0523000ZS/BnaA06G0303100ZS/BnaC04G0415200ZS/BnaC06G0332300ZS/BnaA07G0289400ZS/BnaC03G0668600ZS/BnaA08G0171900ZS/BnaC01G0161300ZS/BnaC06G0458200ZS/BnaC01G0357100ZS/BnaA10G0091700ZS/BnaC06G0400300ZS/BnaC07G0439000ZS/BnaA03G0311700ZS/novel.2052/BnaA07G0323800ZS/BnaC08G0166900ZS/BnaA02G0081300ZS/BnaC09G0417400ZS/BnaC05G0511300ZS/BnaC01G0192200ZS/BnaC06G0451400ZS/BnaA07G0389800ZS/Bna…	-/BnaC03G0523000ZS/BnaA06G0303100ZS/BnaC04G0415200ZS/BnaC06G0332300ZS/BnaA07G0289400ZS/BnaC03G0668600ZS/BnaA08G0171900ZS/BnaC01G0161300ZS/BnaC06G0458200ZS/BnaC01G0357100ZS/BnaA10G0091700ZS/BnaC06G0400300ZS/BnaC07G0439000ZS/BnaA03G0311700ZS/-/BnaA07G0323800ZS/BnaC08G0166900ZS/BnaA02G0081300ZS/BnaC09G0417400ZS/BnaC05G0511300ZS/BnaC01G0192200ZS/BnaC06G0451400ZS/BnaA07G0389800ZS/BnaA03G0137200ZS/BnaA…	27	20	novel.2773/BnaC03G0523000ZS/BnaA06G0303100ZS/BnaC04G0415200ZS/BnaC06G0332300ZS/BnaA07G0289400ZS/BnaC03G0668600ZS/BnaA08G0171900ZS/BnaC01G0161300ZS/BnaC01G0357100ZS/BnaA10G0091700ZS/BnaC06G0400300ZS/BnaA03G0311700ZS/novel.2052/BnaA07G0323800ZS/BnaC08G0166900ZS/BnaC09G0417400ZS/BnaA07G0389800ZS/BnaA03G0137200ZS/BnaC09G0444100ZS	7	BnaC06G0458200ZS/BnaC07G0439000ZS/BnaA02G0081300ZS/BnaC05G0511300ZS/BnaC01G0192200ZS/BnaC06G0451400ZS/BnaA03G0463100ZS
MF	GO:0022804	active transmembrane transporter activity	35/1168	432/30802	2.4087e-05	0.00189083	BnaA07G0388500ZS/novel.2773/BnaC03G0523000ZS/BnaA06G0303100ZS/BnaC04G0415200ZS/BnaC06G0332300ZS/BnaA07G0289400ZS/BnaC03G0668600ZS/BnaC02G0351500ZS/BnaA08G0267400ZS/BnaA08G0171900ZS/BnaC01G0161300ZS/BnaA07G0219300ZS/BnaC06G0458200ZS/BnaC01G0357100ZS/BnaA10G0091700ZS/BnaC06G0400300ZS/BnaC06G0234700ZS/BnaC06G0456800ZS/BnaC07G0439000ZS/BnaA03G0311700ZS/novel.2052/BnaA07G0323800ZS/BnaC08G0166900ZS/Bna…	BnaA07G0388500ZS/-/BnaC03G0523000ZS/BnaA06G0303100ZS/BnaC04G0415200ZS/BnaC06G0332300ZS/BnaA07G0289400ZS/BnaC03G0668600ZS/BnaC02G0351500ZS/BnaA08G0267400ZS/BnaA08G0171900ZS/BnaC01G0161300ZS/BnaA07G0219300ZS/BnaC06G0458200ZS/BnaC01G0357100ZS/BnaA10G0091700ZS/BnaC06G0400300ZS/BnaC06G0234700ZS/BnaC06G0456800ZS/BnaC07G0439000ZS/BnaA03G0311700ZS/-/BnaA07G0323800ZS/BnaC08G0166900ZS/BnaA02G0081300ZS/BnaC…	35	27	BnaA07G0388500ZS/novel.2773/BnaC03G0523000ZS/BnaA06G0303100ZS/BnaC04G0415200ZS/BnaC06G0332300ZS/BnaA07G0289400ZS/BnaC03G0668600ZS/BnaC02G0351500ZS/BnaA08G0267400ZS/BnaA08G0171900ZS/BnaC01G0161300ZS/BnaA07G0219300ZS/BnaC01G0357100ZS/BnaA10G0091700ZS/BnaC06G0400300ZS/BnaC06G0234700ZS/BnaA03G0311700ZS/novel.2052/BnaA07G0323800ZS/BnaC08G0166900ZS/BnaC06G0213600ZS/BnaC09G0417400ZS/BnaA03G0251900ZS/Bna…	8	BnaC06G0458200ZS/BnaC06G0456800ZS/BnaC07G0439000ZS/BnaA02G0081300ZS/BnaC05G0511300ZS/BnaC01G0192200ZS/BnaC06G0451400ZS/BnaA03G0463100ZS
MF	GO:0016829	lyase activity	29/1168	360/30802	0.000128103	0.00679443	BnaA02G0187600ZS/BnaA07G0182100ZS/BnaA08G0140800ZS/BnaC03G0450500ZS/BnaC09G0504400ZS/BnaA06G0306000ZS/BnaA05G0052800ZS/BnaC04G0058700ZS/novel.984/BnaA09G0220100ZS/BnaC02G0431900ZS/BnaA10G0205400ZS/BnaC05G0456500ZS/BnaA02G0209400ZS/BnaC06G0369600ZS/BnaC09G0256000ZS/BnaA04G0177400ZS/BnaA03G0369400ZS/BnaA03G0339500ZS/BnaA04G0031900ZS/BnaC03G0578100ZS/BnaA02G0320000ZS/BnaC07G0172200ZS/BnaC04G0197800Z…	BnaA02G0187600ZS/BnaA07G0182100ZS/BnaA08G0140800ZS/BnaC03G0450500ZS/BnaC09G0504400ZS/BnaA06G0306000ZS/BnaA05G0052800ZS/BnaC04G0058700ZS/-/BnaA09G0220100ZS/BnaC02G0431900ZS/BnaA10G0205400ZS/BnaC05G0456500ZS/BnaA02G0209400ZS/BnaC06G0369600ZS/BnaC09G0256000ZS/BnaA04G0177400ZS/BnaA03G0369400ZS/BnaA03G0339500ZS/BnaA04G0031900ZS/BnaC03G0578100ZS/BnaA02G0320000ZS/BnaC07G0172200ZS/BnaC04G0197800ZS/BnaC04…	29	22	BnaA07G0182100ZS/BnaA08G0140800ZS/BnaC03G0450500ZS/BnaC09G0504400ZS/BnaA06G0306000ZS/BnaA05G0052800ZS/BnaC04G0058700ZS/novel.984/BnaA09G0220100ZS/BnaC02G0431900ZS/BnaA10G0205400ZS/BnaA02G0209400ZS/BnaC09G0256000ZS/BnaA04G0177400ZS/BnaA03G0369400ZS/BnaC03G0578100ZS/BnaA02G0320000ZS/BnaC04G0197800ZS/BnaC04G0476800ZS/BnaA01G0173400ZS/BnaA06G0293900ZS/BnaC05G0208300ZS	7	BnaA02G0187600ZS/BnaC05G0456500ZS/BnaC06G0369600ZS/BnaA03G0339500ZS/BnaA04G0031900ZS/BnaC07G0172200ZS/BnaA01G0108200ZS
MF	GO:0004089	carbonate dehydratase activity	6/1168	22/30802	0.00012983	0.00679443	BnaA02G0187600ZS/BnaA08G0140800ZS/BnaC06G0369600ZS/BnaC07G0172200ZS/BnaA06G0293900ZS/BnaC05G0208300ZS	BnaA02G0187600ZS/BnaA08G0140800ZS/BnaC06G0369600ZS/BnaC07G0172200ZS/BnaA06G0293900ZS/BnaC05G0208300ZS	6	3	BnaA08G0140800ZS/BnaA06G0293900ZS/BnaC05G0208300ZS	3	BnaA02G0187600ZS/BnaC06G0369600ZS/BnaC07G0172200ZS
MF	GO:0030410	nicotianamine synthase activity	4/1168	12/30802	0.0007975	0.0357736	BnaA02G0124900ZS/BnaA03G0017500ZS/BnaC03G0022200ZS/BnaC02G0154500ZS	BnaA02G0124900ZS/BnaA03G0017500ZS/BnaC03G0022200ZS/BnaC02G0154500ZS	4	1	BnaC02G0154500ZS	3	BnaA02G0124900ZS/BnaA03G0017500ZS/BnaC03G0022200ZS
MF	GO:0009001	serine O-acetyltransferase activity	4/1168	15/30802	0.00200787	0.0615439	BnaA06G0001100ZS/BnaC05G0472600ZS/BnaC06G0093100ZS/BnaC04G0127200ZS	BnaA06G0001100ZS/BnaC05G0472600ZS/BnaC06G0093100ZS/BnaC04G0127200ZS	4	3	BnaA06G0001100ZS/BnaC06G0093100ZS/BnaC04G0127200ZS	1	BnaC05G0472600ZS
MF	GO:0016412	serine O-acyltransferase activity	4/1168	15/30802	0.00200787	0.0615439	BnaA06G0001100ZS/BnaC05G0472600ZS/BnaC06G0093100ZS/BnaC04G0127200ZS	BnaA06G0001100ZS/BnaC05G0472600ZS/BnaC06G0093100ZS/BnaC04G0127200ZS	4	3	BnaA06G0001100ZS/BnaC06G0093100ZS/BnaC04G0127200ZS	1	BnaC05G0472600ZS
MF	GO:0016413	O-acetyltransferase activity	4/1168	15/30802	0.00200787	0.0615439	BnaA06G0001100ZS/BnaC05G0472600ZS/BnaC06G0093100ZS/BnaC04G0127200ZS	BnaA06G0001100ZS/BnaC05G0472600ZS/BnaC06G0093100ZS/BnaC04G0127200ZS	4	3	BnaA06G0001100ZS/BnaC06G0093100ZS/BnaC04G0127200ZS	1	BnaC05G0472600ZS
MF	GO:0016747	transferase activity, transferring acyl groups other than amino-acyl groups	27/1168	392/30802	0.0022646	0.0615439	BnaC04G0515700ZS/BnaA04G0132900ZS/BnaC04G0388000ZS/BnaA05G0111000ZS/BnaC07G0007400ZS/BnaC04G0139100ZS/BnaC04G0215100ZS/BnaA06G0001100ZS/BnaC06G0370900ZS/BnaA02G0402400ZS/BnaC04G0421700ZS/BnaC05G0472600ZS/BnaC02G0534600ZS/BnaC06G0093100ZS/BnaA07G0379300ZS/BnaC01G0249400ZS/BnaA02G0009800ZS/BnaC06G0446000ZS/BnaC02G0057200ZS/BnaA01G0197600ZS/BnaA04G0122700ZS/BnaC04G0127200ZS/BnaC01G0242500ZS/BnaA06G0…	BnaC04G0515700ZS/BnaA04G0132900ZS/BnaC04G0388000ZS/BnaA05G0111000ZS/BnaC07G0007400ZS/BnaC04G0139100ZS/BnaC04G0215100ZS/BnaA06G0001100ZS/BnaC06G0370900ZS/BnaA02G0402400ZS/BnaC04G0421700ZS/BnaC05G0472600ZS/BnaC02G0534600ZS/BnaC06G0093100ZS/BnaA07G0379300ZS/BnaC01G0249400ZS/BnaA02G0009800ZS/BnaC06G0446000ZS/BnaC02G0057200ZS/BnaA01G0197600ZS/BnaA04G0122700ZS/BnaC04G0127200ZS/BnaC01G0242500ZS/BnaA06G0…	27	16	BnaC04G0515700ZS/BnaA04G0132900ZS/BnaC04G0388000ZS/BnaA05G0111000ZS/BnaC04G0139100ZS/BnaC04G0215100ZS/BnaA06G0001100ZS/BnaC06G0370900ZS/BnaA02G0402400ZS/BnaC04G0421700ZS/BnaC02G0534600ZS/BnaC06G0093100ZS/BnaC04G0127200ZS/BnaC01G0242500ZS/BnaA06G0370500ZS/BnaC05G0020200ZS	11	BnaC07G0007400ZS/BnaC05G0472600ZS/BnaA07G0379300ZS/BnaC01G0249400ZS/BnaA02G0009800ZS/BnaC06G0446000ZS/BnaC02G0057200ZS/BnaA01G0197600ZS/BnaA04G0122700ZS/BnaC07G0203700ZS/BnaA07G0067100ZS
MF	GO:0008509	anion transmembrane transporter activity	12/1168	123/30802	0.00252129	0.0615439	BnaC04G0373700ZS/BnaC06G0458100ZS/BnaC06G0436600ZS/BnaA07G0389900ZS/BnaC06G0436700ZS/BnaC06G0458200ZS/BnaA06G0385200ZS/BnaA02G0142000ZS/BnaA04G0093300ZS/BnaC01G0086500ZS/BnaA07G0389800ZS/BnaA02G0229200ZS	BnaC04G0373700ZS/BnaC06G0458100ZS/BnaC06G0436600ZS/BnaA07G0389900ZS/BnaC06G0436700ZS/BnaC06G0458200ZS/BnaA06G0385200ZS/BnaA02G0142000ZS/BnaA04G0093300ZS/BnaC01G0086500ZS/BnaA07G0389800ZS/BnaA02G0229200ZS	12	2	BnaA07G0389900ZS/BnaA07G0389800ZS	10	BnaC04G0373700ZS/BnaC06G0458100ZS/BnaC06G0436600ZS/BnaC06G0436700ZS/BnaC06G0458200ZS/BnaA06G0385200ZS/BnaA02G0142000ZS/BnaA04G0093300ZS/BnaC01G0086500ZS/BnaA02G0229200ZS
MF	GO:0016671	oxidoreductase activity, acting on a sulfur group of donors, disulfide as acceptor	5/1168	26/30802	0.00263025	0.0615439	BnaC03G0726100ZS/BnaC03G0034400ZS/BnaC03G0315000ZS/BnaA01G0119500ZS/BnaC03G0034500ZS	BnaC03G0726100ZS/BnaC03G0034400ZS/BnaC03G0315000ZS/BnaA01G0119500ZS/BnaC03G0034500ZS	5	4	BnaC03G0726100ZS/BnaC03G0034400ZS/BnaA01G0119500ZS/BnaC03G0034500ZS	1	BnaC03G0315000ZS
MF	GO:0008171	O-methyltransferase activity	9/1168	78/30802	0.002744	0.0615439	BnaA06G0149500ZS/BnaC02G0218400ZS/BnaA07G0369200ZS/BnaC07G0524900ZS/BnaA03G0244800ZS/BnaA08G0089300ZS/BnaA08G0071900ZS/BnaC08G0127300ZS/BnaC07G0227800ZS	BnaA06G0149500ZS/BnaC02G0218400ZS/BnaA07G0369200ZS/BnaC07G0524900ZS/BnaA03G0244800ZS/BnaA08G0089300ZS/BnaA08G0071900ZS/BnaC08G0127300ZS/BnaC07G0227800ZS	9	5	BnaA06G0149500ZS/BnaC02G0218400ZS/BnaA07G0369200ZS/BnaA03G0244800ZS/BnaA08G0071900ZS	4	BnaC07G0524900ZS/BnaA08G0089300ZS/BnaC08G0127300ZS/BnaC07G0227800ZS
MF	GO:0015103	inorganic anion transmembrane transporter activity	8/1168	69/30802	0.00450265	0.0942556	BnaC06G0458100ZS/BnaC06G0436600ZS/BnaA07G0389900ZS/BnaC06G0436700ZS/BnaA06G0385200ZS/BnaA02G0142000ZS/BnaC01G0086500ZS/BnaA02G0229200ZS	BnaC06G0458100ZS/BnaC06G0436600ZS/BnaA07G0389900ZS/BnaC06G0436700ZS/BnaA06G0385200ZS/BnaA02G0142000ZS/BnaC01G0086500ZS/BnaA02G0229200ZS	8	1	BnaA07G0389900ZS	7	BnaC06G0458100ZS/BnaC06G0436600ZS/BnaC06G0436700ZS/BnaA06G0385200ZS/BnaA02G0142000ZS/BnaC01G0086500ZS/BnaA02G0229200ZS
MF	GO:0033743	peptide-methionine (R)-S-oxide reductase activity	3/1168	10/30802	0.00534225	0.104842	BnaC03G0726100ZS/BnaC03G0315000ZS/BnaA01G0119500ZS	BnaC03G0726100ZS/BnaC03G0315000ZS/BnaA01G0119500ZS	3	2	BnaC03G0726100ZS/BnaA01G0119500ZS	1	BnaC03G0315000ZS
MF	GO:0015098	molybdate ion transmembrane transporter activity	3/1168	11/30802	0.00714006	0.131881	BnaC06G0458100ZS/BnaA07G0389900ZS/BnaC01G0086500ZS	BnaC06G0458100ZS/BnaA07G0389900ZS/BnaC01G0086500ZS	3	1	BnaA07G0389900ZS	2	BnaC06G0458100ZS/BnaC01G0086500ZS
MF	GO:0004650	polygalacturonase activity	10/1168	116/30802	0.0128972	0.219012	BnaC08G0203800ZS/BnaC07G0173700ZS/BnaA04G0279500ZS/BnaA09G0657000ZS/BnaA08G0287500ZS/BnaC05G0085100ZS/BnaC04G0045000ZS/BnaA06G0389000ZS/BnaC07G0298100ZS/BnaA06G0068800ZS	BnaC08G0203800ZS/BnaC07G0173700ZS/BnaA04G0279500ZS/BnaA09G0657000ZS/BnaA08G0287500ZS/BnaC05G0085100ZS/BnaC04G0045000ZS/BnaA06G0389000ZS/BnaC07G0298100ZS/BnaA06G0068800ZS	10	1	BnaC07G0173700ZS	9	BnaC08G0203800ZS/BnaA04G0279500ZS/BnaA09G0657000ZS/BnaA08G0287500ZS/BnaC05G0085100ZS/BnaC04G0045000ZS/BnaA06G0389000ZS/BnaC07G0298100ZS/BnaA06G0068800ZS
MF	GO:0016835	carbon-oxygen lyase activity	11/1168	135/30802	0.0139235	0.219012	BnaA02G0187600ZS/BnaA08G0140800ZS/BnaC05G0456500ZS/BnaC06G0369600ZS/BnaC03G0578100ZS/BnaC07G0172200ZS/BnaC04G0197800ZS/BnaA01G0173400ZS/BnaA06G0293900ZS/BnaC05G0208300ZS/BnaA01G0108200ZS	BnaA02G0187600ZS/BnaA08G0140800ZS/BnaC05G0456500ZS/BnaC06G0369600ZS/BnaC03G0578100ZS/BnaC07G0172200ZS/BnaC04G0197800ZS/BnaA01G0173400ZS/BnaA06G0293900ZS/BnaC05G0208300ZS/BnaA01G0108200ZS	11	6	BnaA08G0140800ZS/BnaC03G0578100ZS/BnaC04G0197800ZS/BnaA01G0173400ZS/BnaA06G0293900ZS/BnaC05G0208300ZS	5	BnaA02G0187600ZS/BnaC05G0456500ZS/BnaC06G0369600ZS/BnaC07G0172200ZS/BnaA01G0108200ZS
MF	GO:0009678	hydrogen-translocating pyrophosphatase activity	3/1168	14/30802	0.014471	0.219012	BnaA07G0388500ZS/BnaA08G0267400ZS/BnaC06G0456800ZS	BnaA07G0388500ZS/BnaA08G0267400ZS/BnaC06G0456800ZS	3	2	BnaA07G0388500ZS/BnaA08G0267400ZS	1	BnaC06G0456800ZS
MF	GO:0016830	carbon-carbon lyase activity	11/1168	136/30802	0.0146473	0.219012	BnaA07G0182100ZS/BnaC03G0450500ZS/BnaC09G0504400ZS/BnaA06G0306000ZS/BnaA09G0220100ZS/BnaC02G0431900ZS/BnaA10G0205400ZS/BnaC09G0256000ZS/BnaA03G0369400ZS/BnaA03G0339500ZS/BnaA02G0320000ZS	BnaA07G0182100ZS/BnaC03G0450500ZS/BnaC09G0504400ZS/BnaA06G0306000ZS/BnaA09G0220100ZS/BnaC02G0431900ZS/BnaA10G0205400ZS/BnaC09G0256000ZS/BnaA03G0369400ZS/BnaA03G0339500ZS/BnaA02G0320000ZS	11	10	BnaA07G0182100ZS/BnaC03G0450500ZS/BnaC09G0504400ZS/BnaA06G0306000ZS/BnaA09G0220100ZS/BnaC02G0431900ZS/BnaA10G0205400ZS/BnaC09G0256000ZS/BnaA03G0369400ZS/BnaA02G0320000ZS	1	BnaA03G0339500ZS
MF	GO:0016831	carboxy-lyase activity	8/1168	86/30802	0.0163429	0.233258	BnaC09G0504400ZS/BnaA06G0306000ZS/BnaA09G0220100ZS/BnaC02G0431900ZS/BnaA10G0205400ZS/BnaC09G0256000ZS/BnaA03G0339500ZS/BnaA02G0320000ZS	BnaC09G0504400ZS/BnaA06G0306000ZS/BnaA09G0220100ZS/BnaC02G0431900ZS/BnaA10G0205400ZS/BnaC09G0256000ZS/BnaA03G0339500ZS/BnaA02G0320000ZS	8	7	BnaC09G0504400ZS/BnaA06G0306000ZS/BnaA09G0220100ZS/BnaC02G0431900ZS/BnaA10G0205400ZS/BnaC09G0256000ZS/BnaA02G0320000ZS	1	BnaA03G0339500ZS
MF	GO:0050660	flavin adenine dinucleotide binding	17/1168	264/30802	0.024274	0.331392	BnaA06G0185800ZS/BnaA09G0405700ZS/BnaA06G0451600ZS/BnaC07G0548900ZS/BnaC03G0604800ZS/BnaC09G0225800ZS/BnaC04G0012400ZS/BnaC05G0103700ZS/BnaC05G0267200ZS/BnaA09G0440800ZS/BnaC05G0222400ZS/BnaC04G0542000ZS/BnaA05G0097100ZS/BnaC09G0058800ZS/BnaA06G0326700ZS/BnaA06G0083900ZS/BnaC04G0120400ZS	BnaA06G0185800ZS/BnaA09G0405700ZS/BnaA06G0451600ZS/BnaC07G0548900ZS/BnaC03G0604800ZS/BnaC09G0225800ZS/BnaC04G0012400ZS/BnaC05G0103700ZS/BnaC05G0267200ZS/BnaA09G0440800ZS/BnaC05G0222400ZS/BnaC04G0542000ZS/BnaA05G0097100ZS/BnaC09G0058800ZS/BnaA06G0326700ZS/BnaA06G0083900ZS/BnaC04G0120400ZS	17	10	BnaA06G0185800ZS/BnaA06G0451600ZS/BnaC07G0548900ZS/BnaC03G0604800ZS/BnaC09G0225800ZS/BnaC05G0103700ZS/BnaA09G0440800ZS/BnaC05G0222400ZS/BnaC04G0542000ZS/BnaA06G0083900ZS	7	BnaA09G0405700ZS/BnaC04G0012400ZS/BnaC05G0267200ZS/BnaA05G0097100ZS/BnaC09G0058800ZS/BnaA06G0326700ZS/BnaC04G0120400ZS
MF	GO:0016836	hydro-lyase activity	8/1168	96/30802	0.0294894	0.38582	BnaA02G0187600ZS/BnaA08G0140800ZS/BnaC06G0369600ZS/BnaC03G0578100ZS/BnaC07G0172200ZS/BnaA01G0173400ZS/BnaA06G0293900ZS/BnaC05G0208300ZS	BnaA02G0187600ZS/BnaA08G0140800ZS/BnaC06G0369600ZS/BnaC03G0578100ZS/BnaC07G0172200ZS/BnaA01G0173400ZS/BnaA06G0293900ZS/BnaC05G0208300ZS	8	5	BnaA08G0140800ZS/BnaC03G0578100ZS/BnaA01G0173400ZS/BnaA06G0293900ZS/BnaC05G0208300ZS	3	BnaA02G0187600ZS/BnaC06G0369600ZS/BnaC07G0172200ZS
MF	GO:0016791	phosphatase activity	10/1168	138/30802	0.0376157	0.416901	BnaA06G0121600ZS/BnaC03G0070400ZS/novel.3110/Bnascaffold0430G0000100ZS/BnaC03G0341500ZS/BnaC05G0149700ZS/BnaA05G0445900ZS/BnaA04G0048700ZS/novel.1804/BnaA06G0294200ZS	BnaA06G0121600ZS/BnaC03G0070400ZS/-/Bnascaffold0430G0000100ZS/BnaC03G0341500ZS/BnaC05G0149700ZS/BnaA05G0445900ZS/BnaA04G0048700ZS/-/BnaA06G0294200ZS	10	5	BnaA06G0121600ZS/BnaC03G0070400ZS/novel.3110/BnaC05G0149700ZS/BnaA06G0294200ZS	5	Bnascaffold0430G0000100ZS/BnaC03G0341500ZS/BnaA05G0445900ZS/BnaA04G0048700ZS/novel.1804
MF	GO:0019842	vitamin binding	14/1168	220/30802	0.0416305	0.416901	BnaC08G0239700ZS/BnaA08G0262400ZS/BnaC05G0146100ZS/BnaA02G0005400ZS/BnaA06G0118600ZS/BnaC06G0457800ZS/BnaA07G0389000ZS/BnaA09G0220100ZS/BnaC07G0451900ZS/BnaC02G0431900ZS/BnaA09G0092900ZS/BnaC09G0256000ZS/BnaA02G0320000ZS/BnaA10G0005000ZS	BnaC08G0239700ZS/BnaA08G0262400ZS/BnaC05G0146100ZS/BnaA02G0005400ZS/BnaA06G0118600ZS/BnaC06G0457800ZS/BnaA07G0389000ZS/BnaA09G0220100ZS/BnaC07G0451900ZS/BnaC02G0431900ZS/BnaA09G0092900ZS/BnaC09G0256000ZS/BnaA02G0320000ZS/BnaA10G0005000ZS	14	11	BnaC08G0239700ZS/BnaA08G0262400ZS/BnaC05G0146100ZS/BnaA02G0005400ZS/BnaA06G0118600ZS/BnaA07G0389000ZS/BnaA09G0220100ZS/BnaC02G0431900ZS/BnaC09G0256000ZS/BnaA02G0320000ZS/BnaA10G0005000ZS	3	BnaC06G0457800ZS/BnaC07G0451900ZS/BnaA09G0092900ZS
MF	GO:0008374	O-acyltransferase activity	5/1168	51/30802	0.0433884	0.416901	BnaA06G0001100ZS/BnaC05G0472600ZS/BnaC06G0093100ZS/BnaC02G0057200ZS/BnaC04G0127200ZS	BnaA06G0001100ZS/BnaC05G0472600ZS/BnaC06G0093100ZS/BnaC02G0057200ZS/BnaC04G0127200ZS	5	3	BnaA06G0001100ZS/BnaC06G0093100ZS/BnaC04G0127200ZS	2	BnaC05G0472600ZS/BnaC02G0057200ZS
MF	GO:0004356	glutamate-ammonia ligase activity	3/1168	21/30802	0.0434757	0.416901	BnaC02G0204200ZS/BnaC08G0332600ZS/BnaA02G0065000ZS	BnaC02G0204200ZS/BnaC08G0332600ZS/BnaA02G0065000ZS	3	1	BnaC08G0332600ZS	2	BnaC02G0204200ZS/BnaA02G0065000ZS
MF	GO:0016211	ammonia ligase activity	3/1168	21/30802	0.0434757	0.416901	BnaC02G0204200ZS/BnaC08G0332600ZS/BnaA02G0065000ZS	BnaC02G0204200ZS/BnaC08G0332600ZS/BnaA02G0065000ZS	3	1	BnaC08G0332600ZS	2	BnaC02G0204200ZS/BnaA02G0065000ZS
MF	GO:0016880	acid-ammonia (or amide) ligase activity	3/1168	21/30802	0.0434757	0.416901	BnaC02G0204200ZS/BnaC08G0332600ZS/BnaA02G0065000ZS	BnaC02G0204200ZS/BnaC08G0332600ZS/BnaA02G0065000ZS	3	1	BnaC08G0332600ZS	2	BnaC02G0204200ZS/BnaA02G0065000ZS
MF	GO:0015116	sulfate transmembrane transporter activity	4/1168	36/30802	0.0463363	0.416901	BnaC06G0436600ZS/BnaC06G0436700ZS/BnaA02G0142000ZS/BnaA02G0229200ZS	BnaC06G0436600ZS/BnaC06G0436700ZS/BnaA02G0142000ZS/BnaA02G0229200ZS	4	0		4	BnaC06G0436600ZS/BnaC06G0436700ZS/BnaA02G0142000ZS/BnaA02G0229200ZS
MF	GO:1901682	sulfur compound transmembrane transporter activity	4/1168	36/30802	0.0463363	0.416901	BnaC06G0436600ZS/BnaC06G0436700ZS/BnaA02G0142000ZS/BnaA02G0229200ZS	BnaC06G0436600ZS/BnaC06G0436700ZS/BnaA02G0142000ZS/BnaA02G0229200ZS	4	0		4	BnaC06G0436600ZS/BnaC06G0436700ZS/BnaA02G0142000ZS/BnaA02G0229200ZS
MF	GO:0071949	FAD binding	3/1168	22/30802	0.0489643	0.416901	BnaA06G0451600ZS/BnaC07G0548900ZS/BnaC04G0542000ZS	BnaA06G0451600ZS/BnaC07G0548900ZS/BnaC04G0542000ZS	3	3	BnaA06G0451600ZS/BnaC07G0548900ZS/BnaC04G0542000ZS	0
MF	GO:0030170	pyridoxal phosphate binding	13/1168	205/30802	0.0494597	0.416901	BnaC08G0239700ZS/BnaA08G0262400ZS/BnaC05G0146100ZS/BnaA06G0118600ZS/BnaC06G0457800ZS/BnaA07G0389000ZS/BnaA09G0220100ZS/BnaC07G0451900ZS/BnaC02G0431900ZS/BnaA09G0092900ZS/BnaC09G0256000ZS/BnaA02G0320000ZS/BnaA10G0005000ZS	BnaC08G0239700ZS/BnaA08G0262400ZS/BnaC05G0146100ZS/BnaA06G0118600ZS/BnaC06G0457800ZS/BnaA07G0389000ZS/BnaA09G0220100ZS/BnaC07G0451900ZS/BnaC02G0431900ZS/BnaA09G0092900ZS/BnaC09G0256000ZS/BnaA02G0320000ZS/BnaA10G0005000ZS	13	10	BnaC08G0239700ZS/BnaA08G0262400ZS/BnaC05G0146100ZS/BnaA06G0118600ZS/BnaA07G0389000ZS/BnaA09G0220100ZS/BnaC02G0431900ZS/BnaC09G0256000ZS/BnaA02G0320000ZS/BnaA10G0005000ZS	3	BnaC06G0457800ZS/BnaC07G0451900ZS/BnaA09G0092900ZS
MF	GO:0070279	vitamin B6 binding	13/1168	205/30802	0.0494597	0.416901	BnaC08G0239700ZS/BnaA08G0262400ZS/BnaC05G0146100ZS/BnaA06G0118600ZS/BnaC06G0457800ZS/BnaA07G0389000ZS/BnaA09G0220100ZS/BnaC07G0451900ZS/BnaC02G0431900ZS/BnaA09G0092900ZS/BnaC09G0256000ZS/BnaA02G0320000ZS/BnaA10G0005000ZS	BnaC08G0239700ZS/BnaA08G0262400ZS/BnaC05G0146100ZS/BnaA06G0118600ZS/BnaC06G0457800ZS/BnaA07G0389000ZS/BnaA09G0220100ZS/BnaC07G0451900ZS/BnaC02G0431900ZS/BnaA09G0092900ZS/BnaC09G0256000ZS/BnaA02G0320000ZS/BnaA10G0005000ZS	13	10	BnaC08G0239700ZS/BnaA08G0262400ZS/BnaC05G0146100ZS/BnaA06G0118600ZS/BnaA07G0389000ZS/BnaA09G0220100ZS/BnaC02G0431900ZS/BnaC09G0256000ZS/BnaA02G0320000ZS/BnaA10G0005000ZS	3	BnaC06G0457800ZS/BnaC07G0451900ZS/BnaA09G0092900ZS
MF	GO:0004743	pyruvate kinase activity	4/1168	37/30802	0.050453	0.416901	BnaA07G0182400ZS/BnaC06G0180700ZS/BnaC09G0394600ZS/BnaC06G0372200ZS	BnaA07G0182400ZS/BnaC06G0180700ZS/BnaC09G0394600ZS/BnaC06G0372200ZS	4	4	BnaA07G0182400ZS/BnaC06G0180700ZS/BnaC09G0394600ZS/BnaC06G0372200ZS	0
MF	GO:0030955	potassium ion binding	4/1168	37/30802	0.050453	0.416901	BnaA07G0182400ZS/BnaC06G0180700ZS/BnaC09G0394600ZS/BnaC06G0372200ZS	BnaA07G0182400ZS/BnaC06G0180700ZS/BnaC09G0394600ZS/BnaC06G0372200ZS	4	4	BnaA07G0182400ZS/BnaC06G0180700ZS/BnaC09G0394600ZS/BnaC06G0372200ZS	0
MF	GO:0031420	alkali metal ion binding	4/1168	37/30802	0.050453	0.416901	BnaA07G0182400ZS/BnaC06G0180700ZS/BnaC09G0394600ZS/BnaC06G0372200ZS	BnaA07G0182400ZS/BnaC06G0180700ZS/BnaC09G0394600ZS/BnaC06G0372200ZS	4	4	BnaA07G0182400ZS/BnaC06G0180700ZS/BnaC09G0394600ZS/BnaC06G0372200ZS	0
MF	GO:0008061	chitin binding	4/1168	39/30802	0.0592662	0.436717	BnaA04G0277400ZS/BnaA03G0296200ZS/BnaC04G0043100ZS/BnaA05G0039400ZS	BnaA04G0277400ZS/BnaA03G0296200ZS/BnaC04G0043100ZS/BnaA05G0039400ZS	4	4	BnaA04G0277400ZS/BnaA03G0296200ZS/BnaC04G0043100ZS/BnaA05G0039400ZS	0
MF	GO:0004066	asparagine synthase (glutamine-hydrolyzing) activity	2/1168	11/30802	0.0629702	0.436717	BnaC03G0617200ZS/BnaA06G0177300ZS	BnaC03G0617200ZS/BnaA06G0177300ZS	2	2	BnaC03G0617200ZS/BnaA06G0177300ZS	0
MF	GO:0016843	amine-lyase activity	4/1168	41/30802	0.0688418	0.436717	BnaA02G0209400ZS/BnaA04G0177400ZS/BnaA04G0031900ZS/BnaC04G0476800ZS	BnaA02G0209400ZS/BnaA04G0177400ZS/BnaA04G0031900ZS/BnaC04G0476800ZS	4	3	BnaA02G0209400ZS/BnaA04G0177400ZS/BnaC04G0476800ZS	1	BnaA04G0031900ZS
MF	GO:0016844	strictosidine synthase activity	4/1168	41/30802	0.0688418	0.436717	BnaA02G0209400ZS/BnaA04G0177400ZS/BnaA04G0031900ZS/BnaC04G0476800ZS	BnaA02G0209400ZS/BnaA04G0177400ZS/BnaA04G0031900ZS/BnaC04G0476800ZS	4	3	BnaA02G0209400ZS/BnaA04G0177400ZS/BnaC04G0476800ZS	1	BnaA04G0031900ZS
MF	GO:0000295	adenine nucleotide transmembrane transporter activity	2/1168	12/30802	0.0737134	0.436717	BnaC06G0458200ZS/BnaA07G0389800ZS	BnaC06G0458200ZS/BnaA07G0389800ZS	2	1	BnaA07G0389800ZS	1	BnaC06G0458200ZS
MF	GO:0005346	purine ribonucleotide transmembrane transporter activity	2/1168	12/30802	0.0737134	0.436717	BnaC06G0458200ZS/BnaA07G0389800ZS	BnaC06G0458200ZS/BnaA07G0389800ZS	2	1	BnaA07G0389800ZS	1	BnaC06G0458200ZS
MF	GO:0005347	ATP transmembrane transporter activity	2/1168	12/30802	0.0737134	0.436717	BnaC06G0458200ZS/BnaA07G0389800ZS	BnaC06G0458200ZS/BnaA07G0389800ZS	2	1	BnaA07G0389800ZS	1	BnaC06G0458200ZS
MF	GO:0005471	ATP:ADP antiporter activity	2/1168	12/30802	0.0737134	0.436717	BnaC06G0458200ZS/BnaA07G0389800ZS	BnaC06G0458200ZS/BnaA07G0389800ZS	2	1	BnaA07G0389800ZS	1	BnaC06G0458200ZS
MF	GO:0008113	peptide-methionine (S)-S-oxide reductase activity	2/1168	12/30802	0.0737134	0.436717	BnaC03G0034400ZS/BnaC03G0034500ZS	BnaC03G0034400ZS/BnaC03G0034500ZS	2	2	BnaC03G0034400ZS/BnaC03G0034500ZS	0
MF	GO:0015215	nucleotide transmembrane transporter activity	2/1168	12/30802	0.0737134	0.436717	BnaC06G0458200ZS/BnaA07G0389800ZS	BnaC06G0458200ZS/BnaA07G0389800ZS	2	1	BnaA07G0389800ZS	1	BnaC06G0458200ZS
MF	GO:0015216	purine nucleotide transmembrane transporter activity	2/1168	12/30802	0.0737134	0.436717	BnaC06G0458200ZS/BnaA07G0389800ZS	BnaC06G0458200ZS/BnaA07G0389800ZS	2	1	BnaA07G0389800ZS	1	BnaC06G0458200ZS
MF	GO:0015217	ADP transmembrane transporter activity	2/1168	12/30802	0.0737134	0.436717	BnaC06G0458200ZS/BnaA07G0389800ZS	BnaC06G0458200ZS/BnaA07G0389800ZS	2	1	BnaA07G0389800ZS	1	BnaC06G0458200ZS
MF	GO:0015301	anion:anion antiporter activity	2/1168	12/30802	0.0737134	0.436717	BnaC06G0458200ZS/BnaA07G0389800ZS	BnaC06G0458200ZS/BnaA07G0389800ZS	2	1	BnaA07G0389800ZS	1	BnaC06G0458200ZS
MF	GO:0015605	organophosphate ester transmembrane transporter activity	2/1168	12/30802	0.0737134	0.436717	BnaC06G0458200ZS/BnaA07G0389800ZS	BnaC06G0458200ZS/BnaA07G0389800ZS	2	1	BnaA07G0389800ZS	1	BnaC06G0458200ZS
MF	GO:0099516	ion antiporter activity	2/1168	12/30802	0.0737134	0.436717	BnaC06G0458200ZS/BnaA07G0389800ZS	BnaC06G0458200ZS/BnaA07G0389800ZS	2	1	BnaA07G0389800ZS	1	BnaC06G0458200ZS
MF	GO:0015298	solute:cation antiporter activity	5/1168	61/30802	0.0812177	0.442905	BnaC04G0415200ZS/novel.2052/BnaC09G0417400ZS/BnaC06G0451400ZS/BnaC09G0444100ZS	BnaC04G0415200ZS/-/BnaC09G0417400ZS/BnaC06G0451400ZS/BnaC09G0444100ZS	5	4	BnaC04G0415200ZS/novel.2052/BnaC09G0417400ZS/BnaC09G0444100ZS	1	BnaC06G0451400ZS
MF	GO:0015299	solute:proton antiporter activity	5/1168	61/30802	0.0812177	0.442905	BnaC04G0415200ZS/novel.2052/BnaC09G0417400ZS/BnaC06G0451400ZS/BnaC09G0444100ZS	BnaC04G0415200ZS/-/BnaC09G0417400ZS/BnaC06G0451400ZS/BnaC09G0444100ZS	5	4	BnaC04G0415200ZS/novel.2052/BnaC09G0417400ZS/BnaC09G0444100ZS	1	BnaC06G0451400ZS
MF	GO:0005216	ion channel activity	8/1168	119/30802	0.083221	0.442905	BnaC03G0424800ZS/novel.683/BnaC02G0139500ZS/novel.2326/BnaA06G0385200ZS/novel.2729/novel.2612/BnaA10G0096600ZS	BnaC03G0424800ZS/-/BnaC02G0139500ZS/-/BnaA06G0385200ZS/-/-/BnaA10G0096600ZS	8	6	BnaC03G0424800ZS/novel.683/BnaC02G0139500ZS/novel.2326/novel.2612/BnaA10G0096600ZS	2	BnaA06G0385200ZS/novel.2729
MF	GO:0015267	channel activity	8/1168	119/30802	0.083221	0.442905	BnaC03G0424800ZS/novel.683/BnaC02G0139500ZS/novel.2326/BnaA06G0385200ZS/novel.2729/novel.2612/BnaA10G0096600ZS	BnaC03G0424800ZS/-/BnaC02G0139500ZS/-/BnaA06G0385200ZS/-/-/BnaA10G0096600ZS	8	6	BnaC03G0424800ZS/novel.683/BnaC02G0139500ZS/novel.2326/novel.2612/BnaA10G0096600ZS	2	BnaA06G0385200ZS/novel.2729
MF	GO:0022803	passive transmembrane transporter activity	8/1168	119/30802	0.083221	0.442905	BnaC03G0424800ZS/novel.683/BnaC02G0139500ZS/novel.2326/BnaA06G0385200ZS/novel.2729/novel.2612/BnaA10G0096600ZS	BnaC03G0424800ZS/-/BnaC02G0139500ZS/-/BnaA06G0385200ZS/-/-/BnaA10G0096600ZS	8	6	BnaC03G0424800ZS/novel.683/BnaC02G0139500ZS/novel.2326/novel.2612/BnaA10G0096600ZS	2	BnaA06G0385200ZS/novel.2729
MF	GO:0022838	substrate-specific channel activity	8/1168	119/30802	0.083221	0.442905	BnaC03G0424800ZS/novel.683/BnaC02G0139500ZS/novel.2326/BnaA06G0385200ZS/novel.2729/novel.2612/BnaA10G0096600ZS	BnaC03G0424800ZS/-/BnaC02G0139500ZS/-/BnaA06G0385200ZS/-/-/BnaA10G0096600ZS	8	6	BnaC03G0424800ZS/novel.683/BnaC02G0139500ZS/novel.2326/novel.2612/BnaA10G0096600ZS	2	BnaA06G0385200ZS/novel.2729
MF	GO:0010333	terpene synthase activity	3/1168	28/30802	0.0883208	0.462212	BnaC05G0456500ZS/BnaC04G0197800ZS/BnaA01G0108200ZS	BnaC05G0456500ZS/BnaC04G0197800ZS/BnaA01G0108200ZS	3	1	BnaC04G0197800ZS	2	BnaC05G0456500ZS/BnaA01G0108200ZS
MF	GO:0042578	phosphoric ester hydrolase activity	14/1168	250/30802	0.0955835	0.482177	BnaC03G0102700ZS/BnaA06G0121600ZS/BnaA06G0118800ZS/BnaC03G0070400ZS/BnaA07G0176300ZS/novel.3110/Bnascaffold0430G0000100ZS/BnaC08G0036200ZS/BnaC03G0341500ZS/BnaC05G0149700ZS/BnaA05G0445900ZS/BnaA04G0048700ZS/novel.1804/BnaA06G0294200ZS	BnaC03G0102700ZS/BnaA06G0121600ZS/BnaA06G0118800ZS/BnaC03G0070400ZS/BnaA07G0176300ZS/-/Bnascaffold0430G0000100ZS/BnaC08G0036200ZS/BnaC03G0341500ZS/BnaC05G0149700ZS/BnaA05G0445900ZS/BnaA04G0048700ZS/-/BnaA06G0294200ZS	14	8	BnaC03G0102700ZS/BnaA06G0121600ZS/BnaA06G0118800ZS/BnaC03G0070400ZS/BnaA07G0176300ZS/novel.3110/BnaC05G0149700ZS/BnaA06G0294200ZS	6	Bnascaffold0430G0000100ZS/BnaC08G0036200ZS/BnaC03G0341500ZS/BnaA05G0445900ZS/BnaA04G0048700ZS/novel.1804
MF	GO:0004506	squalene monooxygenase activity	2/1168	14/30802	0.0967425	0.482177	BnaC09G0058800ZS/BnaA06G0326700ZS	BnaC09G0058800ZS/BnaA06G0326700ZS	2	0		2	BnaC09G0058800ZS/BnaA06G0326700ZS
MF	GO:0016756	glutathione gamma-glutamylcysteinyltransferase activity	2/1168	14/30802	0.0967425	0.482177	novel.1866/novel.60	-/-	2	1	novel.60	1	novel.1866
MF	GO:0016840	carbon-nitrogen lyase activity	4/1168	47/30802	0.101934	0.500116	BnaA02G0209400ZS/BnaA04G0177400ZS/BnaA04G0031900ZS/BnaC04G0476800ZS	BnaA02G0209400ZS/BnaA04G0177400ZS/BnaA04G0031900ZS/BnaC04G0476800ZS	4	3	BnaA02G0209400ZS/BnaA04G0177400ZS/BnaC04G0476800ZS	1	BnaA04G0031900ZS
MF	GO:0004014	adenosylmethionine decarboxylase activity	2/1168	15/30802	0.10892	0.518197	BnaC09G0504400ZS/BnaA10G0205400ZS	BnaC09G0504400ZS/BnaA10G0205400ZS	2	2	BnaC09G0504400ZS/BnaA10G0205400ZS	0
MF	GO:0016833	oxo-acid-lyase activity	2/1168	15/30802	0.10892	0.518197	BnaC03G0450500ZS/BnaA03G0369400ZS	BnaC03G0450500ZS/BnaA03G0369400ZS	2	2	BnaC03G0450500ZS/BnaA03G0369400ZS	0
MF	GO:0004568	chitinase activity	4/1168	49/30802	0.114328	0.527969	BnaA04G0277400ZS/BnaC04G0043100ZS/BnaA10G0011000ZS/BnaA05G0039400ZS	BnaA04G0277400ZS/BnaC04G0043100ZS/BnaA10G0011000ZS/BnaA05G0039400ZS	4	4	BnaA04G0277400ZS/BnaC04G0043100ZS/BnaA10G0011000ZS/BnaA05G0039400ZS	0
MF	GO:0004601	peroxidase activity	15/1168	280/30802	0.114337	0.527969	BnaC01G0148000ZS/BnaA09G0265200ZS/BnaC09G0581200ZS/BnaA10G0265600ZS/BnaA10G0210900ZS/BnaA03G0152400ZS/BnaA02G0407200ZS/BnaC03G0223300ZS/BnaC01G0279900ZS/BnaA07G0340200ZS/BnaA06G0095500ZS/BnaA06G0161600ZS/BnaA09G0632600ZS/BnaA02G0177300ZS/BnaC01G0186000ZS	BnaC01G0148000ZS/BnaA09G0265200ZS/BnaC09G0581200ZS/BnaA10G0265600ZS/BnaA10G0210900ZS/BnaA03G0152400ZS/BnaA02G0407200ZS/BnaC03G0223300ZS/BnaC01G0279900ZS/BnaA07G0340200ZS/BnaA06G0095500ZS/BnaA06G0161600ZS/BnaA09G0632600ZS/BnaA02G0177300ZS/BnaC01G0186000ZS	15	10	BnaA09G0265200ZS/BnaC09G0581200ZS/BnaA10G0265600ZS/BnaA02G0407200ZS/BnaC03G0223300ZS/BnaC01G0279900ZS/BnaA07G0340200ZS/BnaA06G0095500ZS/BnaA06G0161600ZS/BnaA09G0632600ZS	5	BnaC01G0148000ZS/BnaA10G0210900ZS/BnaA03G0152400ZS/BnaA02G0177300ZS/BnaC01G0186000ZS
MF	GO:0000287	magnesium ion binding	9/1168	150/30802	0.11761	0.535209	BnaA02G0005400ZS/BnaA07G0182400ZS/BnaC06G0180700ZS/BnaC09G0394600ZS/BnaC05G0456500ZS/BnaC06G0372200ZS/BnaC04G0197800ZS/BnaA03G0539200ZS/BnaA01G0108200ZS	BnaA02G0005400ZS/BnaA07G0182400ZS/BnaC06G0180700ZS/BnaC09G0394600ZS/BnaC05G0456500ZS/BnaC06G0372200ZS/BnaC04G0197800ZS/BnaA03G0539200ZS/BnaA01G0108200ZS	9	6	BnaA02G0005400ZS/BnaA07G0182400ZS/BnaC06G0180700ZS/BnaC09G0394600ZS/BnaC06G0372200ZS/BnaC04G0197800ZS	3	BnaC05G0456500ZS/BnaA03G0539200ZS/BnaA01G0108200ZS
MF	GO:1901681	sulfur compound binding	3/1168	32/30802	0.11995	0.538063	BnaA02G0005400ZS/BnaC01G0177100ZS/BnaA03G0478700ZS	BnaA02G0005400ZS/BnaC01G0177100ZS/BnaA03G0478700ZS	3	3	BnaA02G0005400ZS/BnaC01G0177100ZS/BnaA03G0478700ZS	0
MF	GO:0016209	antioxidant activity	16/1168	306/30802	0.122935	0.543683	BnaC01G0148000ZS/BnaA09G0265200ZS/BnaC09G0581200ZS/BnaA10G0265600ZS/BnaA10G0210900ZS/BnaA03G0152400ZS/BnaA02G0407200ZS/BnaC09G0329400ZS/BnaC03G0223300ZS/BnaC01G0279900ZS/BnaA07G0340200ZS/BnaA06G0095500ZS/BnaA06G0161600ZS/BnaA09G0632600ZS/BnaA02G0177300ZS/BnaC01G0186000ZS	BnaC01G0148000ZS/BnaA09G0265200ZS/BnaC09G0581200ZS/BnaA10G0265600ZS/BnaA10G0210900ZS/BnaA03G0152400ZS/BnaA02G0407200ZS/BnaC09G0329400ZS/BnaC03G0223300ZS/BnaC01G0279900ZS/BnaA07G0340200ZS/BnaA06G0095500ZS/BnaA06G0161600ZS/BnaA09G0632600ZS/BnaA02G0177300ZS/BnaC01G0186000ZS	16	11	BnaA09G0265200ZS/BnaC09G0581200ZS/BnaA10G0265600ZS/BnaA02G0407200ZS/BnaC09G0329400ZS/BnaC03G0223300ZS/BnaC01G0279900ZS/BnaA07G0340200ZS/BnaA06G0095500ZS/BnaA06G0161600ZS/BnaA09G0632600ZS	5	BnaC01G0148000ZS/BnaA10G0210900ZS/BnaA03G0152400ZS/BnaA02G0177300ZS/BnaC01G0186000ZS
MF	GO:0016684	oxidoreductase activity, acting on peroxide as acceptor	15/1168	287/30802	0.132278	0.5665	BnaC01G0148000ZS/BnaA09G0265200ZS/BnaC09G0581200ZS/BnaA10G0265600ZS/BnaA10G0210900ZS/BnaA03G0152400ZS/BnaA02G0407200ZS/BnaC03G0223300ZS/BnaC01G0279900ZS/BnaA07G0340200ZS/BnaA06G0095500ZS/BnaA06G0161600ZS/BnaA09G0632600ZS/BnaA02G0177300ZS/BnaC01G0186000ZS	BnaC01G0148000ZS/BnaA09G0265200ZS/BnaC09G0581200ZS/BnaA10G0265600ZS/BnaA10G0210900ZS/BnaA03G0152400ZS/BnaA02G0407200ZS/BnaC03G0223300ZS/BnaC01G0279900ZS/BnaA07G0340200ZS/BnaA06G0095500ZS/BnaA06G0161600ZS/BnaA09G0632600ZS/BnaA02G0177300ZS/BnaC01G0186000ZS	15	10	BnaA09G0265200ZS/BnaC09G0581200ZS/BnaA10G0265600ZS/BnaA02G0407200ZS/BnaC03G0223300ZS/BnaC01G0279900ZS/BnaA07G0340200ZS/BnaA06G0095500ZS/BnaA06G0161600ZS/BnaA09G0632600ZS	5	BnaC01G0148000ZS/BnaA10G0210900ZS/BnaA03G0152400ZS/BnaA02G0177300ZS/BnaC01G0186000ZS
MF	GO:0016407	acetyltransferase activity	8/1168	133/30802	0.133426	0.5665	BnaC04G0515700ZS/BnaA06G0001100ZS/BnaA02G0402400ZS/BnaC05G0472600ZS/BnaC02G0534600ZS/BnaC06G0093100ZS/BnaC04G0127200ZS/BnaC07G0203700ZS	BnaC04G0515700ZS/BnaA06G0001100ZS/BnaA02G0402400ZS/BnaC05G0472600ZS/BnaC02G0534600ZS/BnaC06G0093100ZS/BnaC04G0127200ZS/BnaC07G0203700ZS	8	6	BnaC04G0515700ZS/BnaA06G0001100ZS/BnaA02G0402400ZS/BnaC02G0534600ZS/BnaC06G0093100ZS/BnaC04G0127200ZS	2	BnaC05G0472600ZS/BnaC07G0203700ZS
MF	GO:0016884	carbon-nitrogen ligase activity, with glutamine as amido-N-donor	2/1168	17/30802	0.134357	0.5665	BnaC03G0617200ZS/BnaA06G0177300ZS	BnaC03G0617200ZS/BnaA06G0177300ZS	2	2	BnaC03G0617200ZS/BnaA06G0177300ZS	0
MF	GO:0016838	carbon-oxygen lyase activity, acting on phosphates	3/1168	34/30802	0.137115	0.5665	BnaC05G0456500ZS/BnaC04G0197800ZS/BnaA01G0108200ZS	BnaC05G0456500ZS/BnaC04G0197800ZS/BnaA01G0108200ZS	3	1	BnaC04G0197800ZS	2	BnaC05G0456500ZS/BnaA01G0108200ZS
MF	GO:0046933	proton-transporting ATP synthase activity, rotational mechanism	3/1168	34/30802	0.137115	0.5665	BnaC02G0351500ZS/BnaC06G0213600ZS/BnaA03G0251900ZS	BnaC02G0351500ZS/BnaC06G0213600ZS/BnaA03G0251900ZS	3	3	BnaC02G0351500ZS/BnaC06G0213600ZS/BnaA03G0251900ZS	0
MF	GO:0004497	monooxygenase activity	5/1168	73/30802	0.143458	0.573576	BnaC03G0533500ZS/BnaC05G0103700ZS/BnaC09G0058800ZS/BnaA06G0326700ZS/BnaA06G0083900ZS	BnaC03G0533500ZS/BnaC05G0103700ZS/BnaC09G0058800ZS/BnaA06G0326700ZS/BnaA06G0083900ZS	5	3	BnaC03G0533500ZS/BnaC05G0103700ZS/BnaA06G0083900ZS	2	BnaC09G0058800ZS/BnaA06G0326700ZS
MF	GO:0000062	fatty-acyl-CoA binding	2/1168	18/30802	0.147527	0.573576	BnaC01G0177100ZS/BnaA03G0478700ZS	BnaC01G0177100ZS/BnaA03G0478700ZS	2	2	BnaC01G0177100ZS/BnaA03G0478700ZS	0
MF	GO:0004523	RNA-DNA hybrid ribonuclease activity	2/1168	18/30802	0.147527	0.573576	novel.1301/novel.1733	-/-	2	1	novel.1733	1	novel.1301
MF	GO:1901567	fatty acid derivative binding	2/1168	18/30802	0.147527	0.573576	BnaC01G0177100ZS/BnaA03G0478700ZS	BnaC01G0177100ZS/BnaA03G0478700ZS	2	2	BnaC01G0177100ZS/BnaA03G0478700ZS	0
MF	GO:0008514	organic anion transmembrane transporter activity	4/1168	54/30802	0.147961	0.573576	BnaC04G0373700ZS/BnaC06G0458200ZS/BnaA04G0093300ZS/BnaA07G0389800ZS	BnaC04G0373700ZS/BnaC06G0458200ZS/BnaA04G0093300ZS/BnaA07G0389800ZS	4	1	BnaA07G0389800ZS	3	BnaC04G0373700ZS/BnaC06G0458200ZS/BnaA04G0093300ZS
MF	GO:0000049	tRNA binding	2/1168	19/30802	0.160944	0.601622	BnaA04G0140400ZS/BnaC04G0431000ZS	BnaA04G0140400ZS/BnaC04G0431000ZS	2	1	BnaA04G0140400ZS	1	BnaC04G0431000ZS
MF	GO:0003995	acyl-CoA dehydrogenase activity	2/1168	19/30802	0.160944	0.601622	BnaA06G0185800ZS/BnaC03G0604800ZS	BnaA06G0185800ZS/BnaC03G0604800ZS	2	2	BnaA06G0185800ZS/BnaC03G0604800ZS	0
MF	GO:0016755	transferase activity, transferring amino-acyl groups	2/1168	19/30802	0.160944	0.601622	novel.1866/novel.60	-/-	2	1	novel.60	1	novel.1866
MF	GO:0004427	inorganic diphosphatase activity	3/1168	38/30802	0.173669	0.630053	BnaA07G0388500ZS/BnaA08G0267400ZS/BnaC06G0456800ZS	BnaA07G0388500ZS/BnaA08G0267400ZS/BnaC06G0456800ZS	3	2	BnaA07G0388500ZS/BnaA08G0267400ZS	1	BnaC06G0456800ZS
MF	GO:0005199	structural constituent of cell wall	2/1168	20/30802	0.174569	0.630053	novel.1475/novel.2747	-/-	2	0		2	novel.1475/novel.2747
MF	GO:0030151	molybdenum ion binding	2/1168	20/30802	0.174569	0.630053	BnaC06G0258800ZS/BnaA07G0237900ZS	BnaC06G0258800ZS/BnaA07G0237900ZS	2	0		2	BnaC06G0258800ZS/BnaA07G0237900ZS
MF	GO:0016646	oxidoreductase activity, acting on the CH-NH group of donors, NAD or NADP as acceptor	2/1168	21/30802	0.188368	0.668683	BnaA05G0043100ZS/BnaC04G0047100ZS	BnaA05G0043100ZS/BnaC04G0047100ZS	2	0		2	BnaA05G0043100ZS/BnaC04G0047100ZS
MF	GO:0016645	oxidoreductase activity, acting on the CH-NH group of donors	3/1168	40/30802	0.192871	0.668683	BnaA05G0043100ZS/BnaA05G0038000ZS/BnaC04G0047100ZS	BnaA05G0043100ZS/BnaA05G0038000ZS/BnaC04G0047100ZS	3	1	BnaA05G0038000ZS	2	BnaA05G0043100ZS/BnaC04G0047100ZS
MF	GO:0016701	oxidoreductase activity, acting on single donors with incorporation of molecular oxygen	5/1168	81/30802	0.193531	0.668683	BnaC03G0533500ZS/BnaA06G0127100ZS/BnaA02G0135500ZS/BnaC05G0155300ZS/BnaA02G0200800ZS	BnaC03G0533500ZS/BnaA06G0127100ZS/BnaA02G0135500ZS/BnaC05G0155300ZS/BnaA02G0200800ZS	5	5	BnaC03G0533500ZS/BnaA06G0127100ZS/BnaA02G0135500ZS/BnaC05G0155300ZS/BnaA02G0200800ZS	0
MF	GO:0016702	oxidoreductase activity, acting on single donors with incorporation of molecular oxygen, incorporation of two atoms of oxygen	4/1168	61/30802	0.200406	0.668683	BnaA06G0127100ZS/BnaA02G0135500ZS/BnaC05G0155300ZS/BnaA02G0200800ZS	BnaA06G0127100ZS/BnaA02G0135500ZS/BnaC05G0155300ZS/BnaA02G0200800ZS	4	4	BnaA06G0127100ZS/BnaA02G0135500ZS/BnaC05G0155300ZS/BnaA02G0200800ZS	0
MF	GO:0004611	phosphoenolpyruvate carboxykinase activity	2/1168	22/30802	0.202309	0.668683	BnaA06G0306000ZS/BnaA03G0339500ZS	BnaA06G0306000ZS/BnaA03G0339500ZS	2	1	BnaA06G0306000ZS	1	BnaA03G0339500ZS
MF	GO:0016157	sucrose synthase activity	2/1168	22/30802	0.202309	0.668683	BnaA03G0090400ZS/BnaC03G0102700ZS	BnaA03G0090400ZS/BnaC03G0102700ZS	2	2	BnaA03G0090400ZS/BnaC03G0102700ZS	0
MF	GO:0017089	glycolipid transporter activity	2/1168	22/30802	0.202309	0.668683	BnaA07G0128600ZS/BnaA06G0022200ZS	BnaA07G0128600ZS/BnaA06G0022200ZS	2	0		2	BnaA07G0128600ZS/BnaA06G0022200ZS
MF	GO:0051861	glycolipid binding	2/1168	22/30802	0.202309	0.668683	BnaA07G0128600ZS/BnaA06G0022200ZS	BnaA07G0128600ZS/BnaA06G0022200ZS	2	0		2	BnaA07G0128600ZS/BnaA06G0022200ZS
MF	GO:0005096	GTPase activator activity	4/1168	62/30802	0.208315	0.674339	BnaC03G0142400ZS/BnaA05G0453800ZS/BnaC01G0411500ZS/BnaC02G0169800ZS	BnaC03G0142400ZS/BnaA05G0453800ZS/BnaC01G0411500ZS/BnaC02G0169800ZS	4	3	BnaC03G0142400ZS/BnaC01G0411500ZS/BnaC02G0169800ZS	1	BnaA05G0453800ZS
MF	GO:0016709	oxidoreductase activity, acting on paired donors, with incorporation or reduction of molecular oxygen, NAD(P)H as one donor, and incorporation of one atom of oxygen	4/1168	62/30802	0.208315	0.674339	BnaC05G0103700ZS/BnaC09G0058800ZS/BnaA06G0326700ZS/BnaA06G0083900ZS	BnaC05G0103700ZS/BnaC09G0058800ZS/BnaA06G0326700ZS/BnaA06G0083900ZS	4	2	BnaC05G0103700ZS/BnaA06G0083900ZS	2	BnaC09G0058800ZS/BnaA06G0326700ZS
MF	GO:0019829	cation-transporting ATPase activity	3/1168	43/30802	0.222572	0.690766	BnaC02G0351500ZS/BnaC06G0213600ZS/BnaA03G0251900ZS	BnaC02G0351500ZS/BnaC06G0213600ZS/BnaA03G0251900ZS	3	3	BnaC02G0351500ZS/BnaC06G0213600ZS/BnaA03G0251900ZS	0
MF	GO:0022853	active ion transmembrane transporter activity	3/1168	43/30802	0.222572	0.690766	BnaC02G0351500ZS/BnaC06G0213600ZS/BnaA03G0251900ZS	BnaC02G0351500ZS/BnaC06G0213600ZS/BnaA03G0251900ZS	3	3	BnaC02G0351500ZS/BnaC06G0213600ZS/BnaA03G0251900ZS	0
MF	GO:0042625	ATPase coupled ion transmembrane transporter activity	3/1168	43/30802	0.222572	0.690766	BnaC02G0351500ZS/BnaC06G0213600ZS/BnaA03G0251900ZS	BnaC02G0351500ZS/BnaC06G0213600ZS/BnaA03G0251900ZS	3	3	BnaC02G0351500ZS/BnaC06G0213600ZS/BnaA03G0251900ZS	0
MF	GO:0044769	ATPase activity, coupled to transmembrane movement of ions, rotational mechanism	3/1168	43/30802	0.222572	0.690766	BnaC02G0351500ZS/BnaC06G0213600ZS/BnaA03G0251900ZS	BnaC02G0351500ZS/BnaC06G0213600ZS/BnaA03G0251900ZS	3	3	BnaC02G0351500ZS/BnaC06G0213600ZS/BnaA03G0251900ZS	0
MF	GO:0051213	dioxygenase activity	4/1168	64/30802	0.224389	0.690766	BnaA06G0127100ZS/BnaA02G0135500ZS/BnaC05G0155300ZS/BnaA02G0200800ZS	BnaA06G0127100ZS/BnaA02G0135500ZS/BnaC05G0155300ZS/BnaA02G0200800ZS	4	4	BnaA06G0127100ZS/BnaA02G0135500ZS/BnaC05G0155300ZS/BnaA02G0200800ZS	0
MF	GO:0019203	carbohydrate phosphatase activity	2/1168	25/30802	0.244682	0.738751	BnaA04G0048700ZS/BnaA06G0294200ZS	BnaA04G0048700ZS/BnaA06G0294200ZS	2	1	BnaA06G0294200ZS	1	BnaA04G0048700ZS
MF	GO:0050308	sugar-phosphatase activity	2/1168	25/30802	0.244682	0.738751	BnaA04G0048700ZS/BnaA06G0294200ZS	BnaA04G0048700ZS/BnaA06G0294200ZS	2	1	BnaA06G0294200ZS	1	BnaA04G0048700ZS
MF	GO:0035251	UDP-glucosyltransferase activity	6/1168	113/30802	0.258264	0.766936	BnaA03G0090400ZS/BnaC03G0102700ZS/BnaA01G0004700ZS/BnaC04G0139400ZS/BnaC02G0052700ZS/BnaC06G0379100ZS	BnaA03G0090400ZS/BnaC03G0102700ZS/BnaA01G0004700ZS/BnaC04G0139400ZS/BnaC02G0052700ZS/BnaC06G0379100ZS	6	3	BnaA03G0090400ZS/BnaC03G0102700ZS/BnaC04G0139400ZS	3	BnaA01G0004700ZS/BnaC02G0052700ZS/BnaC06G0379100ZS
MF	GO:0016624	oxidoreductase activity, acting on the aldehyde or oxo group of donors, disulfide as acceptor	2/1168	26/30802	0.258902	0.766936	BnaC04G0228600ZS/BnaC04G0228700ZS	BnaC04G0228600ZS/BnaC04G0228700ZS	2	2	BnaC04G0228600ZS/BnaC04G0228700ZS	0
MF	GO:0004252	serine-type endopeptidase activity	7/1168	137/30802	0.264161	0.768931	BnaC06G0421500ZS/BnaA02G0270100ZS/BnaC02G0367400ZS/BnaA09G0203600ZS/BnaC02G0011300ZS/BnaA07G0306400ZS/BnaC09G0235400ZS	BnaC06G0421500ZS/BnaA02G0270100ZS/BnaC02G0367400ZS/BnaA09G0203600ZS/BnaC02G0011300ZS/BnaA07G0306400ZS/BnaC09G0235400ZS	7	3	BnaA02G0270100ZS/BnaC02G0367400ZS/BnaA07G0306400ZS	4	BnaC06G0421500ZS/BnaA09G0203600ZS/BnaC02G0011300ZS/BnaC09G0235400ZS
MF	GO:0016874	ligase activity	15/1168	329/30802	0.268876	0.768931	BnaC05G0227200ZS/BnaA02G0129600ZS/BnaA09G0436000ZS/BnaA03G0465600ZS/BnaC02G0204200ZS/BnaC08G0332600ZS/BnaA04G0139100ZS/BnaA04G0140400ZS/BnaC03G0617200ZS/BnaA04G0141400ZS/BnaA06G0177300ZS/BnaC04G0431000ZS/BnaA02G0065000ZS/BnaC08G0169200ZS/novel.64	BnaC05G0227200ZS/BnaA02G0129600ZS/BnaA09G0436000ZS/BnaA03G0465600ZS/BnaC02G0204200ZS/BnaC08G0332600ZS/BnaA04G0139100ZS/BnaA04G0140400ZS/BnaC03G0617200ZS/BnaA04G0141400ZS/BnaA06G0177300ZS/BnaC04G0431000ZS/BnaA02G0065000ZS/BnaC08G0169200ZS/-	15	9	BnaC05G0227200ZS/BnaA09G0436000ZS/BnaC08G0332600ZS/BnaA04G0139100ZS/BnaA04G0140400ZS/BnaC03G0617200ZS/BnaA04G0141400ZS/BnaA06G0177300ZS/novel.64	6	BnaA02G0129600ZS/BnaA03G0465600ZS/BnaC02G0204200ZS/BnaC04G0431000ZS/BnaA02G0065000ZS/BnaC08G0169200ZS
MF	GO:0016765	transferase activity, transferring alkyl or aryl (other than methyl) groups	5/1168	92/30802	0.27034	0.768931	BnaA02G0124900ZS/BnaA03G0017500ZS/BnaC03G0022200ZS/BnaA08G0180700ZS/BnaC02G0154500ZS	BnaA02G0124900ZS/BnaA03G0017500ZS/BnaC03G0022200ZS/BnaA08G0180700ZS/BnaC02G0154500ZS	5	2	BnaA08G0180700ZS/BnaC02G0154500ZS	3	BnaA02G0124900ZS/BnaA03G0017500ZS/BnaC03G0022200ZS
MF	GO:0015932	nucleobase-containing compound transmembrane transporter activity	2/1168	27/30802	0.273131	0.768931	BnaC06G0458200ZS/BnaA07G0389800ZS	BnaC06G0458200ZS/BnaA07G0389800ZS	2	1	BnaA07G0389800ZS	1	BnaC06G0458200ZS
MF	GO:1901505	carbohydrate derivative transmembrane transporter activity	2/1168	27/30802	0.273131	0.768931	BnaC06G0458200ZS/BnaA07G0389800ZS	BnaC06G0458200ZS/BnaA07G0389800ZS	2	1	BnaA07G0389800ZS	1	BnaC06G0458200ZS
MF	GO:0008757	S-adenosylmethionine-dependent methyltransferase activity	4/1168	70/30802	0.274268	0.768931	BnaC06G0395800ZS/BnaA03G0244800ZS/BnaA09G0066800ZS/BnaC04G0045300ZS	BnaC06G0395800ZS/BnaA03G0244800ZS/BnaA09G0066800ZS/BnaC04G0045300ZS	4	3	BnaC06G0395800ZS/BnaA03G0244800ZS/BnaC04G0045300ZS	1	BnaA09G0066800ZS
MF	GO:0030695	GTPase regulator activity	4/1168	71/30802	0.282766	0.772043	BnaC03G0142400ZS/BnaA05G0453800ZS/BnaC01G0411500ZS/BnaC02G0169800ZS	BnaC03G0142400ZS/BnaA05G0453800ZS/BnaC01G0411500ZS/BnaC02G0169800ZS	4	3	BnaC03G0142400ZS/BnaC01G0411500ZS/BnaC02G0169800ZS	1	BnaA05G0453800ZS
MF	GO:0015399	primary active transmembrane transporter activity	8/1168	164/30802	0.284153	0.772043	BnaA07G0388500ZS/BnaC02G0351500ZS/BnaA08G0267400ZS/BnaA07G0219300ZS/BnaC06G0234700ZS/BnaC06G0456800ZS/BnaC06G0213600ZS/BnaA03G0251900ZS	BnaA07G0388500ZS/BnaC02G0351500ZS/BnaA08G0267400ZS/BnaA07G0219300ZS/BnaC06G0234700ZS/BnaC06G0456800ZS/BnaC06G0213600ZS/BnaA03G0251900ZS	8	7	BnaA07G0388500ZS/BnaC02G0351500ZS/BnaA08G0267400ZS/BnaA07G0219300ZS/BnaC06G0234700ZS/BnaC06G0213600ZS/BnaA03G0251900ZS	1	BnaC06G0456800ZS
MF	GO:0015405	P-P-bond-hydrolysis-driven transmembrane transporter activity	8/1168	164/30802	0.284153	0.772043	BnaA07G0388500ZS/BnaC02G0351500ZS/BnaA08G0267400ZS/BnaA07G0219300ZS/BnaC06G0234700ZS/BnaC06G0456800ZS/BnaC06G0213600ZS/BnaA03G0251900ZS	BnaA07G0388500ZS/BnaC02G0351500ZS/BnaA08G0267400ZS/BnaA07G0219300ZS/BnaC06G0234700ZS/BnaC06G0456800ZS/BnaC06G0213600ZS/BnaA03G0251900ZS	8	7	BnaA07G0388500ZS/BnaC02G0351500ZS/BnaA08G0267400ZS/BnaA07G0219300ZS/BnaC06G0234700ZS/BnaC06G0213600ZS/BnaA03G0251900ZS	1	BnaC06G0456800ZS
MF	GO:0046527	glucosyltransferase activity	9/1168	188/30802	0.285213	0.772043	BnaA03G0090400ZS/BnaC03G0102700ZS/BnaA06G0187200ZS/BnaA01G0004700ZS/BnaC09G0408900ZS/BnaC04G0139400ZS/BnaC02G0052700ZS/BnaA01G0070700ZS/BnaC06G0379100ZS	BnaA03G0090400ZS/BnaC03G0102700ZS/BnaA06G0187200ZS/BnaA01G0004700ZS/BnaC09G0408900ZS/BnaC04G0139400ZS/BnaC02G0052700ZS/BnaA01G0070700ZS/BnaC06G0379100ZS	9	4	BnaA03G0090400ZS/BnaC03G0102700ZS/BnaC09G0408900ZS/BnaC04G0139400ZS	5	BnaA06G0187200ZS/BnaA01G0004700ZS/BnaC02G0052700ZS/BnaA01G0070700ZS/BnaC06G0379100ZS
MF	GO:0003779	actin binding	5/1168	96/30802	0.299785	0.804552	BnaA09G0718000ZS/BnaC04G0166500ZS/BnaC02G0123000ZS/BnaA05G0127800ZS/BnaC02G0122900ZS	BnaA09G0718000ZS/BnaC04G0166500ZS/BnaC02G0123000ZS/BnaA05G0127800ZS/BnaC02G0122900ZS	5	5	BnaA09G0718000ZS/BnaC04G0166500ZS/BnaC02G0123000ZS/BnaA05G0127800ZS/BnaC02G0122900ZS	0
MF	GO:0009916	alternative oxidase activity	1/1168	10/30802	0.320658	0.819007	BnaA05G0336800ZS	BnaA05G0336800ZS	1	1	BnaA05G0336800ZS	0
MF	GO:0016682	oxidoreductase activity, acting on diphenols and related substances as donors, oxygen as acceptor	1/1168	10/30802	0.320658	0.819007	BnaA05G0336800ZS	BnaA05G0336800ZS	1	1	BnaA05G0336800ZS	0
MF	GO:0030976	thiamine pyrophosphate binding	1/1168	10/30802	0.320658	0.819007	BnaA02G0005400ZS	BnaA02G0005400ZS	1	1	BnaA02G0005400ZS	0
MF	GO:0016879	ligase activity, forming carbon-nitrogen bonds	5/1168	100/30802	0.329701	0.819007	BnaC02G0204200ZS/BnaC08G0332600ZS/BnaC03G0617200ZS/BnaA06G0177300ZS/BnaA02G0065000ZS	BnaC02G0204200ZS/BnaC08G0332600ZS/BnaC03G0617200ZS/BnaA06G0177300ZS/BnaA02G0065000ZS	5	3	BnaC08G0332600ZS/BnaC03G0617200ZS/BnaA06G0177300ZS	2	BnaC02G0204200ZS/BnaA02G0065000ZS
MF	GO:0005088	Ras guanyl-nucleotide exchange factor activity	2/1168	31/30802	0.329732	0.819007	BnaC01G0375600ZS/BnaC08G0119800ZS	BnaC01G0375600ZS/BnaC08G0119800ZS	2	2	BnaC01G0375600ZS/BnaC08G0119800ZS	0
MF	GO:0005089	Rho guanyl-nucleotide exchange factor activity	2/1168	31/30802	0.329732	0.819007	BnaC01G0375600ZS/BnaC08G0119800ZS	BnaC01G0375600ZS/BnaC08G0119800ZS	2	2	BnaC01G0375600ZS/BnaC08G0119800ZS	0
MF	GO:0017048	Rho GTPase binding	2/1168	31/30802	0.329732	0.819007	BnaC01G0375600ZS/BnaC08G0119800ZS	BnaC01G0375600ZS/BnaC08G0119800ZS	2	2	BnaC01G0375600ZS/BnaC08G0119800ZS	0
MF	GO:0016597	amino acid binding	3/1168	54/30802	0.336442	0.819007	BnaC06G0262700ZS/BnaC02G0232600ZS/BnaA05G0121100ZS	BnaC06G0262700ZS/BnaC02G0232600ZS/BnaA05G0121100ZS	3	1	BnaA05G0121100ZS	2	BnaC06G0262700ZS/BnaC02G0232600ZS
MF	GO:0008047	enzyme activator activity	4/1168	78/30802	0.343062	0.819007	BnaC03G0142400ZS/BnaA05G0453800ZS/BnaC01G0411500ZS/BnaC02G0169800ZS	BnaC03G0142400ZS/BnaA05G0453800ZS/BnaC01G0411500ZS/BnaC02G0169800ZS	4	3	BnaC03G0142400ZS/BnaC01G0411500ZS/BnaC02G0169800ZS	1	BnaA05G0453800ZS
MF	GO:0036442	proton-exporting ATPase activity	2/1168	32/30802	0.343718	0.819007	BnaC02G0351500ZS/BnaC06G0213600ZS	BnaC02G0351500ZS/BnaC06G0213600ZS	2	2	BnaC02G0351500ZS/BnaC06G0213600ZS	0
MF	GO:0046961	proton-transporting ATPase activity, rotational mechanism	2/1168	32/30802	0.343718	0.819007	BnaC02G0351500ZS/BnaC06G0213600ZS	BnaC02G0351500ZS/BnaC06G0213600ZS	2	2	BnaC02G0351500ZS/BnaC06G0213600ZS	0
MF	GO:0016703	oxidoreductase activity, acting on single donors with incorporation of molecular oxygen, incorporation of one atom of oxygen (internal monooxygenases or internal mixed function oxidases)	1/1168	11/30802	0.346427	0.819007	BnaC03G0533500ZS	BnaC03G0533500ZS	1	1	BnaC03G0533500ZS	0
MF	GO:0042132	fructose 1,6-bisphosphate 1-phosphatase activity	1/1168	11/30802	0.346427	0.819007	BnaA06G0294200ZS	BnaA06G0294200ZS	1	1	BnaA06G0294200ZS	0
MF	GO:0051539	4 iron, 4 sulfur cluster binding	1/1168	11/30802	0.346427	0.819007	novel.2145	-	1	1	novel.2145	0
MF	GO:0031406	carboxylic acid binding	3/1168	55/30802	0.346904	0.819007	BnaC06G0262700ZS/BnaC02G0232600ZS/BnaA05G0121100ZS	BnaC06G0262700ZS/BnaC02G0232600ZS/BnaA05G0121100ZS	3	1	BnaA05G0121100ZS	2	BnaC06G0262700ZS/BnaC02G0232600ZS
MF	GO:0043177	organic acid binding	3/1168	55/30802	0.346904	0.819007	BnaC06G0262700ZS/BnaC02G0232600ZS/BnaA05G0121100ZS	BnaC06G0262700ZS/BnaC02G0232600ZS/BnaA05G0121100ZS	3	1	BnaA05G0121100ZS	2	BnaC06G0262700ZS/BnaC02G0232600ZS
MF	GO:0046873	metal ion transmembrane transporter activity	7/1168	152/30802	0.354946	0.819626	BnaC06G0453800ZS/BnaC01G0337600ZS/BnaC05G0272400ZS/BnaA09G0400600ZS/BnaA05G0115900ZS/BnaA02G0105000ZS/BnaA01G0275600ZS	BnaC06G0453800ZS/BnaC01G0337600ZS/BnaC05G0272400ZS/BnaA09G0400600ZS/BnaA05G0115900ZS/BnaA02G0105000ZS/BnaA01G0275600ZS	7	1	BnaC06G0453800ZS	6	BnaC01G0337600ZS/BnaC05G0272400ZS/BnaA09G0400600ZS/BnaA05G0115900ZS/BnaA02G0105000ZS/BnaA01G0275600ZS
MF	GO:0004402	histone acetyltransferase activity	2/1168	33/30802	0.357607	0.819626	BnaA02G0402400ZS/BnaC02G0534600ZS	BnaA02G0402400ZS/BnaC02G0534600ZS	2	2	BnaA02G0402400ZS/BnaC02G0534600ZS	0
MF	GO:0034212	peptide N-acetyltransferase activity	2/1168	33/30802	0.357607	0.819626	BnaA02G0402400ZS/BnaC02G0534600ZS	BnaA02G0402400ZS/BnaC02G0534600ZS	2	2	BnaA02G0402400ZS/BnaC02G0534600ZS	0
MF	GO:0061733	peptide-lysine-N-acetyltransferase activity	2/1168	33/30802	0.357607	0.819626	BnaA02G0402400ZS/BnaC02G0534600ZS	BnaA02G0402400ZS/BnaC02G0534600ZS	2	2	BnaA02G0402400ZS/BnaC02G0534600ZS	0
MF	GO:0004812	aminoacyl-tRNA ligase activity	7/1168	154/30802	0.367351	0.829844	BnaC05G0227200ZS/BnaA09G0436000ZS/BnaA03G0465600ZS/BnaA04G0140400ZS/BnaC04G0431000ZS/BnaC08G0169200ZS/novel.64	BnaC05G0227200ZS/BnaA09G0436000ZS/BnaA03G0465600ZS/BnaA04G0140400ZS/BnaC04G0431000ZS/BnaC08G0169200ZS/-	7	4	BnaC05G0227200ZS/BnaA09G0436000ZS/BnaA04G0140400ZS/novel.64	3	BnaA03G0465600ZS/BnaC04G0431000ZS/BnaC08G0169200ZS
MF	GO:0016875	ligase activity, forming carbon-oxygen bonds	7/1168	154/30802	0.367351	0.829844	BnaC05G0227200ZS/BnaA09G0436000ZS/BnaA03G0465600ZS/BnaA04G0140400ZS/BnaC04G0431000ZS/BnaC08G0169200ZS/novel.64	BnaC05G0227200ZS/BnaA09G0436000ZS/BnaA03G0465600ZS/BnaA04G0140400ZS/BnaC04G0431000ZS/BnaC08G0169200ZS/-	7	4	BnaC05G0227200ZS/BnaA09G0436000ZS/BnaA04G0140400ZS/novel.64	3	BnaA03G0465600ZS/BnaC04G0431000ZS/BnaC08G0169200ZS
MF	GO:0004367	glycerol-3-phosphate dehydrogenase [NAD+] activity	1/1168	12/30802	0.371219	0.83259	BnaC04G0027000ZS	BnaC04G0027000ZS	1	1	BnaC04G0027000ZS	0
MF	GO:0003872	6-phosphofructokinase activity	2/1168	35/30802	0.385048	0.857484	BnaA01G0157600ZS/BnaA07G0362300ZS	BnaA01G0157600ZS/BnaA07G0362300ZS	2	2	BnaA01G0157600ZS/BnaA07G0362300ZS	0
MF	GO:0016423	tRNA (guanine) methyltransferase activity	1/1168	13/30802	0.395071	0.857896	BnaA09G0066800ZS	BnaA09G0066800ZS	1	0		1	BnaA09G0066800ZS
MF	GO:0004020	adenylylsulfate kinase activity	1/1168	14/30802	0.418019	0.857896	BnaA03G0567200ZS	BnaA03G0567200ZS	1	0		1	BnaA03G0567200ZS
MF	GO:0004470	malic enzyme activity	1/1168	14/30802	0.418019	0.857896	BnaA07G0245100ZS	BnaA07G0245100ZS	1	1	BnaA07G0245100ZS	0
MF	GO:0004471	malate dehydrogenase (decarboxylating) (NAD+) activity	1/1168	14/30802	0.418019	0.857896	BnaA07G0245100ZS	BnaA07G0245100ZS	1	1	BnaA07G0245100ZS	0
MF	GO:0008964	phosphoenolpyruvate carboxylase activity	1/1168	14/30802	0.418019	0.857896	BnaA03G0339500ZS	BnaA03G0339500ZS	1	0		1	BnaA03G0339500ZS
MF	GO:0016615	malate dehydrogenase activity	1/1168	14/30802	0.418019	0.857896	BnaA07G0245100ZS	BnaA07G0245100ZS	1	1	BnaA07G0245100ZS	0
MF	GO:0045300	acyl-[acyl-carrier-protein] desaturase activity	1/1168	14/30802	0.418019	0.857896	BnaC04G0043700ZS	BnaC04G0043700ZS	1	1	BnaC04G0043700ZS	0
MF	GO:0047325	inositol tetrakisphosphate 1-kinase activity	1/1168	14/30802	0.418019	0.857896	BnaA03G0539200ZS	BnaA03G0539200ZS	1	0		1	BnaA03G0539200ZS
MF	GO:0050307	sucrose-phosphate phosphatase activity	1/1168	14/30802	0.418019	0.857896	BnaA04G0048700ZS	BnaA04G0048700ZS	1	0		1	BnaA04G0048700ZS
MF	GO:0051765	inositol tetrakisphosphate kinase activity	1/1168	14/30802	0.418019	0.857896	BnaA03G0539200ZS	BnaA03G0539200ZS	1	0		1	BnaA03G0539200ZS
MF	GO:0052725	inositol-1,3,4-trisphosphate 6-kinase activity	1/1168	14/30802	0.418019	0.857896	BnaA03G0539200ZS	BnaA03G0539200ZS	1	0		1	BnaA03G0539200ZS
MF	GO:0052726	inositol-1,3,4-trisphosphate 5-kinase activity	1/1168	14/30802	0.418019	0.857896	BnaA03G0539200ZS	BnaA03G0539200ZS	1	0		1	BnaA03G0539200ZS
MF	GO:0022890	inorganic cation transmembrane transporter activity	15/1168	370/30802	0.432813	0.858328	BnaC04G0415200ZS/BnaC06G0453800ZS/BnaC01G0337600ZS/BnaC05G0272400ZS/BnaC02G0351500ZS/BnaA09G0400600ZS/BnaA05G0115900ZS/BnaA02G0105000ZS/BnaA01G0275600ZS/novel.2052/BnaC06G0213600ZS/BnaC09G0417400ZS/BnaA03G0251900ZS/BnaC06G0451400ZS/BnaC09G0444100ZS	BnaC04G0415200ZS/BnaC06G0453800ZS/BnaC01G0337600ZS/BnaC05G0272400ZS/BnaC02G0351500ZS/BnaA09G0400600ZS/BnaA05G0115900ZS/BnaA02G0105000ZS/BnaA01G0275600ZS/-/BnaC06G0213600ZS/BnaC09G0417400ZS/BnaA03G0251900ZS/BnaC06G0451400ZS/BnaC09G0444100ZS	15	8	BnaC04G0415200ZS/BnaC06G0453800ZS/BnaC02G0351500ZS/novel.2052/BnaC06G0213600ZS/BnaC09G0417400ZS/BnaA03G0251900ZS/BnaC09G0444100ZS	7	BnaC01G0337600ZS/BnaC05G0272400ZS/BnaA09G0400600ZS/BnaA05G0115900ZS/BnaA02G0105000ZS/BnaA01G0275600ZS/BnaC06G0451400ZS
MF	GO:0004866	endopeptidase inhibitor activity	2/1168	39/30802	0.438286	0.858328	novel.2746/BnaC02G0275700ZS	-/BnaC02G0275700ZS	2	1	BnaC02G0275700ZS	1	novel.2746
MF	GO:0030414	peptidase inhibitor activity	2/1168	39/30802	0.438286	0.858328	novel.2746/BnaC02G0275700ZS	-/BnaC02G0275700ZS	2	1	BnaC02G0275700ZS	1	novel.2746
MF	GO:0061134	peptidase regulator activity	2/1168	39/30802	0.438286	0.858328	novel.2746/BnaC02G0275700ZS	-/BnaC02G0275700ZS	2	1	BnaC02G0275700ZS	1	novel.2746
MF	GO:0061135	endopeptidase regulator activity	2/1168	39/30802	0.438286	0.858328	novel.2746/BnaC02G0275700ZS	-/BnaC02G0275700ZS	2	1	BnaC02G0275700ZS	1	novel.2746
MF	GO:0004784	superoxide dismutase activity	1/1168	15/30802	0.440098	0.858328	BnaC09G0329400ZS	BnaC09G0329400ZS	1	1	BnaC09G0329400ZS	0
MF	GO:0008175	tRNA methyltransferase activity	1/1168	15/30802	0.440098	0.858328	BnaA09G0066800ZS	BnaA09G0066800ZS	1	0		1	BnaA09G0066800ZS
MF	GO:0016721	oxidoreductase activity, acting on superoxide radicals as acceptor	1/1168	15/30802	0.440098	0.858328	BnaC09G0329400ZS	BnaC09G0329400ZS	1	1	BnaC09G0329400ZS	0
MF	GO:0016614	oxidoreductase activity, acting on CH-OH group of donors	14/1168	350/30802	0.457533	0.879775	BnaC09G0514600ZS/BnaA09G0405700ZS/BnaA07G0245100ZS/BnaA08G0221800ZS/BnaC09G0225800ZS/BnaC06G0455700ZS/BnaC04G0012400ZS/BnaC05G0267200ZS/BnaA09G0440800ZS/BnaC05G0222400ZS/BnaA05G0097100ZS/BnaC02G0008400ZS/BnaC04G0120400ZS/BnaC04G0027000ZS	BnaC09G0514600ZS/BnaA09G0405700ZS/BnaA07G0245100ZS/BnaA08G0221800ZS/BnaC09G0225800ZS/BnaC06G0455700ZS/BnaC04G0012400ZS/BnaC05G0267200ZS/BnaA09G0440800ZS/BnaC05G0222400ZS/BnaA05G0097100ZS/BnaC02G0008400ZS/BnaC04G0120400ZS/BnaC04G0027000ZS	14	7	BnaC09G0514600ZS/BnaA07G0245100ZS/BnaA08G0221800ZS/BnaC09G0225800ZS/BnaA09G0440800ZS/BnaC05G0222400ZS/BnaC04G0027000ZS	7	BnaA09G0405700ZS/BnaC06G0455700ZS/BnaC04G0012400ZS/BnaC05G0267200ZS/BnaA05G0097100ZS/BnaC02G0008400ZS/BnaC04G0120400ZS
MF	GO:0004345	glucose-6-phosphate dehydrogenase activity	1/1168	16/30802	0.46134	0.879775	BnaA08G0221800ZS	BnaA08G0221800ZS	1	1	BnaA08G0221800ZS	0
MF	GO:0008276	protein methyltransferase activity	2/1168	41/30802	0.463948	0.879775	BnaC06G0395800ZS/BnaA03G0244800ZS	BnaC06G0395800ZS/BnaA03G0244800ZS	2	2	BnaC06G0395800ZS/BnaA03G0244800ZS	0
MF	GO:0060589	nucleoside-triphosphatase regulator activity	4/1168	93/30802	0.471425	0.879775	BnaC03G0142400ZS/BnaA05G0453800ZS/BnaC01G0411500ZS/BnaC02G0169800ZS	BnaC03G0142400ZS/BnaA05G0453800ZS/BnaC01G0411500ZS/BnaC02G0169800ZS	4	3	BnaC03G0142400ZS/BnaC01G0411500ZS/BnaC02G0169800ZS	1	BnaA05G0453800ZS
MF	GO:0005342	organic acid transmembrane transporter activity	2/1168	42/30802	0.476517	0.879775	BnaC04G0373700ZS/BnaA04G0093300ZS	BnaC04G0373700ZS/BnaA04G0093300ZS	2	0		2	BnaC04G0373700ZS/BnaA04G0093300ZS
MF	GO:0008443	phosphofructokinase activity	2/1168	42/30802	0.476517	0.879775	BnaA01G0157600ZS/BnaA07G0362300ZS	BnaA01G0157600ZS/BnaA07G0362300ZS	2	2	BnaA01G0157600ZS/BnaA07G0362300ZS	0
MF	GO:0015171	amino acid transmembrane transporter activity	2/1168	42/30802	0.476517	0.879775	BnaC04G0373700ZS/BnaA04G0093300ZS	BnaC04G0373700ZS/BnaA04G0093300ZS	2	0		2	BnaC04G0373700ZS/BnaA04G0093300ZS
MF	GO:0019200	carbohydrate kinase activity	2/1168	42/30802	0.476517	0.879775	BnaA01G0157600ZS/BnaA07G0362300ZS	BnaA01G0157600ZS/BnaA07G0362300ZS	2	2	BnaA01G0157600ZS/BnaA07G0362300ZS	0
MF	GO:0046943	carboxylic acid transmembrane transporter activity	2/1168	42/30802	0.476517	0.879775	BnaC04G0373700ZS/BnaA04G0093300ZS	BnaC04G0373700ZS/BnaA04G0093300ZS	2	0		2	BnaC04G0373700ZS/BnaA04G0093300ZS
MF	GO:0016891	endoribonuclease activity, producing 5'-phosphomonoesters	2/1168	43/30802	0.488905	0.879775	novel.1301/novel.1733	-/-	2	1	novel.1733	1	novel.1301
MF	GO:0016893	endonuclease activity, active with either ribo- or deoxyribonucleic acids and producing 5'-phosphomonoesters	2/1168	43/30802	0.488905	0.879775	novel.1301/novel.1733	-/-	2	1	novel.1733	1	novel.1301
MF	GO:0016667	oxidoreductase activity, acting on a sulfur group of donors	9/1168	227/30802	0.493558	0.879775	BnaC03G0726100ZS/BnaC03G0255500ZS/BnaA03G0217100ZS/BnaC03G0034400ZS/BnaC03G0315000ZS/BnaA01G0119500ZS/BnaA02G0109900ZS/BnaC03G0034500ZS/BnaA09G0422300ZS	BnaC03G0726100ZS/BnaC03G0255500ZS/BnaA03G0217100ZS/BnaC03G0034400ZS/BnaC03G0315000ZS/BnaA01G0119500ZS/BnaA02G0109900ZS/BnaC03G0034500ZS/BnaA09G0422300ZS	9	8	BnaC03G0726100ZS/BnaC03G0255500ZS/BnaA03G0217100ZS/BnaC03G0034400ZS/BnaA01G0119500ZS/BnaA02G0109900ZS/BnaC03G0034500ZS/BnaA09G0422300ZS	1	BnaC03G0315000ZS
MF	GO:0008641	ubiquitin-like modifier activating enzyme activity	2/1168	44/30802	0.501107	0.879775	BnaA02G0129600ZS/BnaA04G0139100ZS	BnaA02G0129600ZS/BnaA04G0139100ZS	2	1	BnaA04G0139100ZS	1	BnaA02G0129600ZS
MF	GO:0016877	ligase activity, forming carbon-sulfur bonds	2/1168	44/30802	0.501107	0.879775	BnaA02G0129600ZS/BnaA04G0139100ZS	BnaA02G0129600ZS/BnaA04G0139100ZS	2	1	BnaA04G0139100ZS	1	BnaA02G0129600ZS
MF	GO:0008725	DNA-3-methyladenine glycosylase activity	1/1168	18/30802	0.501438	0.879775	BnaC06G0453100ZS	BnaC06G0453100ZS	1	0		1	BnaC06G0453100ZS
MF	GO:0016634	oxidoreductase activity, acting on the CH-CH group of donors, oxygen as acceptor	1/1168	18/30802	0.501438	0.879775	Bnascaffold1706G0000200ZS	Bnascaffold1706G0000200ZS	1	1	Bnascaffold1706G0000200ZS	0
MF	GO:0043733	DNA-3-methylbase glycosylase activity	1/1168	18/30802	0.501438	0.879775	BnaC06G0453100ZS	BnaC06G0453100ZS	1	0		1	BnaC06G0453100ZS
MF	GO:0051287	NAD binding	4/1168	97/30802	0.504252	0.879775	BnaC09G0514600ZS/BnaA07G0245100ZS/BnaA03G0119500ZS/BnaC04G0027000ZS	BnaC09G0514600ZS/BnaA07G0245100ZS/BnaA03G0119500ZS/BnaC04G0027000ZS	4	4	BnaC09G0514600ZS/BnaA07G0245100ZS/BnaA03G0119500ZS/BnaC04G0027000ZS	0
MF	GO:0016810	hydrolase activity, acting on carbon-nitrogen (but not peptide) bonds	3/1168	71/30802	0.50796	0.879775	BnaA02G0091200ZS/BnaC02G0109900ZS/BnaA06G0190300ZS	BnaA02G0091200ZS/BnaC02G0109900ZS/BnaA06G0190300ZS	3	2	BnaA02G0091200ZS/BnaC02G0109900ZS	1	BnaA06G0190300ZS
MF	GO:0016762	xyloglucan:xyloglucosyl transferase activity	3/1168	72/30802	0.51738	0.879775	BnaA06G0187200ZS/BnaC09G0408900ZS/BnaA01G0070700ZS	BnaA06G0187200ZS/BnaC09G0408900ZS/BnaA01G0070700ZS	3	1	BnaC09G0408900ZS	2	BnaA06G0187200ZS/BnaA01G0070700ZS
MF	GO:0008519	ammonium transmembrane transporter activity	1/1168	19/30802	0.520354	0.879775	BnaC07G0519800ZS	BnaC07G0519800ZS	1	0		1	BnaC07G0519800ZS
MF	GO:0008324	cation transmembrane transporter activity	16/1168	419/30802	0.524449	0.879775	BnaC04G0415200ZS/BnaC06G0453800ZS/BnaC01G0337600ZS/BnaC05G0272400ZS/BnaC02G0351500ZS/BnaA09G0400600ZS/BnaA05G0115900ZS/BnaA02G0105000ZS/BnaA01G0275600ZS/novel.2052/BnaC07G0519800ZS/BnaC06G0213600ZS/BnaC09G0417400ZS/BnaA03G0251900ZS/BnaC06G0451400ZS/BnaC09G0444100ZS	BnaC04G0415200ZS/BnaC06G0453800ZS/BnaC01G0337600ZS/BnaC05G0272400ZS/BnaC02G0351500ZS/BnaA09G0400600ZS/BnaA05G0115900ZS/BnaA02G0105000ZS/BnaA01G0275600ZS/-/BnaC07G0519800ZS/BnaC06G0213600ZS/BnaC09G0417400ZS/BnaA03G0251900ZS/BnaC06G0451400ZS/BnaC09G0444100ZS	16	8	BnaC04G0415200ZS/BnaC06G0453800ZS/BnaC02G0351500ZS/novel.2052/BnaC06G0213600ZS/BnaC09G0417400ZS/BnaA03G0251900ZS/BnaC09G0444100ZS	8	BnaC01G0337600ZS/BnaC05G0272400ZS/BnaA09G0400600ZS/BnaA05G0115900ZS/BnaA02G0105000ZS/BnaA01G0275600ZS/BnaC07G0519800ZS/BnaC06G0451400ZS
MF	GO:0003905	alkylbase DNA N-glycosylase activity	1/1168	20/30802	0.538553	0.879775	BnaC06G0453100ZS	BnaC06G0453100ZS	1	0		1	BnaC06G0453100ZS
MF	GO:0051766	inositol trisphosphate kinase activity	1/1168	20/30802	0.538553	0.879775	BnaA03G0539200ZS	BnaA03G0539200ZS	1	0		1	BnaA03G0539200ZS
MF	GO:0005516	calmodulin binding	3/1168	75/30802	0.54504	0.879775	BnaA02G0116900ZS/BnaA07G0341300ZS/BnaC02G0327500ZS	BnaA02G0116900ZS/BnaA07G0341300ZS/BnaC02G0327500ZS	3	2	BnaA02G0116900ZS/BnaC02G0327500ZS	1	BnaA07G0341300ZS
MF	GO:0003993	acid phosphatase activity	2/1168	48/30802	0.547989	0.879775	BnaC03G0070400ZS/BnaC03G0341500ZS	BnaC03G0070400ZS/BnaC03G0341500ZS	2	1	BnaC03G0070400ZS	1	BnaC03G0341500ZS
MF	GO:0004499	N,N-dimethylaniline monooxygenase activity	2/1168	48/30802	0.547989	0.879775	BnaC05G0103700ZS/BnaA06G0083900ZS	BnaC05G0103700ZS/BnaA06G0083900ZS	2	2	BnaC05G0103700ZS/BnaA06G0083900ZS	0
MF	GO:0005085	guanyl-nucleotide exchange factor activity	2/1168	48/30802	0.547989	0.879775	BnaC01G0375600ZS/BnaC08G0119800ZS	BnaC01G0375600ZS/BnaC08G0119800ZS	2	2	BnaC01G0375600ZS/BnaC08G0119800ZS	0
MF	GO:0030246	carbohydrate binding	12/1168	319/30802	0.552426	0.879775	BnaC03G0342000ZS/BnaA01G0154100ZS/BnaC06G0451800ZS/BnaA04G0020300ZS/BnaC05G0449400ZS/BnaC09G0274000ZS/BnaC04G0284000ZS/BnaC08G0339300ZS/BnaC06G0220400ZS/BnaA01G0349400ZS/BnaC02G0065900ZS/BnaA03G0284300ZS	BnaC03G0342000ZS/BnaA01G0154100ZS/BnaC06G0451800ZS/BnaA04G0020300ZS/BnaC05G0449400ZS/BnaC09G0274000ZS/BnaC04G0284000ZS/BnaC08G0339300ZS/BnaC06G0220400ZS/BnaA01G0349400ZS/BnaC02G0065900ZS/BnaA03G0284300ZS	12	9	BnaA01G0154100ZS/BnaC06G0451800ZS/BnaA04G0020300ZS/BnaC05G0449400ZS/BnaC09G0274000ZS/BnaC04G0284000ZS/BnaC08G0339300ZS/BnaC06G0220400ZS/BnaA01G0349400ZS	3	BnaC03G0342000ZS/BnaC02G0065900ZS/BnaA03G0284300ZS
MF	GO:0004664	prephenate dehydratase activity	1/1168	21/30802	0.556063	0.879775	BnaC03G0578100ZS	BnaC03G0578100ZS	1	1	BnaC03G0578100ZS	0
MF	GO:0070569	uridylyltransferase activity	1/1168	21/30802	0.556063	0.879775	BnaC03G0083700ZS	BnaC03G0083700ZS	1	1	BnaC03G0083700ZS	0
MF	GO:0045735	nutrient reservoir activity	2/1168	50/30802	0.570242	0.879775	BnaC04G0388100ZS/BnaA02G0086700ZS	BnaC04G0388100ZS/BnaA02G0086700ZS	2	1	BnaA02G0086700ZS	1	BnaC04G0388100ZS
MF	GO:0004332	fructose-bisphosphate aldolase activity	1/1168	22/30802	0.572908	0.879775	BnaA07G0182100ZS	BnaA07G0182100ZS	1	1	BnaA07G0182100ZS	0
MF	GO:0004602	glutathione peroxidase activity	1/1168	22/30802	0.572908	0.879775	BnaA03G0152400ZS	BnaA03G0152400ZS	1	0		1	BnaA03G0152400ZS
MF	GO:0005244	voltage-gated ion channel activity	1/1168	22/30802	0.572908	0.879775	BnaA06G0385200ZS	BnaA06G0385200ZS	1	0		1	BnaA06G0385200ZS
MF	GO:0005247	voltage-gated chloride channel activity	1/1168	22/30802	0.572908	0.879775	BnaA06G0385200ZS	BnaA06G0385200ZS	1	0		1	BnaA06G0385200ZS
MF	GO:0005253	anion channel activity	1/1168	22/30802	0.572908	0.879775	BnaA06G0385200ZS	BnaA06G0385200ZS	1	0		1	BnaA06G0385200ZS
MF	GO:0005254	chloride channel activity	1/1168	22/30802	0.572908	0.879775	BnaA06G0385200ZS	BnaA06G0385200ZS	1	0		1	BnaA06G0385200ZS
MF	GO:0008308	voltage-gated anion channel activity	1/1168	22/30802	0.572908	0.879775	BnaA06G0385200ZS	BnaA06G0385200ZS	1	0		1	BnaA06G0385200ZS
MF	GO:0015108	chloride transmembrane transporter activity	1/1168	22/30802	0.572908	0.879775	BnaA06G0385200ZS	BnaA06G0385200ZS	1	0		1	BnaA06G0385200ZS
MF	GO:0019104	DNA N-glycosylase activity	1/1168	22/30802	0.572908	0.879775	BnaC06G0453100ZS	BnaC06G0453100ZS	1	0		1	BnaC06G0453100ZS
MF	GO:0022832	voltage-gated channel activity	1/1168	22/30802	0.572908	0.879775	BnaA06G0385200ZS	BnaA06G0385200ZS	1	0		1	BnaA06G0385200ZS
MF	GO:0046915	transition metal ion transmembrane transporter activity	1/1168	22/30802	0.572908	0.879775	BnaC06G0453800ZS	BnaC06G0453800ZS	1	1	BnaC06G0453800ZS	0
MF	GO:0015078	proton transmembrane transporter activity	8/1168	218/30802	0.587477	0.879775	BnaC04G0415200ZS/BnaC02G0351500ZS/novel.2052/BnaC06G0213600ZS/BnaC09G0417400ZS/BnaA03G0251900ZS/BnaC06G0451400ZS/BnaC09G0444100ZS	BnaC04G0415200ZS/BnaC02G0351500ZS/-/BnaC06G0213600ZS/BnaC09G0417400ZS/BnaA03G0251900ZS/BnaC06G0451400ZS/BnaC09G0444100ZS	8	7	BnaC04G0415200ZS/BnaC02G0351500ZS/novel.2052/BnaC06G0213600ZS/BnaC09G0417400ZS/BnaA03G0251900ZS/BnaC09G0444100ZS	1	BnaC06G0451400ZS
MF	GO:0004176	ATP-dependent peptidase activity	1/1168	23/30802	0.589115	0.879775	BnaC02G0287700ZS	BnaC02G0287700ZS	1	1	BnaC02G0287700ZS	0
MF	GO:0004559	alpha-mannosidase activity	1/1168	23/30802	0.589115	0.879775	BnaC02G0065900ZS	BnaC02G0065900ZS	1	0		1	BnaC02G0065900ZS
MF	GO:0015923	mannosidase activity	1/1168	23/30802	0.589115	0.879775	BnaC02G0065900ZS	BnaC02G0065900ZS	1	0		1	BnaC02G0065900ZS
MF	GO:0016679	oxidoreductase activity, acting on diphenols and related substances as donors	1/1168	23/30802	0.589115	0.879775	BnaA05G0336800ZS	BnaA05G0336800ZS	1	1	BnaA05G0336800ZS	0
MF	GO:0016627	oxidoreductase activity, acting on the CH-CH group of donors	3/1168	81/30802	0.59747	0.879775	BnaA06G0185800ZS/BnaC03G0604800ZS/Bnascaffold1706G0000200ZS	BnaA06G0185800ZS/BnaC03G0604800ZS/Bnascaffold1706G0000200ZS	3	3	BnaA06G0185800ZS/BnaC03G0604800ZS/Bnascaffold1706G0000200ZS	0
MF	GO:0016887	ATPase activity	14/1168	385/30802	0.601588	0.879775	BnaC03G0622000ZS/BnaA06G0173200ZS/BnaA06G0104800ZS/BnaC02G0351500ZS/BnaC02G0287700ZS/BnaA07G0219300ZS/BnaA07G0184200ZS/BnaC06G0234700ZS/BnaA09G0398000ZS/BnaC09G0559400ZS/BnaC06G0213600ZS/BnaA03G0251900ZS/BnaC09G0559300ZS/BnaA05G0172200ZS	BnaC03G0622000ZS/BnaA06G0173200ZS/BnaA06G0104800ZS/BnaC02G0351500ZS/BnaC02G0287700ZS/BnaA07G0219300ZS/BnaA07G0184200ZS/BnaC06G0234700ZS/BnaA09G0398000ZS/BnaC09G0559400ZS/BnaC06G0213600ZS/BnaA03G0251900ZS/BnaC09G0559300ZS/BnaA05G0172200ZS	14	12	BnaC03G0622000ZS/BnaA06G0173200ZS/BnaA06G0104800ZS/BnaC02G0351500ZS/BnaC02G0287700ZS/BnaA07G0219300ZS/BnaA07G0184200ZS/BnaC06G0234700ZS/BnaC09G0559400ZS/BnaC06G0213600ZS/BnaA03G0251900ZS/BnaC09G0559300ZS	2	BnaA09G0398000ZS/BnaA05G0172200ZS
MF	GO:0016759	cellulose synthase activity	2/1168	53/30802	0.60211	0.879775	BnaA01G0004700ZS/BnaC04G0139400ZS	BnaA01G0004700ZS/BnaC04G0139400ZS	2	1	BnaC04G0139400ZS	1	BnaA01G0004700ZS
MF	GO:0016760	cellulose synthase (UDP-forming) activity	2/1168	53/30802	0.60211	0.879775	BnaA01G0004700ZS/BnaC04G0139400ZS	BnaA01G0004700ZS/BnaC04G0139400ZS	2	1	BnaC04G0139400ZS	1	BnaA01G0004700ZS
MF	GO:0004659	prenyltransferase activity	1/1168	24/30802	0.604707	0.879775	BnaA08G0180700ZS	BnaA08G0180700ZS	1	1	BnaA08G0180700ZS	0
MF	GO:0016799	hydrolase activity, hydrolyzing N-glycosyl compounds	1/1168	24/30802	0.604707	0.879775	BnaC06G0453100ZS	BnaC06G0453100ZS	1	0		1	BnaC06G0453100ZS
MF	GO:0008194	UDP-glycosyltransferase activity	9/1168	249/30802	0.605195	0.879775	BnaA03G0090400ZS/novel.445/novel.1996/BnaC03G0102700ZS/novel.772/BnaA01G0004700ZS/BnaC04G0139400ZS/BnaC02G0052700ZS/BnaC06G0379100ZS	BnaA03G0090400ZS/-/-/BnaC03G0102700ZS/-/BnaA01G0004700ZS/BnaC04G0139400ZS/BnaC02G0052700ZS/BnaC06G0379100ZS	9	6	BnaA03G0090400ZS/novel.445/novel.1996/BnaC03G0102700ZS/novel.772/BnaC04G0139400ZS	3	BnaA01G0004700ZS/BnaC02G0052700ZS/BnaC06G0379100ZS
MF	GO:0051537	2 iron, 2 sulfur cluster binding	1/1168	25/30802	0.619708	0.892105	BnaA07G0326200ZS	BnaA07G0326200ZS	1	1	BnaA07G0326200ZS	0
MF	GO:0050661	NADP binding	3/1168	84/30802	0.622155	0.892105	BnaA08G0221800ZS/BnaC05G0103700ZS/BnaA06G0083900ZS	BnaA08G0221800ZS/BnaC05G0103700ZS/BnaA06G0083900ZS	3	3	BnaA08G0221800ZS/BnaC05G0103700ZS/BnaA06G0083900ZS	0
MF	GO:0140101	catalytic activity, acting on a tRNA	8/1168	225/30802	0.623061	0.892105	BnaC05G0227200ZS/BnaA09G0436000ZS/BnaA03G0465600ZS/BnaA04G0140400ZS/BnaA09G0066800ZS/BnaC04G0431000ZS/BnaC08G0169200ZS/novel.64	BnaC05G0227200ZS/BnaA09G0436000ZS/BnaA03G0465600ZS/BnaA04G0140400ZS/BnaA09G0066800ZS/BnaC04G0431000ZS/BnaC08G0169200ZS/-	8	4	BnaC05G0227200ZS/BnaA09G0436000ZS/BnaA04G0140400ZS/novel.64	4	BnaA03G0465600ZS/BnaA09G0066800ZS/BnaC04G0431000ZS/BnaC08G0169200ZS
MF	GO:0070008	serine-type exopeptidase activity	4/1168	113/30802	0.625042	0.892105	BnaC06G0421500ZS/novel.2745/BnaA02G0133600ZS/BnaA07G0306400ZS	BnaC06G0421500ZS/-/BnaA02G0133600ZS/BnaA07G0306400ZS	4	1	BnaA07G0306400ZS	3	BnaC06G0421500ZS/novel.2745/BnaA02G0133600ZS
MF	GO:0004519	endonuclease activity	3/1168	85/30802	0.63015	0.89521	novel.1301/novel.1733/BnaC08G0206500ZS	-/-/BnaC08G0206500ZS	3	1	novel.1733	2	novel.1301/BnaC08G0206500ZS
MF	GO:0008234	cysteine-type peptidase activity	8/1168	227/30802	0.632919	0.89521	BnaC02G0187200ZS/BnaA01G0016300ZS/BnaC01G0240700ZS/BnaC01G0019100ZS/BnaC08G0061300ZS/BnaC01G0091000ZS/BnaA10G0060000ZS/BnaA03G0098700ZS	BnaC02G0187200ZS/BnaA01G0016300ZS/BnaC01G0240700ZS/BnaC01G0019100ZS/BnaC08G0061300ZS/BnaC01G0091000ZS/BnaA10G0060000ZS/BnaA03G0098700ZS	8	3	BnaC02G0187200ZS/BnaC01G0091000ZS/BnaA03G0098700ZS	5	BnaA01G0016300ZS/BnaC01G0240700ZS/BnaC01G0019100ZS/BnaC08G0061300ZS/BnaA10G0060000ZS
MF	GO:0016717	oxidoreductase activity, acting on paired donors, with oxidation of a pair of donors resulting in the reduction of molecular oxygen to two molecules of water	1/1168	27/30802	0.648025	0.912466	BnaC04G0043700ZS	BnaC04G0043700ZS	1	1	BnaC04G0043700ZS	0
MF	GO:0008080	N-acetyltransferase activity	4/1168	118/30802	0.658717	0.922998	BnaC04G0515700ZS/BnaA02G0402400ZS/BnaC02G0534600ZS/BnaC07G0203700ZS	BnaC04G0515700ZS/BnaA02G0402400ZS/BnaC02G0534600ZS/BnaC07G0203700ZS	4	3	BnaC04G0515700ZS/BnaA02G0402400ZS/BnaC02G0534600ZS	1	BnaC07G0203700ZS
MF	GO:0050664	oxidoreductase activity, acting on NAD(P)H, oxygen as acceptor	1/1168	28/30802	0.661384	0.922998	BnaC01G0186000ZS	BnaC01G0186000ZS	1	0		1	BnaC01G0186000ZS
MF	GO:0016832	aldehyde-lyase activity	1/1168	29/30802	0.674236	0.927481	BnaA07G0182100ZS	BnaA07G0182100ZS	1	1	BnaA07G0182100ZS	0
MF	GO:0042626	ATPase activity, coupled to transmembrane movement of substances	5/1168	150/30802	0.676436	0.927481	BnaC02G0351500ZS/BnaA07G0219300ZS/BnaC06G0234700ZS/BnaC06G0213600ZS/BnaA03G0251900ZS	BnaC02G0351500ZS/BnaA07G0219300ZS/BnaC06G0234700ZS/BnaC06G0213600ZS/BnaA03G0251900ZS	5	5	BnaC02G0351500ZS/BnaA07G0219300ZS/BnaC06G0234700ZS/BnaC06G0213600ZS/BnaA03G0251900ZS	0
MF	GO:0043492	ATPase activity, coupled to movement of substances	5/1168	150/30802	0.676436	0.927481	BnaC02G0351500ZS/BnaA07G0219300ZS/BnaC06G0234700ZS/BnaC06G0213600ZS/BnaA03G0251900ZS	BnaC02G0351500ZS/BnaA07G0219300ZS/BnaC06G0234700ZS/BnaC06G0213600ZS/BnaA03G0251900ZS	5	5	BnaC02G0351500ZS/BnaA07G0219300ZS/BnaC06G0234700ZS/BnaC06G0213600ZS/BnaA03G0251900ZS	0
MF	GO:0004521	endoribonuclease activity	2/1168	61/30802	0.678249	0.927481	novel.1301/novel.1733	-/-	2	1	novel.1733	1	novel.1301
MF	GO:0008236	serine-type peptidase activity	9/1168	266/30802	0.682319	0.927481	BnaC06G0421500ZS/BnaA02G0270100ZS/novel.2745/BnaA02G0133600ZS/BnaC02G0367400ZS/BnaA09G0203600ZS/BnaC02G0011300ZS/BnaA07G0306400ZS/BnaC09G0235400ZS	BnaC06G0421500ZS/BnaA02G0270100ZS/-/BnaA02G0133600ZS/BnaC02G0367400ZS/BnaA09G0203600ZS/BnaC02G0011300ZS/BnaA07G0306400ZS/BnaC09G0235400ZS	9	3	BnaA02G0270100ZS/BnaC02G0367400ZS/BnaA07G0306400ZS	6	BnaC06G0421500ZS/novel.2745/BnaA02G0133600ZS/BnaA09G0203600ZS/BnaC02G0011300ZS/BnaC09G0235400ZS
MF	GO:0017171	serine hydrolase activity	9/1168	266/30802	0.682319	0.927481	BnaC06G0421500ZS/BnaA02G0270100ZS/novel.2745/BnaA02G0133600ZS/BnaC02G0367400ZS/BnaA09G0203600ZS/BnaC02G0011300ZS/BnaA07G0306400ZS/BnaC09G0235400ZS	BnaC06G0421500ZS/BnaA02G0270100ZS/-/BnaA02G0133600ZS/BnaC02G0367400ZS/BnaA09G0203600ZS/BnaC02G0011300ZS/BnaA07G0306400ZS/BnaC09G0235400ZS	9	3	BnaA02G0270100ZS/BnaC02G0367400ZS/BnaA07G0306400ZS	6	BnaC06G0421500ZS/novel.2745/BnaA02G0133600ZS/BnaA09G0203600ZS/BnaC02G0011300ZS/BnaC09G0235400ZS
MF	GO:0016410	N-acyltransferase activity	4/1168	123/30802	0.690287	0.934268	BnaC04G0515700ZS/BnaA02G0402400ZS/BnaC02G0534600ZS/BnaC07G0203700ZS	BnaC04G0515700ZS/BnaA02G0402400ZS/BnaC02G0534600ZS/BnaC07G0203700ZS	4	3	BnaC04G0515700ZS/BnaA02G0402400ZS/BnaC02G0534600ZS	1	BnaC07G0203700ZS
MF	GO:0042393	histone binding	2/1168	63/30802	0.695321	0.937042	BnaA06G0095200ZS/BnaC06G0395800ZS	BnaA06G0095200ZS/BnaC06G0395800ZS	2	1	BnaC06G0395800ZS	1	BnaA06G0095200ZS
MF	GO:0008417	fucosyltransferase activity	1/1168	32/30802	0.70994	0.946767	BnaA07G0329900ZS	BnaA07G0329900ZS	1	0		1	BnaA07G0329900ZS
MF	GO:0016160	amylase activity	1/1168	32/30802	0.70994	0.946767	BnaC06G0421300ZS	BnaC06G0421300ZS	1	1	BnaC06G0421300ZS	0
MF	GO:0002161	aminoacyl-tRNA editing activity	1/1168	33/30802	0.720951	0.946767	BnaA03G0465600ZS	BnaA03G0465600ZS	1	0		1	BnaA03G0465600ZS
MF	GO:0003843	1,3-beta-D-glucan synthase activity	1/1168	33/30802	0.720951	0.946767	BnaC02G0052700ZS	BnaC02G0052700ZS	1	0		1	BnaC02G0052700ZS
MF	GO:0008138	protein tyrosine/serine/threonine phosphatase activity	1/1168	33/30802	0.720951	0.946767	BnaA05G0445900ZS	BnaA05G0445900ZS	1	0		1	BnaA05G0445900ZS
MF	GO:0046912	transferase activity, transferring acyl groups, acyl groups converted into alkyl on transfer	1/1168	33/30802	0.720951	0.946767	novel.435	-	1	0		1	novel.435
MF	GO:0004674	protein serine/threonine kinase activity	2/1168	67/30802	0.727213	0.946767	BnaC06G0451800ZS/novel.225	BnaC06G0451800ZS/-	2	2	BnaC06G0451800ZS/novel.225	0
MF	GO:0008173	RNA methyltransferase activity	1/1168	34/30802	0.731543	0.946767	BnaA09G0066800ZS	BnaA09G0066800ZS	1	0		1	BnaA09G0066800ZS
MF	GO:0016307	phosphatidylinositol phosphate kinase activity	1/1168	34/30802	0.731543	0.946767	BnaC03G0000400ZS	BnaC03G0000400ZS	1	1	BnaC03G0000400ZS	0
MF	GO:0016278	lysine N-methyltransferase activity	1/1168	35/30802	0.741734	0.946767	BnaC06G0395800ZS	BnaC06G0395800ZS	1	1	BnaC06G0395800ZS	0
MF	GO:0016279	protein-lysine N-methyltransferase activity	1/1168	35/30802	0.741734	0.946767	BnaC06G0395800ZS	BnaC06G0395800ZS	1	1	BnaC06G0395800ZS	0
MF	GO:0018024	histone-lysine N-methyltransferase activity	1/1168	35/30802	0.741734	0.946767	BnaC06G0395800ZS	BnaC06G0395800ZS	1	1	BnaC06G0395800ZS	0
MF	GO:0042054	histone methyltransferase activity	1/1168	35/30802	0.741734	0.946767	BnaC06G0395800ZS	BnaC06G0395800ZS	1	1	BnaC06G0395800ZS	0
MF	GO:0051082	unfolded protein binding	4/1168	135/30802	0.757387	0.961614	BnaC02G0155900ZS/BnaC08G0458800ZS/BnaA09G0604700ZS/BnaA02G0379900ZS	BnaC02G0155900ZS/BnaC08G0458800ZS/BnaA09G0604700ZS/BnaA02G0379900ZS	4	4	BnaC02G0155900ZS/BnaC08G0458800ZS/BnaA09G0604700ZS/BnaA02G0379900ZS	0
MF	GO:0004721	phosphoprotein phosphatase activity	1/1168	37/30802	0.760971	0.961614	BnaA05G0445900ZS	BnaA05G0445900ZS	1	0		1	BnaA05G0445900ZS
MF	GO:0017016	Ras GTPase binding	2/1168	74/30802	0.776205	0.961614	BnaC01G0375600ZS/BnaC08G0119800ZS	BnaC01G0375600ZS/BnaC08G0119800ZS	2	2	BnaC01G0375600ZS/BnaC08G0119800ZS	0
MF	GO:0031267	small GTPase binding	2/1168	74/30802	0.776205	0.961614	BnaC01G0375600ZS/BnaC08G0119800ZS	BnaC01G0375600ZS/BnaC08G0119800ZS	2	2	BnaC01G0375600ZS/BnaC08G0119800ZS	0
MF	GO:0015077	monovalent inorganic cation transmembrane transporter activity	8/1168	261/30802	0.776693	0.961614	BnaC04G0415200ZS/BnaC02G0351500ZS/novel.2052/BnaC06G0213600ZS/BnaC09G0417400ZS/BnaA03G0251900ZS/BnaC06G0451400ZS/BnaC09G0444100ZS	BnaC04G0415200ZS/BnaC02G0351500ZS/-/BnaC06G0213600ZS/BnaC09G0417400ZS/BnaA03G0251900ZS/BnaC06G0451400ZS/BnaC09G0444100ZS	8	7	BnaC04G0415200ZS/BnaC02G0351500ZS/novel.2052/BnaC06G0213600ZS/BnaC09G0417400ZS/BnaA03G0251900ZS/BnaC09G0444100ZS	1	BnaC06G0451400ZS
MF	GO:0008238	exopeptidase activity	4/1168	141/30802	0.786446	0.961614	BnaC06G0421500ZS/novel.2745/BnaA02G0133600ZS/BnaA07G0306400ZS	BnaC06G0421500ZS/-/BnaA02G0133600ZS/BnaA07G0306400ZS	4	1	BnaA07G0306400ZS	3	BnaC06G0421500ZS/novel.2745/BnaA02G0133600ZS
MF	GO:0004857	enzyme inhibitor activity	8/1168	264/30802	0.787122	0.961614	novel.2746/BnaC02G0275700ZS/BnaC06G0023900ZS/BnaA06G0043900ZS/BnaC03G0258900ZS/BnaC06G0158300ZS/BnaA03G0219900ZS/BnaA07G0168500ZS	-/BnaC02G0275700ZS/BnaC06G0023900ZS/BnaA06G0043900ZS/BnaC03G0258900ZS/BnaC06G0158300ZS/BnaA03G0219900ZS/BnaA07G0168500ZS	8	5	BnaC02G0275700ZS/BnaC06G0023900ZS/BnaA06G0043900ZS/BnaC03G0258900ZS/BnaA03G0219900ZS	3	novel.2746/BnaC06G0158300ZS/BnaA07G0168500ZS
MF	GO:0008081	phosphoric diester hydrolase activity	2/1168	76/30802	0.788714	0.961614	BnaA07G0176300ZS/BnaC08G0036200ZS	BnaA07G0176300ZS/BnaC08G0036200ZS	2	1	BnaA07G0176300ZS	1	BnaC08G0036200ZS
MF	GO:0098772	molecular function regulator	14/1168	443/30802	0.792487	0.961614	novel.2746/BnaC01G0375600ZS/BnaC02G0275700ZS/BnaC06G0023900ZS/BnaA06G0043900ZS/BnaC03G0258900ZS/BnaC03G0142400ZS/BnaC08G0119800ZS/BnaC06G0158300ZS/BnaA05G0453800ZS/BnaA03G0219900ZS/BnaC01G0411500ZS/BnaA07G0168500ZS/BnaC02G0169800ZS	-/BnaC01G0375600ZS/BnaC02G0275700ZS/BnaC06G0023900ZS/BnaA06G0043900ZS/BnaC03G0258900ZS/BnaC03G0142400ZS/BnaC08G0119800ZS/BnaC06G0158300ZS/BnaA05G0453800ZS/BnaA03G0219900ZS/BnaC01G0411500ZS/BnaA07G0168500ZS/BnaC02G0169800ZS	14	10	BnaC01G0375600ZS/BnaC02G0275700ZS/BnaC06G0023900ZS/BnaA06G0043900ZS/BnaC03G0258900ZS/BnaC03G0142400ZS/BnaC08G0119800ZS/BnaA03G0219900ZS/BnaC01G0411500ZS/BnaC02G0169800ZS	4	novel.2746/BnaC06G0158300ZS/BnaA05G0453800ZS/BnaA07G0168500ZS
MF	GO:0005509	calcium ion binding	14/1168	446/30802	0.800268	0.961614	novel.631/novel.2199/BnaA09G0052300ZS/BnaA01G0380900ZS/BnaC06G0421300ZS/BnaC02G0155500ZS/BnaC05G0158900ZS/BnaA09G0071600ZS/BnaA07G0339900ZS/BnaC09G0575700ZS/novel.1327/BnaC04G0485500ZS/BnaA10G0047300ZS/BnaC06G0265500ZS	-/-/BnaA09G0052300ZS/BnaA01G0380900ZS/BnaC06G0421300ZS/BnaC02G0155500ZS/BnaC05G0158900ZS/BnaA09G0071600ZS/BnaA07G0339900ZS/BnaC09G0575700ZS/-/BnaC04G0485500ZS/BnaA10G0047300ZS/BnaC06G0265500ZS	14	12	novel.631/novel.2199/BnaA09G0052300ZS/BnaA01G0380900ZS/BnaC06G0421300ZS/BnaC02G0155500ZS/BnaC05G0158900ZS/BnaC09G0575700ZS/novel.1327/BnaC04G0485500ZS/BnaA10G0047300ZS/BnaC06G0265500ZS	2	BnaA09G0071600ZS/BnaA07G0339900ZS
MF	GO:0004540	ribonuclease activity	2/1168	78/30802	0.800602	0.961614	novel.1301/novel.1733	-/-	2	1	novel.1733	1	novel.1301
MF	GO:0016668	oxidoreductase activity, acting on a sulfur group of donors, NAD(P) as acceptor	2/1168	78/30802	0.800602	0.961614	BnaC03G0255500ZS/BnaA03G0217100ZS	BnaC03G0255500ZS/BnaA03G0217100ZS	2	2	BnaC03G0255500ZS/BnaA03G0217100ZS	0
MF	GO:0047134	protein-disulfide reductase activity	2/1168	78/30802	0.800602	0.961614	BnaC03G0255500ZS/BnaA03G0217100ZS	BnaC03G0255500ZS/BnaA03G0217100ZS	2	2	BnaC03G0255500ZS/BnaA03G0217100ZS	0
MF	GO:0000989	transcription factor activity, transcription factor binding	2/1168	79/30802	0.80632	0.961614	BnaA02G0402400ZS/BnaC02G0534600ZS	BnaA02G0402400ZS/BnaC02G0534600ZS	2	2	BnaA02G0402400ZS/BnaC02G0534600ZS	0
MF	GO:0003712	transcription cofactor activity	2/1168	79/30802	0.80632	0.961614	BnaA02G0402400ZS/BnaC02G0534600ZS	BnaA02G0402400ZS/BnaC02G0534600ZS	2	2	BnaA02G0402400ZS/BnaC02G0534600ZS	0
MF	GO:0030234	enzyme regulator activity	12/1168	390/30802	0.807643	0.961614	novel.2746/BnaC02G0275700ZS/BnaC06G0023900ZS/BnaA06G0043900ZS/BnaC03G0258900ZS/BnaC03G0142400ZS/BnaC06G0158300ZS/BnaA05G0453800ZS/BnaA03G0219900ZS/BnaC01G0411500ZS/BnaA07G0168500ZS/BnaC02G0169800ZS	-/BnaC02G0275700ZS/BnaC06G0023900ZS/BnaA06G0043900ZS/BnaC03G0258900ZS/BnaC03G0142400ZS/BnaC06G0158300ZS/BnaA05G0453800ZS/BnaA03G0219900ZS/BnaC01G0411500ZS/BnaA07G0168500ZS/BnaC02G0169800ZS	12	8	BnaC02G0275700ZS/BnaC06G0023900ZS/BnaA06G0043900ZS/BnaC03G0258900ZS/BnaC03G0142400ZS/BnaA03G0219900ZS/BnaC01G0411500ZS/BnaC02G0169800ZS	4	novel.2746/BnaC06G0158300ZS/BnaA05G0453800ZS/BnaA07G0168500ZS
MF	GO:0008170	N-methyltransferase activity	1/1168	43/30802	0.81051	0.961614	BnaC06G0395800ZS	BnaC06G0395800ZS	1	1	BnaC06G0395800ZS	0
MF	GO:0044877	protein-containing complex binding	1/1168	43/30802	0.81051	0.961614	BnaA02G0075300ZS	BnaA02G0075300ZS	1	0		1	BnaA02G0075300ZS
MF	GO:0005507	copper ion binding	3/1168	114/30802	0.811553	0.961614	BnaA03G0004400ZS/BnaA02G0006500ZS/BnaC08G0259500ZS	BnaA03G0004400ZS/BnaA02G0006500ZS/BnaC08G0259500ZS	3	3	BnaA03G0004400ZS/BnaA02G0006500ZS/BnaC08G0259500ZS	0
MF	GO:0016903	oxidoreductase activity, acting on the aldehyde or oxo group of donors	2/1168	82/30802	0.822609	0.970756	BnaC04G0228600ZS/BnaC04G0228700ZS	BnaC04G0228600ZS/BnaC04G0228700ZS	2	2	BnaC04G0228600ZS/BnaC04G0228700ZS	0
MF	GO:0008289	lipid binding	6/1168	215/30802	0.828543	0.970756	BnaC09G0255000ZS/BnaA07G0128600ZS/BnaA09G0219200ZS/BnaA05G0484900ZS/BnaA06G0022200ZS/BnaC06G0092600ZS	BnaC09G0255000ZS/BnaA07G0128600ZS/BnaA09G0219200ZS/BnaA05G0484900ZS/BnaA06G0022200ZS/BnaC06G0092600ZS	6	3	BnaC09G0255000ZS/BnaA09G0219200ZS/BnaA05G0484900ZS	3	BnaA07G0128600ZS/BnaA06G0022200ZS/BnaC06G0092600ZS
MF	GO:0016616	oxidoreductase activity, acting on the CH-OH group of donors, NAD or NADP as acceptor	6/1168	215/30802	0.828543	0.970756	BnaC09G0514600ZS/BnaA07G0245100ZS/BnaA08G0221800ZS/BnaC06G0455700ZS/BnaC02G0008400ZS/BnaC04G0027000ZS	BnaC09G0514600ZS/BnaA07G0245100ZS/BnaA08G0221800ZS/BnaC06G0455700ZS/BnaC02G0008400ZS/BnaC04G0027000ZS	6	4	BnaC09G0514600ZS/BnaA07G0245100ZS/BnaA08G0221800ZS/BnaC04G0027000ZS	2	BnaC06G0455700ZS/BnaC02G0008400ZS
MF	GO:0051536	iron-sulfur cluster binding	4/1168	155/30802	0.843446	0.977413	novel.2145/BnaA03G0578600ZS/BnaA07G0326200ZS/BnaC05G0295600ZS	-/BnaA03G0578600ZS/BnaA07G0326200ZS/BnaC05G0295600ZS	4	3	novel.2145/BnaA07G0326200ZS/BnaC05G0295600ZS	1	BnaA03G0578600ZS
MF	GO:0051540	metal cluster binding	4/1168	155/30802	0.843446	0.977413	novel.2145/BnaA03G0578600ZS/BnaA07G0326200ZS/BnaC05G0295600ZS	-/BnaA03G0578600ZS/BnaA07G0326200ZS/BnaC05G0295600ZS	4	3	novel.2145/BnaA07G0326200ZS/BnaC05G0295600ZS	1	BnaA03G0578600ZS
MF	GO:0042623	ATPase activity, coupled	6/1168	221/30802	0.847248	0.977413	BnaC02G0351500ZS/BnaC02G0287700ZS/BnaA07G0219300ZS/BnaC06G0234700ZS/BnaC06G0213600ZS/BnaA03G0251900ZS	BnaC02G0351500ZS/BnaC02G0287700ZS/BnaA07G0219300ZS/BnaC06G0234700ZS/BnaC06G0213600ZS/BnaA03G0251900ZS	6	6	BnaC02G0351500ZS/BnaC02G0287700ZS/BnaA07G0219300ZS/BnaC06G0234700ZS/BnaC06G0213600ZS/BnaA03G0251900ZS	0
MF	GO:0008146	sulfotransferase activity	1/1168	49/30802	0.849789	0.977413	novel.1953	-	1	1	novel.1953	0
MF	GO:0016782	transferase activity, transferring sulfur-containing groups	1/1168	49/30802	0.849789	0.977413	novel.1953	-	1	1	novel.1953	0
MF	GO:0010181	FMN binding	1/1168	50/30802	0.855494	0.977874	BnaC09G0495000ZS	BnaC09G0495000ZS	1	1	BnaC09G0495000ZS	0
MF	GO:0043531	ADP binding	7/1168	256/30802	0.856418	0.977874	BnaC09G0288400ZS/novel.1273/BnaC02G0553900ZS/BnaC04G0155100ZS/BnaC08G0311800ZS/BnaC09G0144000ZS/BnaC07G0307800ZS	BnaC09G0288400ZS/-/BnaC02G0553900ZS/BnaC04G0155100ZS/BnaC08G0311800ZS/BnaC09G0144000ZS/BnaC07G0307800ZS	7	5	novel.1273/BnaC02G0553900ZS/BnaC04G0155100ZS/BnaC08G0311800ZS/BnaC09G0144000ZS	2	BnaC09G0288400ZS/BnaC07G0307800ZS
MF	GO:0008092	cytoskeletal protein binding	8/1168	290/30802	0.862762	0.979781	BnaA07G0342000ZS/BnaA09G0718000ZS/BnaC04G0166500ZS/BnaC02G0123000ZS/BnaA05G0127800ZS/BnaC02G0122900ZS/BnaA09G0630600ZS/BnaC08G0190900ZS	BnaA07G0342000ZS/BnaA09G0718000ZS/BnaC04G0166500ZS/BnaC02G0123000ZS/BnaA05G0127800ZS/BnaC02G0122900ZS/BnaA09G0630600ZS/BnaC08G0190900ZS	8	6	BnaA09G0718000ZS/BnaC04G0166500ZS/BnaC02G0123000ZS/BnaA05G0127800ZS/BnaC02G0122900ZS/BnaA09G0630600ZS	2	BnaA07G0342000ZS/BnaC08G0190900ZS
MF	GO:0051020	GTPase binding	2/1168	91/30802	0.864329	0.979781	BnaC01G0375600ZS/BnaC08G0119800ZS	BnaC01G0375600ZS/BnaC08G0119800ZS	2	2	BnaC01G0375600ZS/BnaC08G0119800ZS	0
MF	GO:0008378	galactosyltransferase activity	1/1168	53/30802	0.871342	0.980895	BnaA02G0139700ZS	BnaA02G0139700ZS	1	0		1	BnaA02G0139700ZS
MF	GO:0000988	transcription factor activity, protein binding	2/1168	93/30802	0.872287	0.980895	BnaA02G0402400ZS/BnaC02G0534600ZS	BnaA02G0402400ZS/BnaC02G0534600ZS	2	2	BnaA02G0402400ZS/BnaC02G0534600ZS	0
MF	GO:0003682	chromatin binding	1/1168	54/30802	0.876229	0.980895	BnaA02G0075300ZS	BnaA02G0075300ZS	1	0		1	BnaA02G0075300ZS
MF	GO:0022836	gated channel activity	1/1168	55/30802	0.880931	0.980895	BnaA06G0385200ZS	BnaA06G0385200ZS	1	0		1	BnaA06G0385200ZS
MF	GO:0022839	ion gated channel activity	1/1168	55/30802	0.880931	0.980895	BnaA06G0385200ZS	BnaA06G0385200ZS	1	0		1	BnaA06G0385200ZS
MF	GO:0004185	serine-type carboxypeptidase activity	2/1168	98/30802	0.890336	0.987453	novel.2745/BnaA02G0133600ZS	-/BnaA02G0133600ZS	2	0		2	novel.2745/BnaA02G0133600ZS
MF	GO:0016651	oxidoreductase activity, acting on NAD(P)H	3/1168	136/30802	0.89311	0.987453	BnaC03G0255500ZS/BnaA03G0217100ZS/BnaC01G0186000ZS	BnaC03G0255500ZS/BnaA03G0217100ZS/BnaC01G0186000ZS	3	2	BnaC03G0255500ZS/BnaA03G0217100ZS	1	BnaC01G0186000ZS
MF	GO:0004180	carboxypeptidase activity	2/1168	102/30802	0.903038	0.994926	novel.2745/BnaA02G0133600ZS	-/BnaA02G0133600ZS	2	0		2	novel.2745/BnaA02G0133600ZS
MF	GO:0003690	double-stranded DNA binding	2/1168	106/30802	0.914355	0.999291	BnaC01G0127300ZS/BnaC06G0448300ZS	BnaC01G0127300ZS/BnaC06G0448300ZS	2	2	BnaC01G0127300ZS/BnaC06G0448300ZS	0
MF	GO:0008237	metallopeptidase activity	2/1168	106/30802	0.914355	0.999291	BnaA07G0342600ZS/BnaA10G0045600ZS	BnaA07G0342600ZS/BnaA10G0045600ZS	2	1	BnaA10G0045600ZS	1	BnaA07G0342600ZS
MF	GO:0001871	pattern binding	1/1168	66/30802	0.92224	0.999291	BnaC06G0451800ZS	BnaC06G0451800ZS	1	1	BnaC06G0451800ZS	0
MF	GO:0030247	polysaccharide binding	1/1168	66/30802	0.92224	0.999291	BnaC06G0451800ZS	BnaC06G0451800ZS	1	1	BnaC06G0451800ZS	0
MF	GO:0003743	translation initiation factor activity	2/1168	111/30802	0.926759	0.999291	BnaA10G0111100ZS/BnaC02G0085800ZS	BnaA10G0111100ZS/BnaC02G0085800ZS	2	2	BnaA10G0111100ZS/BnaC02G0085800ZS	0
MF	GO:0015035	protein disulfide oxidoreductase activity	2/1168	113/30802	0.93123	0.999291	BnaA02G0109900ZS/BnaA09G0422300ZS	BnaA02G0109900ZS/BnaA09G0422300ZS	2	2	BnaA02G0109900ZS/BnaA09G0422300ZS	0
MF	GO:0015036	disulfide oxidoreductase activity	4/1168	191/30802	0.934271	0.999291	BnaC03G0255500ZS/BnaA03G0217100ZS/BnaA02G0109900ZS/BnaA09G0422300ZS	BnaC03G0255500ZS/BnaA03G0217100ZS/BnaA02G0109900ZS/BnaA09G0422300ZS	4	4	BnaC03G0255500ZS/BnaA03G0217100ZS/BnaA02G0109900ZS/BnaA09G0422300ZS	0
MF	GO:0004175	endopeptidase activity	8/1168	340/30802	0.947113	0.999291	BnaC06G0421500ZS/BnaA02G0270100ZS/BnaA10G0045600ZS/BnaC02G0367400ZS/BnaA09G0203600ZS/BnaC02G0011300ZS/BnaA07G0306400ZS/BnaC09G0235400ZS	BnaC06G0421500ZS/BnaA02G0270100ZS/BnaA10G0045600ZS/BnaC02G0367400ZS/BnaA09G0203600ZS/BnaC02G0011300ZS/BnaA07G0306400ZS/BnaC09G0235400ZS	8	4	BnaA02G0270100ZS/BnaA10G0045600ZS/BnaC02G0367400ZS/BnaA07G0306400ZS	4	BnaC06G0421500ZS/BnaA09G0203600ZS/BnaC02G0011300ZS/BnaC09G0235400ZS
MF	GO:0004518	nuclease activity	3/1168	167/30802	0.954652	0.999291	novel.1301/novel.1733/BnaC08G0206500ZS	-/-/BnaC08G0206500ZS	3	1	novel.1733	2	novel.1301/BnaC08G0206500ZS
MF	GO:0140098	catalytic activity, acting on RNA	11/1168	456/30802	0.961052	0.999291	BnaC05G0227200ZS/BnaA09G0436000ZS/BnaA03G0465600ZS/BnaC02G0130000ZS/BnaA04G0140400ZS/novel.1301/BnaA09G0066800ZS/novel.1733/BnaC04G0431000ZS/BnaC08G0169200ZS/novel.64	BnaC05G0227200ZS/BnaA09G0436000ZS/BnaA03G0465600ZS/BnaC02G0130000ZS/BnaA04G0140400ZS/-/BnaA09G0066800ZS/-/BnaC04G0431000ZS/BnaC08G0169200ZS/-	11	6	BnaC05G0227200ZS/BnaA09G0436000ZS/BnaC02G0130000ZS/BnaA04G0140400ZS/novel.1733/novel.64	5	BnaA03G0465600ZS/novel.1301/BnaA09G0066800ZS/BnaC04G0431000ZS/BnaC08G0169200ZS
MF	GO:0030599	pectinesterase activity	2/1168	131/30802	0.961332	0.999291	BnaC03G0258900ZS/BnaA03G0219900ZS	BnaC03G0258900ZS/BnaA03G0219900ZS	2	2	BnaC03G0258900ZS/BnaA03G0219900ZS	0
MF	GO:0009055	electron transfer activity	7/1168	324/30802	0.964279	0.999291	BnaA10G0175600ZS/BnaA05G0038000ZS/BnaA03G0578600ZS/BnaA02G0109900ZS/BnaA09G0422300ZS/BnaC05G0295600ZS/BnaC08G0259500ZS	BnaA10G0175600ZS/BnaA05G0038000ZS/BnaA03G0578600ZS/BnaA02G0109900ZS/BnaA09G0422300ZS/BnaC05G0295600ZS/BnaC08G0259500ZS	7	6	BnaA10G0175600ZS/BnaA05G0038000ZS/BnaA02G0109900ZS/BnaA09G0422300ZS/BnaC05G0295600ZS/BnaC08G0259500ZS	1	BnaA03G0578600ZS
MF	GO:0019899	enzyme binding	2/1168	134/30802	0.96492	0.999291	BnaC01G0375600ZS/BnaC08G0119800ZS	BnaC01G0375600ZS/BnaC08G0119800ZS	2	2	BnaC01G0375600ZS/BnaC08G0119800ZS	0
MF	GO:0004222	metalloendopeptidase activity	1/1168	90/30802	0.969324	0.999291	BnaA10G0045600ZS	BnaA10G0045600ZS	1	1	BnaA10G0045600ZS	0
MF	GO:0052689	carboxylic ester hydrolase activity	3/1168	188/30802	0.97538	0.999291	BnaC03G0258900ZS/BnaA03G0465600ZS/BnaA03G0219900ZS	BnaC03G0258900ZS/BnaA03G0465600ZS/BnaA03G0219900ZS	3	2	BnaC03G0258900ZS/BnaA03G0219900ZS	1	BnaA03G0465600ZS
MF	GO:0008017	microtubule binding	3/1168	189/30802	0.976098	0.999291	BnaA07G0342000ZS/BnaA09G0630600ZS/BnaC08G0190900ZS	BnaA07G0342000ZS/BnaA09G0630600ZS/BnaC08G0190900ZS	3	1	BnaA09G0630600ZS	2	BnaA07G0342000ZS/BnaC08G0190900ZS
MF	GO:0015631	tubulin binding	3/1168	194/30802	0.979399	0.999291	BnaA07G0342000ZS/BnaA09G0630600ZS/BnaC08G0190900ZS	BnaA07G0342000ZS/BnaA09G0630600ZS/BnaC08G0190900ZS	3	1	BnaA09G0630600ZS	2	BnaA07G0342000ZS/BnaC08G0190900ZS
MF	GO:0003777	microtubule motor activity	2/1168	156/30802	0.983001	0.999291	BnaA07G0342000ZS/BnaC08G0190900ZS	BnaA07G0342000ZS/BnaC08G0190900ZS	2	0		2	BnaA07G0342000ZS/BnaC08G0190900ZS
MF	GO:0003774	motor activity	3/1168	211/30802	0.987664	0.999291	BnaA07G0342000ZS/BnaC02G0169400ZS/BnaC08G0190900ZS	BnaA07G0342000ZS/BnaC02G0169400ZS/BnaC08G0190900ZS	3	1	BnaC02G0169400ZS	2	BnaA07G0342000ZS/BnaC08G0190900ZS
MF	GO:0008135	translation factor activity, RNA binding	2/1168	166/30802	0.987836	0.999291	BnaA10G0111100ZS/BnaC02G0085800ZS	BnaA10G0111100ZS/BnaC02G0085800ZS	2	2	BnaA10G0111100ZS/BnaC02G0085800ZS	0
MF	GO:0003899	DNA-directed 5'-3' RNA polymerase activity	1/1168	121/30802	0.990784	0.999291	BnaC02G0130000ZS	BnaC02G0130000ZS	1	1	BnaC02G0130000ZS	0
MF	GO:0140097	catalytic activity, acting on DNA	1/1168	131/30802	0.993749	0.999291	BnaC06G0453100ZS	BnaC06G0453100ZS	1	0		1	BnaC06G0453100ZS
MF	GO:0034062	5'-3' RNA polymerase activity	1/1168	137/30802	0.995048	0.999291	BnaC02G0130000ZS	BnaC02G0130000ZS	1	1	BnaC02G0130000ZS	0
MF	GO:0097747	RNA polymerase activity	1/1168	137/30802	0.995048	0.999291	BnaC02G0130000ZS	BnaC02G0130000ZS	1	1	BnaC02G0130000ZS	0
MF	GO:0004842	ubiquitin-protein transferase activity	2/1168	213/30802	0.997562	0.999291	BnaA08G0246200ZS/BnaC03G0262300ZS	BnaA08G0246200ZS/BnaC03G0262300ZS	2	2	BnaA08G0246200ZS/BnaC03G0262300ZS	0
MF	GO:0019787	ubiquitin-like protein transferase activity	2/1168	213/30802	0.997562	0.999291	BnaA08G0246200ZS/BnaC03G0262300ZS	BnaA08G0246200ZS/BnaC03G0262300ZS	2	2	BnaA08G0246200ZS/BnaC03G0262300ZS	0
MF	GO:0016853	isomerase activity	4/1168	312/30802	0.997794	0.999291	BnaC03G0342000ZS/BnaA01G0154100ZS/BnaA03G0284300ZS/BnaA05G0480000ZS	BnaC03G0342000ZS/BnaA01G0154100ZS/BnaA03G0284300ZS/BnaA05G0480000ZS	4	2	BnaA01G0154100ZS/BnaA05G0480000ZS	2	BnaC03G0342000ZS/BnaA03G0284300ZS
MF	GO:0016779	nucleotidyltransferase activity	3/1168	276/30802	0.998406	0.999291	BnaC03G0083700ZS/BnaC02G0130000ZS/BnaC07G0091100ZS	BnaC03G0083700ZS/BnaC02G0130000ZS/BnaC07G0091100ZS	3	2	BnaC03G0083700ZS/BnaC02G0130000ZS	1	BnaC07G0091100ZS
MF	GO:0046982	protein heterodimerization activity	1/1168	187/30802	0.999291	0.999291	BnaA07G0126300ZS	BnaA07G0126300ZS	1	1	BnaA07G0126300ZS	0

## Sheet: LB_NSQvsNB_QY10_all_GOenrich
Category	GOID	Description	GeneRatio	BgRatio	pvalue	padj	geneID	geneName	Count	Up	Up_Gene_id	Down	Down_Gene_id
BP	GO:0030001	metal ion transport	61/1790	340/20235	7.4e-08	3.82e-05	BnaA09G0400600ZS/BnaA01G0105400ZS/BnaC01G0337600ZS/BnaC05G0272400ZS/BnaA02G0105000ZS/BnaA05G0115900ZS/BnaC04G0147900ZS/BnaC03G0754400ZS/BnaA01G0275600ZS/BnaC09G0078400ZS/BnaA09G0084700ZS/BnaC01G0055500ZS/BnaA09G0656000ZS/BnaC08G0515400ZS/BnaA09G0518600ZS/BnaA10G0035800ZS/BnaA10G0168200ZS/BnaC09G0180500ZS/BnaC08G0361300ZS/BnaA01G0048500ZS/BnaA08G0278700ZS/BnaA09G0162700ZS/BnaC06G0453800ZS/BnaA03G0…	BnaA09G0400600ZS/BnaA01G0105400ZS/BnaC01G0337600ZS/BnaC05G0272400ZS/BnaA02G0105000ZS/BnaA05G0115900ZS/BnaC04G0147900ZS/BnaC03G0754400ZS/BnaA01G0275600ZS/BnaC09G0078400ZS/BnaA09G0084700ZS/BnaC01G0055500ZS/BnaA09G0656000ZS/BnaC08G0515400ZS/BnaA09G0518600ZS/BnaA10G0035800ZS/BnaA10G0168200ZS/BnaC09G0180500ZS/BnaC08G0361300ZS/BnaA01G0048500ZS/BnaA08G0278700ZS/BnaA09G0162700ZS/BnaC06G0453800ZS/BnaA03G0…	61	13	BnaC03G0754400ZS/BnaC09G0078400ZS/BnaA09G0084700ZS/BnaA10G0168200ZS/BnaA08G0278700ZS/BnaC06G0453800ZS/BnaA03G0433400ZS/BnaA09G0677000ZS/BnaA08G0034800ZS/novel.367/BnaA08G0141400ZS/BnaC09G0443200ZS/BnaA08G0034700ZS	48	BnaA09G0400600ZS/BnaA01G0105400ZS/BnaC01G0337600ZS/BnaC05G0272400ZS/BnaA02G0105000ZS/BnaA05G0115900ZS/BnaC04G0147900ZS/BnaA01G0275600ZS/BnaC01G0055500ZS/BnaA09G0656000ZS/BnaC08G0515400ZS/BnaA09G0518600ZS/BnaA10G0035800ZS/BnaC09G0180500ZS/BnaC08G0361300ZS/BnaA01G0048500ZS/BnaA09G0162700ZS/BnaA03G0454500ZS/BnaA01G0105000ZS/BnaC01G0128200ZS/BnaA03G0010100ZS/BnaA01G0072400ZS/BnaC01G0127800ZS/BnaC07G0…
BP	GO:0030417	nicotianamine metabolic process	9/1790	14/20235	4.32e-07	5.58e-05	BnaA02G0124900ZS/BnaA03G0017500ZS/BnaC03G0022200ZS/BnaC05G0069500ZS/BnaA10G0119900ZS/BnaA06G0055400ZS/BnaC09G0389200ZS/BnaC02G0154500ZS/BnaA01G0258500ZS	BnaA02G0124900ZS/BnaA03G0017500ZS/BnaC03G0022200ZS/BnaC05G0069500ZS/BnaA10G0119900ZS/BnaA06G0055400ZS/BnaC09G0389200ZS/BnaC02G0154500ZS/BnaA01G0258500ZS	9	1	BnaC02G0154500ZS	8	BnaA02G0124900ZS/BnaA03G0017500ZS/BnaC03G0022200ZS/BnaC05G0069500ZS/BnaA10G0119900ZS/BnaA06G0055400ZS/BnaC09G0389200ZS/BnaA01G0258500ZS
BP	GO:0030418	nicotianamine biosynthetic process	9/1790	14/20235	4.32e-07	5.58e-05	BnaA02G0124900ZS/BnaA03G0017500ZS/BnaC03G0022200ZS/BnaC05G0069500ZS/BnaA10G0119900ZS/BnaA06G0055400ZS/BnaC09G0389200ZS/BnaC02G0154500ZS/BnaA01G0258500ZS	BnaA02G0124900ZS/BnaA03G0017500ZS/BnaC03G0022200ZS/BnaC05G0069500ZS/BnaA10G0119900ZS/BnaA06G0055400ZS/BnaC09G0389200ZS/BnaC02G0154500ZS/BnaA01G0258500ZS	9	1	BnaC02G0154500ZS	8	BnaA02G0124900ZS/BnaA03G0017500ZS/BnaC03G0022200ZS/BnaC05G0069500ZS/BnaA10G0119900ZS/BnaA06G0055400ZS/BnaC09G0389200ZS/BnaA01G0258500ZS
BP	GO:0072351	tricarboxylic acid biosynthetic process	9/1790	14/20235	4.32e-07	5.58e-05	BnaA02G0124900ZS/BnaA03G0017500ZS/BnaC03G0022200ZS/BnaC05G0069500ZS/BnaA10G0119900ZS/BnaA06G0055400ZS/BnaC09G0389200ZS/BnaC02G0154500ZS/BnaA01G0258500ZS	BnaA02G0124900ZS/BnaA03G0017500ZS/BnaC03G0022200ZS/BnaC05G0069500ZS/BnaA10G0119900ZS/BnaA06G0055400ZS/BnaC09G0389200ZS/BnaC02G0154500ZS/BnaA01G0258500ZS	9	1	BnaC02G0154500ZS	8	BnaA02G0124900ZS/BnaA03G0017500ZS/BnaC03G0022200ZS/BnaC05G0069500ZS/BnaA10G0119900ZS/BnaA06G0055400ZS/BnaC09G0389200ZS/BnaA01G0258500ZS
BP	GO:0043207	response to external biotic stimulus	7/1790	11/20235	1e-05	0.000741916	BnaA03G0296200ZS/BnaC03G0354700ZS/BnaA03G0274200ZS/BnaC03G0329700ZS/BnaA03G0296000ZS/BnaC03G0354600ZS/BnaA03G0296100ZS	BnaA03G0296200ZS/BnaC03G0354700ZS/BnaA03G0274200ZS/BnaC03G0329700ZS/BnaA03G0296000ZS/BnaC03G0354600ZS/BnaA03G0296100ZS	7	6	BnaA03G0296200ZS/BnaC03G0354700ZS/BnaA03G0274200ZS/BnaC03G0329700ZS/BnaC03G0354600ZS/BnaA03G0296100ZS	1	BnaA03G0296000ZS
BP	GO:0051707	response to other organism	7/1790	11/20235	1e-05	0.000741916	BnaA03G0296200ZS/BnaC03G0354700ZS/BnaA03G0274200ZS/BnaC03G0329700ZS/BnaA03G0296000ZS/BnaC03G0354600ZS/BnaA03G0296100ZS	BnaA03G0296200ZS/BnaC03G0354700ZS/BnaA03G0274200ZS/BnaC03G0329700ZS/BnaA03G0296000ZS/BnaC03G0354600ZS/BnaA03G0296100ZS	7	6	BnaA03G0296200ZS/BnaC03G0354700ZS/BnaA03G0274200ZS/BnaC03G0329700ZS/BnaC03G0354600ZS/BnaA03G0296100ZS	1	BnaA03G0296000ZS
BP	GO:0098542	defense response to other organism	7/1790	11/20235	1e-05	0.000741916	BnaA03G0296200ZS/BnaC03G0354700ZS/BnaA03G0274200ZS/BnaC03G0329700ZS/BnaA03G0296000ZS/BnaC03G0354600ZS/BnaA03G0296100ZS	BnaA03G0296200ZS/BnaC03G0354700ZS/BnaA03G0274200ZS/BnaC03G0329700ZS/BnaA03G0296000ZS/BnaC03G0354600ZS/BnaA03G0296100ZS	7	6	BnaA03G0296200ZS/BnaC03G0354700ZS/BnaA03G0274200ZS/BnaC03G0329700ZS/BnaC03G0354600ZS/BnaA03G0296100ZS	1	BnaA03G0296000ZS
BP	GO:0000103	sulfate assimilation	7/1790	13/20235	4.45e-05	0.00287793	BnaC01G0010100ZS/BnaA01G0008600ZS/BnaA03G0393500ZS/BnaC07G0541600ZS/BnaC03G0487200ZS/BnaA08G0192300ZS/BnaA03G0567200ZS	BnaC01G0010100ZS/BnaA01G0008600ZS/BnaA03G0393500ZS/BnaC07G0541600ZS/BnaC03G0487200ZS/BnaA08G0192300ZS/BnaA03G0567200ZS	7	0		7	BnaC01G0010100ZS/BnaA01G0008600ZS/BnaA03G0393500ZS/BnaC07G0541600ZS/BnaC03G0487200ZS/BnaA08G0192300ZS/BnaA03G0567200ZS
BP	GO:0042221	response to chemical	60/1790	409/20235	6.83e-05	0.00392588	BnaA02G0153500ZS/BnaC03G0523000ZS/BnaA06G0303100ZS/BnaC03G0289400ZS/BnaA03G0244700ZS/BnaA07G0289400ZS/BnaC07G0455300ZS/BnaC05G0511300ZS/BnaA03G0477000ZS/BnaC05G0125500ZS/BnaA08G0052700ZS/BnaC02G0556300ZS/BnaC06G0332300ZS/BnaA04G0008800ZS/BnaA03G0463000ZS/BnaC03G0668600ZS/BnaA05G0012300ZS/BnaA10G0091700ZS/BnaA05G0014400ZS/BnaA02G0138300ZS/BnaC07G0438800ZS/BnaA07G0244500ZS/BnaC06G0270700ZS/BnaC01G0…	BnaA02G0153500ZS/BnaC03G0523000ZS/BnaA06G0303100ZS/BnaC03G0289400ZS/BnaA03G0244700ZS/BnaA07G0289400ZS/BnaC07G0455300ZS/BnaC05G0511300ZS/BnaA03G0477000ZS/BnaC05G0125500ZS/BnaA08G0052700ZS/BnaC02G0556300ZS/BnaC06G0332300ZS/BnaA04G0008800ZS/BnaA03G0463000ZS/BnaC03G0668600ZS/BnaA05G0012300ZS/BnaA10G0091700ZS/BnaA05G0014400ZS/BnaA02G0138300ZS/BnaC07G0438800ZS/BnaA07G0244500ZS/BnaC06G0270700ZS/BnaC01G0…	60	26	BnaC03G0523000ZS/BnaA06G0303100ZS/BnaA07G0289400ZS/BnaC05G0125500ZS/BnaA08G0052700ZS/BnaC02G0556300ZS/BnaC06G0332300ZS/BnaC03G0668600ZS/BnaA10G0091700ZS/BnaA07G0244500ZS/BnaC06G0270700ZS/BnaC01G0357100ZS/BnaC01G0161300ZS/BnaC09G0088000ZS/BnaC06G0400300ZS/BnaC09G0611300ZS/BnaA01G0291100ZS/BnaC09G0343700ZS/BnaA06G0358700ZS/BnaC05G0290700ZS/BnaA03G0311700ZS/BnaA05G0341800ZS/BnaC05G0290800ZS/BnaA08G0…	34	BnaA02G0153500ZS/BnaC03G0289400ZS/BnaA03G0244700ZS/BnaC07G0455300ZS/BnaC05G0511300ZS/BnaA03G0477000ZS/BnaA04G0008800ZS/BnaA03G0463000ZS/BnaA05G0012300ZS/BnaA05G0014400ZS/BnaA02G0138300ZS/BnaC07G0438800ZS/BnaC04G0274600ZS/BnaA04G0014200ZS/BnaA05G0453200ZS/BnaC04G0265800ZS/BnaC06G0385000ZS/BnaC04G0014300ZS/BnaC09G0457300ZS/BnaA05G0453100ZS/BnaC03G0496000ZS/BnaC01G0174100ZS/BnaC02G0260100ZS/BnaC09G0…
BP	GO:0015698	inorganic anion transport	18/1790	78/20235	0.000124098	0.0061237	BnaA02G0153500ZS/BnaC03G0289400ZS/BnaC06G0436700ZS/BnaA03G0244700ZS/BnaA02G0342200ZS/BnaC06G0436600ZS/BnaC06G0458100ZS/BnaA02G0229200ZS/BnaA02G0153900ZS/BnaA07G0389900ZS/BnaA06G0385200ZS/BnaA02G0080700ZS/BnaA07G0118900ZS/BnaA01G0029700ZS/BnaC01G0034500ZS/BnaA02G0142000ZS/BnaC02G0095700ZS/BnaC01G0425700ZS	BnaA02G0153500ZS/BnaC03G0289400ZS/BnaC06G0436700ZS/BnaA03G0244700ZS/BnaA02G0342200ZS/BnaC06G0436600ZS/BnaC06G0458100ZS/BnaA02G0229200ZS/BnaA02G0153900ZS/BnaA07G0389900ZS/BnaA06G0385200ZS/BnaA02G0080700ZS/BnaA07G0118900ZS/BnaA01G0029700ZS/BnaC01G0034500ZS/BnaA02G0142000ZS/BnaC02G0095700ZS/BnaC01G0425700ZS	18	3	BnaA07G0389900ZS/BnaA01G0029700ZS/BnaC01G0034500ZS	15	BnaA02G0153500ZS/BnaC03G0289400ZS/BnaC06G0436700ZS/BnaA03G0244700ZS/BnaA02G0342200ZS/BnaC06G0436600ZS/BnaC06G0458100ZS/BnaA02G0229200ZS/BnaA02G0153900ZS/BnaA06G0385200ZS/BnaA02G0080700ZS/BnaA07G0118900ZS/BnaA02G0142000ZS/BnaC02G0095700ZS/BnaC01G0425700ZS
BP	GO:0009309	amine biosynthetic process	11/1790	35/20235	0.000142136	0.0061237	BnaC09G0504400ZS/BnaA10G0205400ZS/BnaA02G0124900ZS/BnaA03G0017500ZS/BnaC03G0022200ZS/BnaC05G0069500ZS/BnaA10G0119900ZS/BnaA06G0055400ZS/BnaC09G0389200ZS/BnaC02G0154500ZS/BnaA01G0258500ZS	BnaC09G0504400ZS/BnaA10G0205400ZS/BnaA02G0124900ZS/BnaA03G0017500ZS/BnaC03G0022200ZS/BnaC05G0069500ZS/BnaA10G0119900ZS/BnaA06G0055400ZS/BnaC09G0389200ZS/BnaC02G0154500ZS/BnaA01G0258500ZS	11	3	BnaC09G0504400ZS/BnaA10G0205400ZS/BnaC02G0154500ZS	8	BnaA02G0124900ZS/BnaA03G0017500ZS/BnaC03G0022200ZS/BnaC05G0069500ZS/BnaA10G0119900ZS/BnaA06G0055400ZS/BnaC09G0389200ZS/BnaA01G0258500ZS
BP	GO:0042401	cellular biogenic amine biosynthetic process	11/1790	35/20235	0.000142136	0.0061237	BnaC09G0504400ZS/BnaA10G0205400ZS/BnaA02G0124900ZS/BnaA03G0017500ZS/BnaC03G0022200ZS/BnaC05G0069500ZS/BnaA10G0119900ZS/BnaA06G0055400ZS/BnaC09G0389200ZS/BnaC02G0154500ZS/BnaA01G0258500ZS	BnaC09G0504400ZS/BnaA10G0205400ZS/BnaA02G0124900ZS/BnaA03G0017500ZS/BnaC03G0022200ZS/BnaC05G0069500ZS/BnaA10G0119900ZS/BnaA06G0055400ZS/BnaC09G0389200ZS/BnaC02G0154500ZS/BnaA01G0258500ZS	11	3	BnaC09G0504400ZS/BnaA10G0205400ZS/BnaC02G0154500ZS	8	BnaA02G0124900ZS/BnaA03G0017500ZS/BnaC03G0022200ZS/BnaC05G0069500ZS/BnaA10G0119900ZS/BnaA06G0055400ZS/BnaC09G0389200ZS/BnaA01G0258500ZS
BP	GO:0009607	response to biotic stimulus	12/1790	42/20235	0.000197827	0.00693308	BnaA03G0296200ZS/BnaC03G0354700ZS/BnaC06G0297900ZS/BnaA03G0274200ZS/BnaA07G0118200ZS/BnaC09G0459900ZS/BnaC03G0329700ZS/BnaA10G0173100ZS/BnaA03G0296000ZS/BnaC03G0354600ZS/BnaA03G0296100ZS/BnaC07G0268600ZS	BnaA03G0296200ZS/BnaC03G0354700ZS/BnaC06G0297900ZS/BnaA03G0274200ZS/BnaA07G0118200ZS/BnaC09G0459900ZS/BnaC03G0329700ZS/BnaA10G0173100ZS/BnaA03G0296000ZS/BnaC03G0354600ZS/BnaA03G0296100ZS/BnaC07G0268600ZS	12	6	BnaA03G0296200ZS/BnaC03G0354700ZS/BnaA03G0274200ZS/BnaC03G0329700ZS/BnaC03G0354600ZS/BnaA03G0296100ZS	6	BnaC06G0297900ZS/BnaA07G0118200ZS/BnaC09G0459900ZS/BnaA10G0173100ZS/BnaA03G0296000ZS/BnaC07G0268600ZS
BP	GO:0006855	drug transmembrane transport	29/1790	163/20235	0.000214563	0.00693308	BnaC03G0523000ZS/BnaA06G0303100ZS/BnaA07G0289400ZS/BnaC05G0511300ZS/BnaC05G0125500ZS/BnaC06G0332300ZS/BnaA03G0463000ZS/BnaC03G0668600ZS/BnaA10G0091700ZS/BnaC07G0438800ZS/BnaC01G0357100ZS/BnaC01G0161300ZS/BnaA05G0453200ZS/BnaC06G0385000ZS/BnaC09G0088000ZS/BnaC06G0400300ZS/BnaA01G0291100ZS/BnaA05G0453100ZS/BnaC09G0343700ZS/BnaA06G0358700ZS/BnaC02G0260100ZS/BnaC09G0195600ZS/BnaC05G0290700ZS/BnaA03G0…	BnaC03G0523000ZS/BnaA06G0303100ZS/BnaA07G0289400ZS/BnaC05G0511300ZS/BnaC05G0125500ZS/BnaC06G0332300ZS/BnaA03G0463000ZS/BnaC03G0668600ZS/BnaA10G0091700ZS/BnaC07G0438800ZS/BnaC01G0357100ZS/BnaC01G0161300ZS/BnaA05G0453200ZS/BnaC06G0385000ZS/BnaC09G0088000ZS/BnaC06G0400300ZS/BnaA01G0291100ZS/BnaA05G0453100ZS/BnaC09G0343700ZS/BnaA06G0358700ZS/BnaC02G0260100ZS/BnaC09G0195600ZS/BnaC05G0290700ZS/BnaA03G0…	29	19	BnaC03G0523000ZS/BnaA06G0303100ZS/BnaA07G0289400ZS/BnaC05G0125500ZS/BnaC06G0332300ZS/BnaC03G0668600ZS/BnaA10G0091700ZS/BnaC01G0357100ZS/BnaC01G0161300ZS/BnaC09G0088000ZS/BnaC06G0400300ZS/BnaA01G0291100ZS/BnaC09G0343700ZS/BnaA06G0358700ZS/BnaC05G0290700ZS/BnaA03G0311700ZS/BnaA05G0341800ZS/BnaC05G0290800ZS/BnaA07G0323800ZS	10	BnaC05G0511300ZS/BnaA03G0463000ZS/BnaC07G0438800ZS/BnaA05G0453200ZS/BnaC06G0385000ZS/BnaA05G0453100ZS/BnaC02G0260100ZS/BnaC09G0195600ZS/BnaA03G0468500ZS/BnaA09G0652500ZS
BP	GO:0015893	drug transport	29/1790	163/20235	0.000214563	0.00693308	BnaC03G0523000ZS/BnaA06G0303100ZS/BnaA07G0289400ZS/BnaC05G0511300ZS/BnaC05G0125500ZS/BnaC06G0332300ZS/BnaA03G0463000ZS/BnaC03G0668600ZS/BnaA10G0091700ZS/BnaC07G0438800ZS/BnaC01G0357100ZS/BnaC01G0161300ZS/BnaA05G0453200ZS/BnaC06G0385000ZS/BnaC09G0088000ZS/BnaC06G0400300ZS/BnaA01G0291100ZS/BnaA05G0453100ZS/BnaC09G0343700ZS/BnaA06G0358700ZS/BnaC02G0260100ZS/BnaC09G0195600ZS/BnaC05G0290700ZS/BnaA03G0…	BnaC03G0523000ZS/BnaA06G0303100ZS/BnaA07G0289400ZS/BnaC05G0511300ZS/BnaC05G0125500ZS/BnaC06G0332300ZS/BnaA03G0463000ZS/BnaC03G0668600ZS/BnaA10G0091700ZS/BnaC07G0438800ZS/BnaC01G0357100ZS/BnaC01G0161300ZS/BnaA05G0453200ZS/BnaC06G0385000ZS/BnaC09G0088000ZS/BnaC06G0400300ZS/BnaA01G0291100ZS/BnaA05G0453100ZS/BnaC09G0343700ZS/BnaA06G0358700ZS/BnaC02G0260100ZS/BnaC09G0195600ZS/BnaC05G0290700ZS/BnaA03G0…	29	19	BnaC03G0523000ZS/BnaA06G0303100ZS/BnaA07G0289400ZS/BnaC05G0125500ZS/BnaC06G0332300ZS/BnaC03G0668600ZS/BnaA10G0091700ZS/BnaC01G0357100ZS/BnaC01G0161300ZS/BnaC09G0088000ZS/BnaC06G0400300ZS/BnaA01G0291100ZS/BnaC09G0343700ZS/BnaA06G0358700ZS/BnaC05G0290700ZS/BnaA03G0311700ZS/BnaA05G0341800ZS/BnaC05G0290800ZS/BnaA07G0323800ZS	10	BnaC05G0511300ZS/BnaA03G0463000ZS/BnaC07G0438800ZS/BnaA05G0453200ZS/BnaC06G0385000ZS/BnaA05G0453100ZS/BnaC02G0260100ZS/BnaC09G0195600ZS/BnaA03G0468500ZS/BnaA09G0652500ZS
BP	GO:0042493	response to drug	29/1790	163/20235	0.000214563	0.00693308	BnaC03G0523000ZS/BnaA06G0303100ZS/BnaA07G0289400ZS/BnaC05G0511300ZS/BnaC05G0125500ZS/BnaC06G0332300ZS/BnaA03G0463000ZS/BnaC03G0668600ZS/BnaA10G0091700ZS/BnaC07G0438800ZS/BnaC01G0357100ZS/BnaC01G0161300ZS/BnaA05G0453200ZS/BnaC06G0385000ZS/BnaC09G0088000ZS/BnaC06G0400300ZS/BnaA01G0291100ZS/BnaA05G0453100ZS/BnaC09G0343700ZS/BnaA06G0358700ZS/BnaC02G0260100ZS/BnaC09G0195600ZS/BnaC05G0290700ZS/BnaA03G0…	BnaC03G0523000ZS/BnaA06G0303100ZS/BnaA07G0289400ZS/BnaC05G0511300ZS/BnaC05G0125500ZS/BnaC06G0332300ZS/BnaA03G0463000ZS/BnaC03G0668600ZS/BnaA10G0091700ZS/BnaC07G0438800ZS/BnaC01G0357100ZS/BnaC01G0161300ZS/BnaA05G0453200ZS/BnaC06G0385000ZS/BnaC09G0088000ZS/BnaC06G0400300ZS/BnaA01G0291100ZS/BnaA05G0453100ZS/BnaC09G0343700ZS/BnaA06G0358700ZS/BnaC02G0260100ZS/BnaC09G0195600ZS/BnaC05G0290700ZS/BnaA03G0…	29	19	BnaC03G0523000ZS/BnaA06G0303100ZS/BnaA07G0289400ZS/BnaC05G0125500ZS/BnaC06G0332300ZS/BnaC03G0668600ZS/BnaA10G0091700ZS/BnaC01G0357100ZS/BnaC01G0161300ZS/BnaC09G0088000ZS/BnaC06G0400300ZS/BnaA01G0291100ZS/BnaC09G0343700ZS/BnaA06G0358700ZS/BnaC05G0290700ZS/BnaA03G0311700ZS/BnaA05G0341800ZS/BnaC05G0290800ZS/BnaA07G0323800ZS	10	BnaC05G0511300ZS/BnaA03G0463000ZS/BnaC07G0438800ZS/BnaA05G0453200ZS/BnaC06G0385000ZS/BnaA05G0453100ZS/BnaC02G0260100ZS/BnaC09G0195600ZS/BnaA03G0468500ZS/BnaA09G0652500ZS
BP	GO:0072350	tricarboxylic acid metabolic process	10/1790	32/20235	0.000299837	0.00911858	BnaA02G0124900ZS/BnaA03G0017500ZS/BnaA03G0339500ZS/BnaC03G0022200ZS/BnaC05G0069500ZS/BnaA10G0119900ZS/BnaA06G0055400ZS/BnaC09G0389200ZS/BnaC02G0154500ZS/BnaA01G0258500ZS	BnaA02G0124900ZS/BnaA03G0017500ZS/BnaA03G0339500ZS/BnaC03G0022200ZS/BnaC05G0069500ZS/BnaA10G0119900ZS/BnaA06G0055400ZS/BnaC09G0389200ZS/BnaC02G0154500ZS/BnaA01G0258500ZS	10	1	BnaC02G0154500ZS	9	BnaA02G0124900ZS/BnaA03G0017500ZS/BnaA03G0339500ZS/BnaC03G0022200ZS/BnaC05G0069500ZS/BnaA10G0119900ZS/BnaA06G0055400ZS/BnaC09G0389200ZS/BnaA01G0258500ZS
BP	GO:0051704	multi-organism process	18/1790	84/20235	0.000333258	0.00950648	BnaA03G0296200ZS/BnaC03G0354700ZS/BnaA03G0274200ZS/novel.919/BnaA03G0583200ZS/BnaC03G0329700ZS/BnaC01G0140700ZS/BnaA09G0574400ZS/BnaA09G0160500ZS/BnaA09G0377700ZS/novel.588/BnaC01G0342400ZS/BnaC01G0343800ZS/novel.225/BnaA03G0296000ZS/BnaC03G0354600ZS/BnaA03G0296100ZS/novel.3128	BnaA03G0296200ZS/BnaC03G0354700ZS/BnaA03G0274200ZS/-/BnaA03G0583200ZS/BnaC03G0329700ZS/BnaC01G0140700ZS/BnaA09G0574400ZS/BnaA09G0160500ZS/BnaA09G0377700ZS/-/BnaC01G0342400ZS/BnaC01G0343800ZS/-/BnaA03G0296000ZS/BnaC03G0354600ZS/BnaA03G0296100ZS/-	18	9	BnaA03G0296200ZS/BnaC03G0354700ZS/BnaA03G0274200ZS/BnaC03G0329700ZS/BnaC01G0140700ZS/BnaC01G0342400ZS/novel.225/BnaC03G0354600ZS/BnaA03G0296100ZS	9	novel.919/BnaA03G0583200ZS/BnaA09G0574400ZS/BnaA09G0160500ZS/BnaA09G0377700ZS/novel.588/BnaC01G0343800ZS/BnaA03G0296000ZS/novel.3128
BP	GO:0000097	sulfur amino acid biosynthetic process	9/1790	27/20235	0.000349368	0.00950648	BnaC05G0472600ZS/BnaC03G0351200ZS/BnaA03G0292400ZS/BnaA05G0420600ZS/BnaA06G0001100ZS/BnaC06G0093100ZS/BnaA08G0001500ZS/BnaC03G0506200ZS/BnaA03G0091400ZS	BnaC05G0472600ZS/BnaC03G0351200ZS/BnaA03G0292400ZS/BnaA05G0420600ZS/BnaA06G0001100ZS/BnaC06G0093100ZS/BnaA08G0001500ZS/BnaC03G0506200ZS/BnaA03G0091400ZS	9	2	BnaA06G0001100ZS/BnaC06G0093100ZS	7	BnaC05G0472600ZS/BnaC03G0351200ZS/BnaA03G0292400ZS/BnaA05G0420600ZS/BnaA08G0001500ZS/BnaC03G0506200ZS/BnaA03G0091400ZS
BP	GO:0006979	response to oxidative stress	37/1790	241/20235	0.000671846	0.0173672	BnaC01G0148000ZS/BnaC09G0511700ZS/BnaC09G0581200ZS/BnaA10G0210900ZS/BnaA01G0120500ZS/BnaA02G0058100ZS/BnaA10G0176900ZS/BnaC04G0561900ZS/BnaA08G0031000ZS/BnaA09G0247900ZS/BnaC03G0534500ZS/BnaA09G0265200ZS/BnaC09G0464400ZS/novel.1611/BnaA01G0045400ZS/BnaC08G0037400ZS/BnaC09G0312500ZS/novel.115/BnaC07G0506700ZS/BnaA10G0265600ZS/BnaA03G0529000ZS/BnaA03G0184500ZS/BnaC07G0513600ZS/novel.585/BnaA02G0407…	BnaC01G0148000ZS/BnaC09G0511700ZS/BnaC09G0581200ZS/BnaA10G0210900ZS/BnaA01G0120500ZS/BnaA02G0058100ZS/BnaA10G0176900ZS/BnaC04G0561900ZS/BnaA08G0031000ZS/BnaA09G0247900ZS/BnaC03G0534500ZS/BnaA09G0265200ZS/BnaC09G0464400ZS/-/BnaA01G0045400ZS/BnaC08G0037400ZS/BnaC09G0312500ZS/-/BnaC07G0506700ZS/BnaA10G0265600ZS/BnaA03G0529000ZS/BnaA03G0184500ZS/BnaC07G0513600ZS/-/BnaA02G0407200ZS/BnaC03G0239700ZS/Bn…	37	18	BnaC09G0581200ZS/BnaA09G0247900ZS/BnaC03G0534500ZS/BnaA09G0265200ZS/novel.1611/BnaA01G0045400ZS/BnaC09G0312500ZS/novel.115/BnaC07G0506700ZS/BnaA10G0265600ZS/BnaA03G0529000ZS/BnaA02G0407200ZS/BnaA01G0220100ZS/BnaC01G0279900ZS/BnaA07G0340200ZS/BnaA06G0161600ZS/BnaC02G0540600ZS/BnaA09G0632600ZS	19	BnaC01G0148000ZS/BnaC09G0511700ZS/BnaA10G0210900ZS/BnaA01G0120500ZS/BnaA02G0058100ZS/BnaA10G0176900ZS/BnaC04G0561900ZS/BnaA08G0031000ZS/BnaC09G0464400ZS/BnaC08G0037400ZS/BnaA03G0184500ZS/BnaC07G0513600ZS/novel.585/BnaC03G0239700ZS/BnaC04G0129800ZS/novel.3203/BnaC06G0400100ZS/BnaC03G0216500ZS/novel.1324
BP	GO:0006790	sulfur compound metabolic process	22/1790	122/20235	0.000980323	0.0234463	BnaC05G0472600ZS/BnaC04G0552000ZS/BnaC03G0351200ZS/BnaA03G0292400ZS/BnaA05G0420600ZS/novel.3043/BnaC03G0206000ZS/BnaC01G0010100ZS/BnaA01G0008600ZS/BnaC07G0343400ZS/BnaA03G0393500ZS/BnaC07G0541600ZS/BnaA06G0001100ZS/BnaC06G0093100ZS/BnaC03G0487200ZS/BnaC07G0488400ZS/novel.195/BnaA08G0001500ZS/BnaA08G0192300ZS/BnaC03G0506200ZS/BnaA03G0091400ZS/BnaA03G0567200ZS	BnaC05G0472600ZS/BnaC04G0552000ZS/BnaC03G0351200ZS/BnaA03G0292400ZS/BnaA05G0420600ZS/-/BnaC03G0206000ZS/BnaC01G0010100ZS/BnaA01G0008600ZS/BnaC07G0343400ZS/BnaA03G0393500ZS/BnaC07G0541600ZS/BnaA06G0001100ZS/BnaC06G0093100ZS/BnaC03G0487200ZS/BnaC07G0488400ZS/-/BnaA08G0001500ZS/BnaA08G0192300ZS/BnaC03G0506200ZS/BnaA03G0091400ZS/BnaA03G0567200ZS	22	2	BnaA06G0001100ZS/BnaC06G0093100ZS	20	BnaC05G0472600ZS/BnaC04G0552000ZS/BnaC03G0351200ZS/BnaA03G0292400ZS/BnaA05G0420600ZS/novel.3043/BnaC03G0206000ZS/BnaC01G0010100ZS/BnaA01G0008600ZS/BnaC07G0343400ZS/BnaA03G0393500ZS/BnaC07G0541600ZS/BnaC03G0487200ZS/BnaC07G0488400ZS/novel.195/BnaA08G0001500ZS/BnaA08G0192300ZS/BnaC03G0506200ZS/BnaA03G0091400ZS/BnaA03G0567200ZS
BP	GO:0006820	anion transport	28/1790	172/20235	0.00117145	0.0234463	BnaA02G0153500ZS/BnaC03G0289400ZS/BnaC06G0436700ZS/BnaA03G0244700ZS/BnaC04G0373700ZS/BnaA02G0342200ZS/BnaA04G0093300ZS/BnaC06G0436600ZS/BnaC06G0458100ZS/BnaA02G0229200ZS/BnaA02G0153900ZS/BnaA03G0459600ZS/BnaA01G0326800ZS/BnaA07G0389900ZS/BnaC04G0614000ZS/BnaA05G0006900ZS/BnaA06G0385200ZS/BnaA02G0080700ZS/BnaA07G0118900ZS/BnaC09G0282500ZS/BnaC02G0423200ZS/BnaA01G0029700ZS/BnaC01G0034500ZS/BnaC07G0…	BnaA02G0153500ZS/BnaC03G0289400ZS/BnaC06G0436700ZS/BnaA03G0244700ZS/BnaC04G0373700ZS/BnaA02G0342200ZS/BnaA04G0093300ZS/BnaC06G0436600ZS/BnaC06G0458100ZS/BnaA02G0229200ZS/BnaA02G0153900ZS/BnaA03G0459600ZS/BnaA01G0326800ZS/BnaA07G0389900ZS/BnaC04G0614000ZS/BnaA05G0006900ZS/BnaA06G0385200ZS/BnaA02G0080700ZS/BnaA07G0118900ZS/BnaC09G0282500ZS/BnaC02G0423200ZS/BnaA01G0029700ZS/BnaC01G0034500ZS/BnaC07G0…	28	7	BnaA01G0326800ZS/BnaA07G0389900ZS/BnaA05G0006900ZS/BnaC02G0423200ZS/BnaA01G0029700ZS/BnaC01G0034500ZS/BnaC01G0464900ZS	21	BnaA02G0153500ZS/BnaC03G0289400ZS/BnaC06G0436700ZS/BnaA03G0244700ZS/BnaC04G0373700ZS/BnaA02G0342200ZS/BnaA04G0093300ZS/BnaC06G0436600ZS/BnaC06G0458100ZS/BnaA02G0229200ZS/BnaA02G0153900ZS/BnaA03G0459600ZS/BnaC04G0614000ZS/BnaA06G0385200ZS/BnaA02G0080700ZS/BnaA07G0118900ZS/BnaC09G0282500ZS/BnaC07G0413100ZS/BnaA02G0142000ZS/BnaC02G0095700ZS/BnaC01G0425700ZS
BP	GO:0006534	cysteine metabolic process	6/1790	15/20235	0.00117912	0.0234463	BnaC05G0472600ZS/BnaA05G0420600ZS/BnaA06G0001100ZS/BnaC06G0093100ZS/BnaA08G0001500ZS/BnaC03G0506200ZS	BnaC05G0472600ZS/BnaA05G0420600ZS/BnaA06G0001100ZS/BnaC06G0093100ZS/BnaA08G0001500ZS/BnaC03G0506200ZS	6	2	BnaA06G0001100ZS/BnaC06G0093100ZS	4	BnaC05G0472600ZS/BnaA05G0420600ZS/BnaA08G0001500ZS/BnaC03G0506200ZS
BP	GO:0006535	cysteine biosynthetic process from serine	6/1790	15/20235	0.00117912	0.0234463	BnaC05G0472600ZS/BnaA05G0420600ZS/BnaA06G0001100ZS/BnaC06G0093100ZS/BnaA08G0001500ZS/BnaC03G0506200ZS	BnaC05G0472600ZS/BnaA05G0420600ZS/BnaA06G0001100ZS/BnaC06G0093100ZS/BnaA08G0001500ZS/BnaC03G0506200ZS	6	2	BnaA06G0001100ZS/BnaC06G0093100ZS	4	BnaC05G0472600ZS/BnaA05G0420600ZS/BnaA08G0001500ZS/BnaC03G0506200ZS
BP	GO:0006563	L-serine metabolic process	6/1790	15/20235	0.00117912	0.0234463	BnaC05G0472600ZS/BnaA05G0420600ZS/BnaA06G0001100ZS/BnaC06G0093100ZS/BnaA08G0001500ZS/BnaC03G0506200ZS	BnaC05G0472600ZS/BnaA05G0420600ZS/BnaA06G0001100ZS/BnaC06G0093100ZS/BnaA08G0001500ZS/BnaC03G0506200ZS	6	2	BnaA06G0001100ZS/BnaC06G0093100ZS	4	BnaC05G0472600ZS/BnaA05G0420600ZS/BnaA08G0001500ZS/BnaC03G0506200ZS
BP	GO:0019344	cysteine biosynthetic process	6/1790	15/20235	0.00117912	0.0234463	BnaC05G0472600ZS/BnaA05G0420600ZS/BnaA06G0001100ZS/BnaC06G0093100ZS/BnaA08G0001500ZS/BnaC03G0506200ZS	BnaC05G0472600ZS/BnaA05G0420600ZS/BnaA06G0001100ZS/BnaC06G0093100ZS/BnaA08G0001500ZS/BnaC03G0506200ZS	6	2	BnaA06G0001100ZS/BnaC06G0093100ZS	4	BnaC05G0472600ZS/BnaA05G0420600ZS/BnaA08G0001500ZS/BnaC03G0506200ZS
BP	GO:0006576	cellular biogenic amine metabolic process	11/1790	45/20235	0.00151734	0.0280165	BnaC09G0504400ZS/BnaA10G0205400ZS/BnaA02G0124900ZS/BnaA03G0017500ZS/BnaC03G0022200ZS/BnaC05G0069500ZS/BnaA10G0119900ZS/BnaA06G0055400ZS/BnaC09G0389200ZS/BnaC02G0154500ZS/BnaA01G0258500ZS	BnaC09G0504400ZS/BnaA10G0205400ZS/BnaA02G0124900ZS/BnaA03G0017500ZS/BnaC03G0022200ZS/BnaC05G0069500ZS/BnaA10G0119900ZS/BnaA06G0055400ZS/BnaC09G0389200ZS/BnaC02G0154500ZS/BnaA01G0258500ZS	11	3	BnaC09G0504400ZS/BnaA10G0205400ZS/BnaC02G0154500ZS	8	BnaA02G0124900ZS/BnaA03G0017500ZS/BnaC03G0022200ZS/BnaC05G0069500ZS/BnaA10G0119900ZS/BnaA06G0055400ZS/BnaC09G0389200ZS/BnaA01G0258500ZS
[truncated: 986 more rows]

## Sheet: 126 GOenrich
Category	GOID	Description	GeneRatio	BgRatio	pvalue	padj	geneID	geneName	Count
[truncated: 132 more rows]
